# Supplementary material for: Negative Selection Maintains Grossly Altered but Broadly Stable Karyotypes in Metastatic Colorectal Cancer
Source: Cancer Discov. 2026 Jan 21;16(2):218–34. doi: 10.1158/2159-8290.CD-24-0813 (PMC12877747; doi:10.1158/2159-8290.CD-24-0813)
Supplement: Supplementary Table 3 — Clinical information for CRC cohort presented in Figure 1. [file cd-24-0813_supplementary_table_3_suppst3.xlsx]

## Sheet: Sheet 1
sampleID	Stage	T	N	Gender	Location	Differentiation	Chemo	Radio	Treatment	Rand_time	RFS_time	RFS_cens	OS_time	OS_cens	MSI	CIN	DNA.Index	KRAS	BRAF	NRAS	PIK3CA	TP53	FBXW7	5qLOH	17pLOH	18qLOH	Batch	pairs	divergence.y	union_pga	type.y
A02_04231	C	T3	N1	M	Left	Moderate	Bolus 5FU	None	Placebo	9.69226	5	0	60	0	MSS	Negative		G12V, nt35G>T	Wt	Wt	Wt	Wt	Wt	NoLOH	NoLOH	NoLOH	1	A02_04231.C1_A02_04231.C2	0.806931	0.224944	Carcinomas
A02_05925	C	T3	N2	M	Left	Moderate	Bolus 5FU	None	Placebo	10.1851	5	0	60	0	MSS			G12D, nt35G>A	Wt	Wt	Wt	R248W, nt.742C>T	Wt	NoLOH	NoLOH	NoLOH	1	A02_05925.C1_A02_05925.C2	0.286087	0.426875	Carcinomas
A03_02119	B	T3	N0	M	Left	Moderate	Bolus 5FU	None	Placebo	8.77231	5	0	60	0	MSS	CIN	1.68	Wt	Wt	Wt	Wt	c.730 Ins TG	Wt	NoLOH	LOH	LOH	1	A03_02119.C1_A03_02119.C2	0.186667	0.278396	Carcinomas
A03_11985_13	B	T4	N0	F	Right	Moderate	None	None	Placebo	1.51134	1.13621	1	56.0837	1	MSI	Negative		G12D, nt35G>A	Wt	Wt	Wt	c.721 Ins TCC	nt.1393C>T, p.R465C	NoLOH	NoLOH	NoLOH	1	A03_11985_13.C1_A03_11985_13.C2	0.0961263	0.258723	Carcinomas
crc_31	B	T4	N0	M	Right	Moderate	Bolus 5FU	None	Vioxx	10.7765	2.69405	1	37.8819	1	MSI	Negative		G13D, nt38G>A	wt	wt	Q546H, nt1638G>T	Wt	Wt		NoLOH		2	crc_31.C1_crc_31.C2	0.621622	0.0137342	Carcinomas
crc_33	B	T3	N0	M	Right	Moderate	None	None	Vioxx	1.14993	1.68652	1	33.5451	1	MSS	CIN	1.19	G12C, nt34G>T	wt	wt	wt	Wt	Wt	NoLOH	NoLOH	LOH	2	crc_33.C1_crc_33.C2	0.350242	0.153675	Carcinomas
crc_34	B	T3	N0	F	Right	Moderate	None	None	Vioxx	2.06987	4.76934	1	58.5149	1	MSI	Negative		wt	V600E, nt1799T>A	wt	wt	Wt	nt.1394G>A, p.R465H				2	crc_34.C1_crc_34.C2	0.612022	0.0679287	Carcinomas
crc_35	B	T3	N0	M	Right	Moderate	Bolus 5FU	None	Placebo	9.36371	1.43737	1	38.4076	1	MSS	CIN	2.18	wt	wt	wt	wt	Wt	Wt	NoLOH	NoLOH	LOH	2	crc_35.C1_crc_35.C2	0.515882	0.338901	Carcinomas
crc_36	B	T3	N0	M	Left	Moderate	None	None	Placebo	2.72696	2.45311	1	31.5738	1	MSS	CIN	1.64	wt	wt	wt	wt	c.380C>T, nt.S127F	Wt	LOH	LOH	NoLOH	2	crc_36.C1_crc_36.C2	0.176664	0.563103	Carcinomas
crc_37	B	T4	N0	M	Left	Moderate	Bolus 5FU	None	Vioxx	10.6121	4.02738	1	49.5455	1	MSS	CIN	2.2	G12D, nt35G>A	wt	wt	wt	c.476C>A, nt.A159D	Wt		NoLOH	NoLOH	2	crc_37.C1_crc_37.C2	0.160763	0.408686	Carcinomas
crc_38	B	T3	N0	M	Left	Moderate	None	None	Vioxx	1.97129	1.00205	1	32.3951	1	MSS	CIN	1.1	wt	wt	wt	wt	c.718A>G, nt.S240G / c.770T>A, nt.L257Q	Wt	NoLOH	LOH	LOH	2	crc_38.C1_crc_38.C2	0.574953	0.39124	Carcinomas
crc_39	B	T3	N0	M	Left	Moderate	Bolus 5FU	None	Placebo	10.7107	1.03217	1	13.3063	1	MSS	CIN	1.52	wt	wt	wt	wt	c.422G>A, nt.C141Y	Wt		LOH	LOH	2	crc_39.C1_crc_39.C2	0.184879	0.584261	Carcinomas
crc_40	B	T3	N0	M	Right	Moderate	None	None	Vioxx	1.6756	0.898015	1	39.9518	1	MSS	CIN	1.8	wt	wt	wt	wt	c.844C>T, nt.R282W	Wt	NoLOH		LOH	2	crc_40.C1_crc_40.C2	0.51632	0.375278	Carcinomas
crc_41	B	T4	N0	F	Left	Moderate	Bolus 5FU	None	Placebo	9.13372	3.69062	1	53.0939	1	MSS	CIN	1.94	G12V, nt35G>T	WT	wt	wt	c.637C>T, nt.R213X	Wt	LOH	NoLOH	LOH	2	crc_41.C1_crc_41.C2	0.26803	0.34484	Carcinomas
crc_42	C	T2	N1	F	Left	Moderate	Bolus 5FU	None	Vioxx	6.86672	5	0	60	0	MSS	CIN	1.53	G13D, nt38G>A	wt	wt	wt	c.524G>A, nt.R175H	Wt	NoLOH	LOH	LOH	2	crc_42.C1_crc_42.C2	0.117493	0.426503	Carcinomas
crc_43	C	T4	N2	M	Left	Moderate	Bolus 5FU	None	Vioxx	9.298	5	0	60	0	MSS	CIN	1.73	wt	wt	wt	wt	Wt	Wt		NoLOH		2	crc_43.C1_crc_43.C2	0.401899	0.234595	Carcinomas
crc_44	C	T3	N1	M	Left	Moderate	Infusiol 5FU	None	Placebo	8.57518	5	0	60	0	MSS	CIN	1.83	wt	wt	wt	wt	c.637C>T, nt.R213X	Wt	LOH		LOH	2	crc_44.C1_crc_44.C2	0.544846	0.554566	Carcinomas
crc_45	C	T3	N1	M	Left	Moderate	Bolus 5FU	None	Vioxx	9.23229	5	0	60	0	MSS	CIN	1.38	G13D, nt38G>A	wt	wt	E545K, nt1633G>A	Wt	nt.1513C>T, p.R505C	LOH	LOH	NoLOH	2	crc_45.C1_crc_45.C2	0.0392	0.463994	Carcinomas
crc_46	C	T3	N1	F	Left	Moderate	Bolus 5FU	None	Placebo	8.60804	5	0	60	0	MSS	CIN	1.53	G13D, nt38G>A	wt	wt	wt	c.742C>T, nt.R248W	nt.1394G>A, p.R465H	NoLOH		NoLOH	2	crc_46.C1_crc_46.C2	0.596958	0.292873	Carcinomas
crc_47	C	T3	N2	M	Right	Moderate	Bolus 5FU	None	Placebo	8.18092	5	0	60	0	MSS	CIN	1.85	G12C, nt34G>T	wt	wt	E542K, nt1624G>A	c.524G>A, nt.R175H	Wt	LOH	LOH	LOH	2	crc_47.C1_crc_47.C2	0.4017	0.349295	Carcinomas
crc_49	C	T3	N1	F	Left	Moderate	Bolus 5FU	None	Vioxx	8.73946	5	0	60	0	MSS	CIN	1.73	G13S, nt37G>A	wt	wt	wt	c.871A>T, nt.K291X	Wt	LOH	LOH		2	crc_49.C1_crc_49.C2	0.070668	0.383445	Carcinomas
crc_50	C	T2	N1	M	Left	Moderate	Bolus 5FU	None	Placebo	8.60804	5	0	60	0	MSS	Negative		G12C, nt34G>T	wt	wt	wt	Wt	Wt	NoLOH	NoLOH	LOH	2	crc_50.C1_crc_50.C2	0.393443	0.181143	Carcinomas
crc_51	C	T3	N1	F	Left	Moderate	Infusiol 5FU	None	Placebo	6.47246	5	0	60	0	MSS	CIN	1.44	G12D, nt35G>A	wt	wt	wt	c.715A>G, nt.N239D	Wt	NoLOH	LOH		2	crc_51.C1_crc_51.C2	0.647059	0.561618	Carcinomas
crc_52	C	T3	N1	F	Left	Moderate	None	None	Vioxx	2.10273	5	0	60	0	MSS	Negative		G13D, nt38G>A	WT	wt	wt	Wt	Wt				2	crc_52.C1_crc_52.C2	0.307692	0.178545	Carcinomas
crc_53	C	T3	N2	M	Right	Moderate	None	None	Vioxx	2.39842	5	0	60	0	MSS	Negative		G12A, nt35G>C	WT	wt	wt	c.811G>A, nt.E271K	Wt	LOH	NoLOH	NoLOH	2	crc_53.C1_crc_53.C2	0.178495	0.345212	Carcinomas
crc_55	C	T3	N2	F	Right	Well	Bolus 5FU	None	Vioxx	11.8607	3.0527	1	39.6561	1	MSS	CIN	1.4	G13R, nt37G>C	WT	wt	wt	Wt	Wt	LOH	NoLOH	NoLOH	2	crc_55.C1_crc_55.C2	0.204509	0.461024	Carcinomas
crc_56	C	T2	N1	F	Left	Moderate	Bolus 5FU	None	Placebo	8.50947	5	0	60	0	MSS	CIN	2.14	wt	wt	wt	M1043V, nt3127A>G	c.560G>T, nt.G187V	Wt	NoLOH	LOH	LOH	2	crc_56.C1_crc_56.C2	0.878336	0.472903	Carcinomas
crc_57	C	T3	N1	M	Left	Moderate	Bolus 5FU	None	Vioxx	8.21378	2.57084	1	56.6094	1	MSS	CIN	1.71	wt	wt	wt	E545K, nt1633G>A	Wt	Wt	NoLOH	NoLOH	NoLOH	2	crc_57.C1_crc_57.C2	0.847156	0.313289	Carcinomas
crc_58	C	T3	N2	M	Right	Poor	Bolus 5FU	None	Placebo	10.1194	1.25941	1	36.3706	1	MSS	CIN	1.94	wt	WT	wt	wt	Wt	Wt				2	crc_58.C1_crc_58.C2	0.827982	0.161841	Carcinomas
crc_59	C	T3	N1	M	Right	Poor	Bolus 5FU	None	Vioxx	10.2836	0.919918	1	13.1749	1	MSS	CIN	1.62	wt	WT	wt	wt	Wt	Wt				2	crc_59.C1_crc_59.C2	0.56948	0.435412	Carcinomas
crc_60	C	T3	N2	M	Right	Moderate	Bolus 5FU	None	Placebo	9.62655	1.18275	1	15.2119	1	MSS	CIN	1.67	wt	V600E, nt1799T>A	wt	wt	c.524G>A, nt.R175H	Wt		NoLOH	NoLOH	2	crc_60.C1_crc_60.C2	0.378058	0.470304	Carcinomas
crc_62	C	T3	N2	M	Right	Moderate	Bolus 5FU	None	Vioxx	6.86672	1.68652	1	24.0171	1	MSS	CIN	1.52	G12D, nt35G>A	wt	wt	wt	c.820G>T, nt.V274F	Wt	NoLOH		LOH	2	crc_62.C1_crc_62.C2	0.101351	0.439495	Carcinomas
crc_63	C	T3	N2	F	Left	Moderate	Bolus 5FU	None	Placebo	12.8792	1.23203	1	37.652	1	MSS	CIN	1.64	wt	wt	wt	wt	c.725G>T, nt.C242F	Wt	NoLOH	LOH	LOH	2	crc_63.C1_crc_63.C2	0.125786	0.41314	Carcinomas
crc_64	C	T3	N2	M	Right	Moderate	Bolus 5FU	None	Placebo	8.14807	1.25394	1	33.8079	1	MSS	CIN	1.93	G12V, nt35G>T	wt	wt	wt	Wt	Wt	NoLOH	NoLOH	NoLOH	2	crc_64.C1_crc_64.C2	0.829747	0.396808	Carcinomas
crc_65	C	T4	N1	M	Left	Moderate	Bolus 5FU	None	Vioxx	7.81952	1.00753	1	30.0624	1	MSS	CIN	1.92	G13D, nt38G>A	wt	wt	H1047R, nt3140A>G	c.524G>A, nt.R175H	Wt	NoLOH	NoLOH	NoLOH	2	crc_65.C1_crc_65.C2	0.251559	0.178545	Carcinomas
crc_67	C	T4	N1	F	Left	Moderate	None	None	Placebo	2.69412	1.01574	1	18.6617	1	MSS	CIN	1.15	wt	WT	wt	wt	Wt	Wt				2	crc_67.C1_crc_67.C2	0.246681	0.335561	Carcinomas
crc_69	B	T3	N0	M	Left	Moderate	None	None	Placebo	1.67561	5	0	60	0	MSS	CIN	2.48	wt	wt	wt	wt	c.818G>A, nt.R273H	Wt	LOH	LOH	LOH	2	crc_69.C1_crc_69.C2	0.147615	0.412398	Carcinomas
crc_71	B	T3	N0	M	Right	Moderate	None	None	Placebo	1.87274	5	0	60	0	MSS	CIN	1.55	wt	V600E, nt1799T>A	wt	wt	Wt	Wt	NoLOH	LOH	LOH	2	crc_71.C1_crc_71.C2	0.243429	0.649592	Carcinomas
crc_72	B	T3	N0	M	Right	Moderate	None	None	Placebo	2.10273	5	0	60	0	MSS	CIN	1.53	wt	wt	wt	wt	Wt	Wt	NoLOH	LOH	LOH	2	crc_72.C1_crc_72.C2	0.505929	0.187825	Carcinomas
crc_73	B	T3	N0	M	Right	Moderate	Bolus 5FU	None	Placebo	9.88939	5	0	60	0	MSS	CIN	1.24	G12D, nt35G>A	wt	wt	E545K, nt1633G>A	Wt	Wt	NoLOH	NoLOH	NoLOH	2	crc_73.C1_crc_73.C2	1	0.00296956	Carcinomas
crc_74	B	T3	N0	M	Right	Poor	None	None	Placebo	1.14993	5	0	60	0	MSS	CIN	1.36	wt	wt	wt	wt	c.818G>A, nt.R273H	nt.1393C>T, p.R465C	NoLOH	LOH	NoLOH	2	crc_74.C1_crc_74.C2	0.881926	0.408686	Carcinomas
crc_75	B	T3	N0	M	Right	Poor	None	None	Vioxx	2.5627	5	0	60	0	MSS	CIN	1.56	G12D, nt35G>A	wt	wt	E545K, nt1633G>A	c.790 C>ATACT	Wt	NoLOH	LOH	LOH	2	crc_75.C1_crc_75.C2	0.545559	0.321826	Carcinomas
crc_76	B	T3	N0	M	Right	Poor	None	None	Vioxx	0.887088	5	0	60	0	MSI	Negative		wt	V600E, nt1799T>A	wt	wt	c.403T>C, C135R / c.455C>T, nt.152L	Wt				2	crc_76.C1_crc_76.C2	0.157143	0.207869	Carcinomas
crc_77	B	T3	N0	M	Left	Poor	None	None	Vioxx	1.70846	1.2293	1	30.7524	1	MSS	CIN	3.38	wt	wt	wt	wt	ND	ND		LOH		2	crc_77.C1_crc_77.C2	0.505421	0.445063	Carcinomas
crc_78	C	T3	N2	M	Right	Moderate	Bolus 5FU	None	Vioxx	8.24663	5	0	60	0	MSS	CIN	2.12	G12D, nt35G>A	wt	wt	wt	Wt	Wt	NoLOH	NoLOH	LOH	2	crc_78.C1_crc_78.C2	0.496418	0.362658	Carcinomas
crc_79	C	T4	N1	M	Right	Moderate	Bolus 5FU	None	Vioxx	7.58948	1.11704	1	30.0296	1	MSS	CIN	1.76	wt	wt	wt	E545K, nt1633G>A	c.517G>T, nt.V173L	Wt	NoLOH	LOH	LOH	2	crc_79.C1_crc_79.C2	0.64903	0.420935	Carcinomas
crc_80	B	T4	N0	M	Right	Moderate	None	None	Placebo	1.93844	5	0	60	0	MSS	CIN	1.36	wt	V600E, nt1799T>A	wt	wt	c.396G>C, nt.K132N	Wt	LOH		LOH	2	crc_80.C1_crc_80.C2	0.90404	0.514477	Carcinomas
crc_82	C	T3	N1	M	Right	Moderate	None	None	Vioxx	2.39842	0.758385	1	13.5363	1	MSS	CIN	1.19	G13S, nt37G>A	WT	wt	wt	Wt	nt.1338G>A, p.W446X				2	crc_82.C1_crc_82.C2	0.670103	0.504083	Carcinomas
crc_83	B	T3	N0	M	Left	Moderate	None	None	Placebo	1.77417	5	0	60	0	MSS	CIN	1.68	wt	wt	wt	wt	c.733G>A, nt.G245S	Wt		NoLOH	NoLOH	2	crc_83.C1_crc_83.C2	0.141969	0.358203	Carcinomas
crc_84	B	T3	N0	M	Left	Moderate	None	None	Placebo	1.87273	2.20123	1	36.0749	1	ND	Negative		wt	wt	wt	wt	ND	ND			LOH	2	crc_84.C1_crc_84.C2	0.00163399	0.227171	Carcinomas
crc_85	B	T3	N0	M	Right	Moderate	None	None	Placebo	1.64276	5	0	60	0	MSI	Negative		G13D, nt38G>A	wt	wt	E545G, nt1634A>G	Wt	Wt	NoLOH	NoLOH	NoLOH	2	crc_85.C1_crc_85.C2	0.639535	0.0319228	Carcinomas
crc_87	B	T3	N0	F	Right	Moderate	None	None	Vioxx	2.23415	5	0	60	0	MSS	Negative		G12A, nt35G>C	wt	wt	wt	Wt	Wt	LOH	NoLOH	LOH	2	crc_87.C1_crc_87.C2	1	0.248701	Carcinomas
crc_88	B	T3	N0	F	Left	Moderate	Infusiol 5FU	None	Vioxx	10.4808	2.17933	1	33.3151	1	MSS	Negative		G12D, nt35G>A	WT	wt	wt	Wt	Wt	NoLOH			2	crc_88.C1_crc_88.C2	0.211781	0.264662	Carcinomas
crc_89	B	T4	N0	M	Right	Moderate	None	None	Placebo	2.5627	0.583162	1	39.229	1	MSS	Negative		wt	WT	wt	wt	Wt	Wt	LOH	NoLOH		2	crc_89.C1_crc_89.C2	0.455285	0.182628	Carcinomas
crc_90	B	T3	N0	M	Right	Moderate	Bolus 5FU	None	Vioxx	11.335	4.31212	1	57.1022	1	MSS	CIN	1.52	wt	wt	wt	wt	c.715 Ins ACA	Wt	NoLOH	LOH	NoLOH	2	crc_90.C1_crc_90.C2	0.298446	0.453972	Carcinomas
crc_91	B	T4	N0	F	Left	Moderate	Bolus 5FU	None	Vioxx	9.98795	5	0	60	0	MSS	CIN	1.95	wt	wt	Q61K, nt181C>A	wt	c.742C>T, nt.R248W	Wt	NoLOH	NoLOH	NoLOH	2	crc_91.C1_crc_91.C2	0.301127	0.230512	Carcinomas
crc_92	C	T3	N1	F	Left	Well	Bolus 5FU	None	Placebo	7.39236	0.99384	1	23.6557	1	MSI	CIN	1.6	G13D, nt38G>A	wt	wt	wt	c.844C>T, nt.R282W	Wt	NoLOH		NoLOH	2	crc_92.C1_crc_92.C2	0.640254	0.234224	Carcinomas
crc_93	C	T4	N2	M	Left	Moderate	None	None	Vioxx	1.87274	1.21287	1	20.9616	1	MSS	CIN	1.67	wt	WT	wt	wt	c.797G>T, nt.G266V	Wt	LOH	LOH	NoLOH	2	crc_93.C1_crc_93.C2	0.904341	0.504454	Carcinomas
crc_94	C	T4	N1	M	Left	Moderate	Bolus 5FU	None	Vioxx	10.7108	5	0	60	0	MSS	CIN	1.52	G12D, nt35G>A	wt	wt	wt	Wt	Wt	NoLOH	NoLOH	NoLOH	2	crc_94.C1_crc_94.C2	0.557656	0.196362	Carcinomas
H02_7170.A6	C	T3	N1	M	Left	Moderate	Bolus 5FU	None	Vioxx	9.298	1.61533	1	42.9745	1	MSS	CIN	1.79	Wt	Wt	Wt	E545K, nt1633G>A	Wt	Wt	NoLOH	NoLOH	NoLOH	1	H02_7170.A6.C1_H02_7170.A6.C2	0.295575	0.209725	Carcinomas
H0311942	C	T3	N1	M	Right	Moderate	Bolus 5FU	None	Placebo	9.62655	1.24572	1	36.4692	1	MSS	CIN	1.49	Wt	Wt	Wt	Wt	R273C, nt.817C>T	Wt	NoLOH	NoLOH	LOH	1	H0311942.C1_H0311942.C2	0.349958	0.446548	Carcinomas
s02_16792	C	T3	N2	M	Left	Moderate	Bolus 5FU	None	Placebo	7.81952	1.60986	1	48.2313	1	MSS	CIN	1.68	Wt	Wt	Wt	Wt	Wt	Wt	NoLOH	LOH	NoLOH	1	s02_16792.C1_s02_16792.C2	0.337824	0.358203	Carcinomas
S03_16027	B	T3	N0	M	Left	Moderate	None	None	Placebo	2.69412	5	0	60	0	MSS	CIN	1.77	Wt	Wt	Wt	Wt	Wt	Wt	LOH	NoLOH	NoLOH	1	S03_16027.C1_S03_16027.C2	0.522407	0.579807	Carcinomas
X01_5730	C	T2	N1	F	Left	Moderate	Bolus 5FU	None	Placebo	1.77418	5	0	60	0	MSS	CIN	1.75	Q61R, nt182A>G	Wt	Wt	Wt	Wt	Wt	NoLOH	LOH	LOH	1	X01_5730.C1_X01_5730.C2	0.66	0.204157	Carcinomas
X02_13830	C	T4	N1	M	Left	Moderate	Bolus 5FU	None	Vioxx	10.2179	2.52704	0	60	0	MSS	CIN	1.47	G12V, nt35G>T	Wt	Wt	Wt	Wt	Wt	NoLOH	NoLOH	NoLOH	1	X02_13830.C1_X02_13830.C2	0.448994	0.516704	Carcinomas
X02_16030	C	T1	N2	F	Left	Moderate	Bolus 5FU	None	Vioxx	9.23229	4.97467	0	60	0	MSS	CIN	1.75	G12D, nt35G>A	Wt	Wt	Wt	Wt	Wt	NoLOH	NoLOH	NoLOH	1	X02_16030.C1_X02_16030.C2	0.180987	0.406088	Carcinomas
X02_4431	B	T3	N0	M	Left	Moderate	Bolus 5FU	Pre-operative	Placebo	9.0023	1.43463	1	33.0851	1	MSS	CIN	1.53	Wt	Wt	Wt	Wt	Wt	Wt	LOH	LOH	LOH	1	X02_4431.C1_X02_4431.C2	0.163432	0.3634	Carcinomas
X02_5717.A2	C	T1	N1	F	Left	Moderate	Bolus 5FU	None	Placebo	10.1522	5	0	60	0	MSS	Negative		G13D, nt38G>A	Wt	Wt	Wt	V272L, nt.814G>T	Wt	LOH	LOH	NoLOH	1	X02_5717.A2.C1_X02_5717.A2.C2	0.13217	0.148849	Carcinomas
X03_09100_1E	C	T4	N1	F	Left	Moderate	Bolus 5FU	None	Vioxx	10.7436	2.06434	1	26.1855	1	MSS	CIN	1.71	G12D, nt35G>A	Wt	Wt	Wt	Y220C, nt.659A>G	Wt	LOH	NoLOH	NoLOH	1	X03_09100_1E.C1_X03_09100_1E.C2	0.518148	0.296585	Carcinomas
X03_11053	C	T3	N1	F	Left	Moderate	Bolus 5FU	None	Placebo	9.9551	5	0	60	0	MSS	CIN	1.63	Wt	Wt	Wt	Wt	R273H, nt.818G>A	Wt	NoLOH	LOH	NoLOH	1	X03_11053.C1_X03_11053.C2	0.39948	0.428359	Carcinomas
X09568	C	T3	N1	F	Left	Moderate	Bolus 5FU	None	Vioxx	11.0065	4.66256	0	60	0	MSS	CIN	1.38	Wt	Wt	Wt	Wt	c.613 Ins T	Wt	NoLOH	NoLOH	LOH	1	X09568.C1_X09568.C2	0.1875	0.427617	Carcinomas
X11051	B	T4	N0	F	Left	Moderate	None	None	Placebo	2.20129	5	0	60	0	MSS	CIN	1.63	Wt	Wt	Wt	Wt	R175H, nt.524G>A	Wt	NoLOH	NoLOH	NoLOH	1	X11051.C1_X11051.C2	0.586087	0.213437	Carcinomas
X6809	C	T4	N2	M	Right	Poor	Bolus 5FU	None	Placebo	7.72095	1.09514	1	20.3045	1	MSS	CIN	1.41	Wt	V600E, nt1799T>A	Wt	Wt	V216M, nt.646G>A	Wt	LOH	LOH	NoLOH	1	X6809.C1_X6809.C2	0.273264	0.502598	Carcinomas
X9768_03	C	T3	N2	M	Left	Poor	Bolus 5FU	None	Vioxx	10.8093	1.2731	1	15.2776	1	MSS	CIN	2	G12V, nt35G>T	Wt	Wt	Wt	C176F, nt.527G>T	Wt	LOH	LOH	LOH	1	X9768_03.C1_X9768_03.C2	0.531835	0.198218	Carcinomas
