# Supplementary material for: Negative Selection Maintains Grossly Altered but Broadly Stable Karyotypes in Metastatic Colorectal Cancer
Source: Cancer Discov. 2026 Jan 21;16(2):218–34. doi: 10.1158/2159-8290.CD-24-0813 (PMC12877747; doi:10.1158/2159-8290.CD-24-0813)
Supplement: Supplementary Table 5 — Per segment raw sWGS copy number data for patients presented in Figure 2. [file cd-24-0813_supplementary_table_5_suppst5.xlsx]

## Sheet: C267
sampleID	chromosome	start	end	feature	ratio
C267_CaE1_P3_G1	1	900001	249200000	1:900001-249200000	0.996
C267_CaE1_P3_G1	2	100001	243000000	2:100001-243000000	0.985
C267_CaE1_P3_G1	3	100001	197800000	3:100001-197800000	0.985
C267_CaE1_P3_G1	4	100001	69200000	4:100001-69200000	0.975
C267_CaE1_P3_G1	4	69200001	69900000	4:69200001-69900000	0.128
C267_CaE1_P3_G1	4	69900001	190800000	4:69900001-190800000	0.985
C267_CaE1_P3_G1	5	100001	180700000	5:100001-180700000	0.985
C267_CaE1_P3_G1	6	400001	28500000	6:400001-28500000	1
C267_CaE1_P3_G1	6	28500001	33500000	6:28500001-33500000	0.017
C267_CaE1_P3_G1	6	33500001	170900000	6:33500001-170900000	0.989
C267_CaE1_P3_G1	7	1	159100000	7:1-159100000	0.991
C267_CaE1_P3_G1	8	400001	14600000	8:400001-14600000	0.947
C267_CaE1_P3_G1	8	14600001	111700000	8:14600001-111700000	1.426
C267_CaE1_P3_G1	8	111700001	146200000	8:111700001-146200000	1.834
C267_CaE1_P3_G1	9	200001	141000000	9:200001-141000000	1.419
C267_CaE1_P3_G1	10	100001	135400000	10:100001-135400000	0.987
C267_CaE1_P3_G1	11	200001	134800000	11:200001-134800000	0.987
C267_CaE1_P3_G1	12	200001	133800000	12:200001-133800000	0.987
C267_CaE1_P3_G1	13	19500001	115100000	13:19500001-115100000	0.976
C267_CaE1_P3_G1	14	20400001	107300000	14:20400001-107300000	0.978
C267_CaE1_P3_G1	15	22800001	102400000	15:22800001-102400000	0.99
C267_CaE1_P3_G1	16	100001	6000000	16:100001-6000000	0.978
C267_CaE1_P3_G1	16	6000001	7100000	16:6000001-7100000	0.531
C267_CaE1_P3_G1	16	7100001	90100000	16:7100001-90100000	0.969
C267_CaE1_P3_G1	17	1	43400000	17:1-43400000	0.985
C267_CaE1_P3_G1	17	43400001	44300000	17:43400001-44300000	0.196
C267_CaE1_P3_G1	17	44800001	81100000	17:44800001-81100000	1.002
C267_CaE1_P3_G1	18	200001	78077248	18:200001-78077248	0.979
C267_CaE1_P3_G1	19	300001	59100000	19:300001-59100000	0.976
C267_CaE1_P3_G1	20	1	62900000	20:1-62900000	0.982
C267_CaE1_P3_G1	21	15500001	48100000	21:15500001-48100000	0.982
C267_CaE1_P3_G1	22	17400001	51200000	22:17400001-51200000	0.986
C267_CaE1_P3_G2	1	900001	249200000	1:900001-249200000	1.001
C267_CaE1_P3_G2	2	100001	243000000	2:100001-243000000	0.981
C267_CaE1_P3_G2	3	100001	197800000	3:100001-197800000	0.996
C267_CaE1_P3_G2	4	100001	69200000	4:100001-69200000	0.972
C267_CaE1_P3_G2	4	69200001	69900000	4:69200001-69900000	0.158
C267_CaE1_P3_G2	4	69900001	190800000	4:69900001-190800000	0.99
C267_CaE1_P3_G2	5	100001	180700000	5:100001-180700000	0.984
C267_CaE1_P3_G2	6	400001	28500000	6:400001-28500000	0.992
C267_CaE1_P3_G2	6	28500001	33500000	6:28500001-33500000	0.018
C267_CaE1_P3_G2	6	33500001	170900000	6:33500001-170900000	0.989
C267_CaE1_P3_G2	7	1	159100000	7:1-159100000	0.988
C267_CaE1_P3_G2	8	400001	14600000	8:400001-14600000	0.945
C267_CaE1_P3_G2	8	14600001	111500000	8:14600001-111500000	1.387
C267_CaE1_P3_G2	8	111500001	146200000	8:111500001-146200000	1.788
C267_CaE1_P3_G2	9	200001	141000000	9:200001-141000000	1.387
C267_CaE1_P3_G2	10	100001	135400000	10:100001-135400000	0.984
C267_CaE1_P3_G2	11	200001	134800000	11:200001-134800000	0.99
C267_CaE1_P3_G2	12	200001	133800000	12:200001-133800000	0.996
C267_CaE1_P3_G2	13	19500001	115100000	13:19500001-115100000	0.985
C267_CaE1_P3_G2	14	20400001	107300000	14:20400001-107300000	0.985
C267_CaE1_P3_G2	15	22800001	102400000	15:22800001-102400000	0.993
C267_CaE1_P3_G2	16	100001	6100000	16:100001-6100000	0.996
C267_CaE1_P3_G2	16	6100001	7100000	16:6100001-7100000	0.601
C267_CaE1_P3_G2	16	7100001	90100000	16:7100001-90100000	0.972
C267_CaE1_P3_G2	17	1	43400000	17:1-43400000	1
C267_CaE1_P3_G2	17	43400001	44300000	17:43400001-44300000	0.174
C267_CaE1_P3_G2	17	44800001	81100000	17:44800001-81100000	0.999
C267_CaE1_P3_G2	18	200001	78077248	18:200001-78077248	0.976
C267_CaE1_P3_G2	19	300001	59100000	19:300001-59100000	0.988
C267_CaE1_P3_G2	20	1	62900000	20:1-62900000	0.98
C267_CaE1_P3_G2	21	15500001	48100000	21:15500001-48100000	0.992
C267_CaE1_P3_G2	22	17400001	51200000	22:17400001-51200000	0.993
C267_CaE1_P3_G4	1	900001	249200000	1:900001-249200000	0.998
C267_CaE1_P3_G4	2	100001	243000000	2:100001-243000000	0.99
C267_CaE1_P3_G4	3	100001	197800000	3:100001-197800000	0.99
C267_CaE1_P3_G4	4	100001	69200000	4:100001-69200000	0.977
C267_CaE1_P3_G4	4	69200001	69900000	4:69200001-69900000	0.122
C267_CaE1_P3_G4	4	69900001	190800000	4:69900001-190800000	0.997
C267_CaE1_P3_G4	5	100001	180700000	5:100001-180700000	0.978
C267_CaE1_P3_G4	6	400001	28500000	6:400001-28500000	0.989
C267_CaE1_P3_G4	6	28500001	33500000	6:28500001-33500000	0.016
C267_CaE1_P3_G4	6	33500001	170900000	6:33500001-170900000	0.992
C267_CaE1_P3_G4	7	1	159100000	7:1-159100000	0.986
C267_CaE1_P3_G4	8	400001	14700000	8:400001-14700000	0.925
C267_CaE1_P3_G4	8	14700001	111400000	8:14700001-111400000	1.446
C267_CaE1_P3_G4	8	111400001	146200000	8:111400001-146200000	1.888
C267_CaE1_P3_G4	9	200001	141000000	9:200001-141000000	1.45
C267_CaE1_P3_G4	10	100001	135400000	10:100001-135400000	0.984
C267_CaE1_P3_G4	11	200001	134800000	11:200001-134800000	0.98
C267_CaE1_P3_G4	12	200001	133800000	12:200001-133800000	0.998
C267_CaE1_P3_G4	13	19500001	115100000	13:19500001-115100000	0.973
C267_CaE1_P3_G4	14	20400001	107300000	14:20400001-107300000	0.991
C267_CaE1_P3_G4	15	22800001	102400000	15:22800001-102400000	0.996
C267_CaE1_P3_G4	16	100001	6000000	16:100001-6000000	0.945
C267_CaE1_P3_G4	16	6000001	7100000	16:6000001-7100000	0.496
C267_CaE1_P3_G4	16	7100001	90100000	16:7100001-90100000	0.972
C267_CaE1_P3_G4	17	1	43400000	17:1-43400000	0.988
C267_CaE1_P3_G4	17	43400001	44300000	17:43400001-44300000	0.188
C267_CaE1_P3_G4	17	44800001	81100000	17:44800001-81100000	1.002
C267_CaE1_P3_G4	18	200001	78077248	18:200001-78077248	0.972
C267_CaE1_P3_G4	19	300001	59100000	19:300001-59100000	0.973
C267_CaE1_P3_G4	20	1	62900000	20:1-62900000	0.986
C267_CaE1_P3_G4	21	15500001	48100000	21:15500001-48100000	0.981
C267_CaE1_P3_G4	22	17400001	51200000	22:17400001-51200000	0.984
C267_CaE1_P3_G5	1	900001	249200000	1:900001-249200000	1
C267_CaE1_P3_G5	2	100001	243000000	2:100001-243000000	0.987
C267_CaE1_P3_G5	3	100001	197800000	3:100001-197800000	0.996
C267_CaE1_P3_G5	4	100001	69200000	4:100001-69200000	0.964
C267_CaE1_P3_G5	4	69200001	69900000	4:69200001-69900000	0.164
C267_CaE1_P3_G5	4	69900001	190800000	4:69900001-190800000	0.988
C267_CaE1_P3_G5	5	100001	180700000	5:100001-180700000	0.98
C267_CaE1_P3_G5	6	400001	28500000	6:400001-28500000	1.004
C267_CaE1_P3_G5	6	28500001	33400000	6:28500001-33400000	0.004
C267_CaE1_P3_G5	6	33400001	170900000	6:33400001-170900000	1.002
C267_CaE1_P3_G5	7	1	159100000	7:1-159100000	0.988
C267_CaE1_P3_G5	8	400001	15100000	8:400001-15100000	0.939
C267_CaE1_P3_G5	8	15100001	111700000	8:15100001-111700000	1.41
C267_CaE1_P3_G5	8	111700001	146200000	8:111700001-146200000	1.795
C267_CaE1_P3_G5	9	200001	141000000	9:200001-141000000	1.401
C267_CaE1_P3_G5	10	100001	135400000	10:100001-135400000	0.99
C267_CaE1_P3_G5	11	200001	134800000	11:200001-134800000	0.977
C267_CaE1_P3_G5	12	200001	133800000	12:200001-133800000	0.993
C267_CaE1_P3_G5	13	19500001	115100000	13:19500001-115100000	0.973
C267_CaE1_P3_G5	14	20400001	107300000	14:20400001-107300000	0.994
C267_CaE1_P3_G5	15	22800001	102400000	15:22800001-102400000	0.992
C267_CaE1_P3_G5	16	100001	6100000	16:100001-6100000	0.956
C267_CaE1_P3_G5	16	6100001	7100000	16:6100001-7100000	0.553
C267_CaE1_P3_G5	16	7100001	90100000	16:7100001-90100000	0.96
C267_CaE1_P3_G5	17	1	43400000	17:1-43400000	0.999
C267_CaE1_P3_G5	17	43400001	44300000	17:43400001-44300000	0.153
C267_CaE1_P3_G5	17	44800001	81100000	17:44800001-81100000	1.007
C267_CaE1_P3_G5	18	200001	78077248	18:200001-78077248	0.97
C267_CaE1_P3_G5	19	300001	59100000	19:300001-59100000	0.976
C267_CaE1_P3_G5	20	1	62900000	20:1-62900000	0.976
C267_CaE1_P3_G5	21	15500001	48100000	21:15500001-48100000	0.952
C267_CaE1_P3_G5	22	17400001	51200000	22:17400001-51200000	0.99
C267_CaE1_P3_G6	1	900001	249200000	1:900001-249200000	1
C267_CaE1_P3_G6	2	100001	243000000	2:100001-243000000	0.992
C267_CaE1_P3_G6	3	100001	197800000	3:100001-197800000	0.992
C267_CaE1_P3_G6	4	100001	69200000	4:100001-69200000	0.967
C267_CaE1_P3_G6	4	69200001	69900000	4:69200001-69900000	0.137
C267_CaE1_P3_G6	4	69900001	190800000	4:69900001-190800000	0.983
C267_CaE1_P3_G6	5	100001	180700000	5:100001-180700000	0.977
C267_CaE1_P3_G6	6	400001	28500000	6:400001-28500000	0.992
C267_CaE1_P3_G6	6	28500001	33500000	6:28500001-33500000	0.02
C267_CaE1_P3_G6	6	33500001	170900000	6:33500001-170900000	0.995
C267_CaE1_P3_G6	7	1	159100000	7:1-159100000	0.985
C267_CaE1_P3_G6	8	400001	14700000	8:400001-14700000	0.924
C267_CaE1_P3_G6	8	14700001	111400000	8:14700001-111400000	1.384
C267_CaE1_P3_G6	8	111400001	146200000	8:111400001-146200000	1.779
C267_CaE1_P3_G6	9	200001	141000000	9:200001-141000000	1.38
C267_CaE1_P3_G6	10	100001	135400000	10:100001-135400000	0.982
C267_CaE1_P3_G6	11	200001	134800000	11:200001-134800000	0.983
C267_CaE1_P3_G6	12	200001	133800000	12:200001-133800000	1
C267_CaE1_P3_G6	13	19500001	115100000	13:19500001-115100000	0.978
C267_CaE1_P3_G6	14	20400001	107300000	14:20400001-107300000	0.992
C267_CaE1_P3_G6	15	22800001	102400000	15:22800001-102400000	0.993
C267_CaE1_P3_G6	16	100001	6000000	16:100001-6000000	0.929
C267_CaE1_P3_G6	16	6000001	7100000	16:6000001-7100000	0.587
C267_CaE1_P3_G6	16	7100001	90100000	16:7100001-90100000	0.966
C267_CaE1_P3_G6	17	1	43400000	17:1-43400000	0.972
C267_CaE1_P3_G6	17	43400001	44900000	17:43400001-44900000	0.209
C267_CaE1_P3_G6	17	44900001	81100000	17:44900001-81100000	1.002
C267_CaE1_P3_G6	18	200001	78077248	18:200001-78077248	0.974
C267_CaE1_P3_G6	19	300001	59100000	19:300001-59100000	0.968
C267_CaE1_P3_G6	20	1	62900000	20:1-62900000	0.981
C267_CaE1_P3_G6	21	15500001	48100000	21:15500001-48100000	0.973
C267_CaE1_P3_G6	22	17400001	51200000	22:17400001-51200000	0.971
C267_CaE1_P3_G8	1	900001	249200000	1:900001-249200000	0.996
C267_CaE1_P3_G8	2	100001	243000000	2:100001-243000000	0.99
C267_CaE1_P3_G8	3	100001	197800000	3:100001-197800000	0.993
C267_CaE1_P3_G8	4	100001	69200000	4:100001-69200000	0.966
C267_CaE1_P3_G8	4	69200001	69900000	4:69200001-69900000	0.14
C267_CaE1_P3_G8	4	69900001	190800000	4:69900001-190800000	1.002
C267_CaE1_P3_G8	5	100001	180700000	5:100001-180700000	0.979
C267_CaE1_P3_G8	6	400001	28500000	6:400001-28500000	0.998
C267_CaE1_P3_G8	6	28500001	33400000	6:28500001-33400000	0.007
C267_CaE1_P3_G8	6	33400001	170900000	6:33400001-170900000	0.992
C267_CaE1_P3_G8	7	1	159100000	7:1-159100000	0.987
C267_CaE1_P3_G8	8	400001	14700000	8:400001-14700000	0.964
C267_CaE1_P3_G8	8	14700001	111400000	8:14700001-111400000	1.372
C267_CaE1_P3_G8	8	111400001	146200000	8:111400001-146200000	1.736
C267_CaE1_P3_G8	9	200001	141000000	9:200001-141000000	1.378
C267_CaE1_P3_G8	10	100001	135400000	10:100001-135400000	0.989
C267_CaE1_P3_G8	11	200001	134800000	11:200001-134800000	0.987
C267_CaE1_P3_G8	12	200001	133800000	12:200001-133800000	0.992
C267_CaE1_P3_G8	13	19500001	115100000	13:19500001-115100000	0.977
C267_CaE1_P3_G8	14	20400001	107300000	14:20400001-107300000	0.977
C267_CaE1_P3_G8	15	22800001	102400000	15:22800001-102400000	0.986
C267_CaE1_P3_G8	16	100001	6100000	16:100001-6100000	0.953
C267_CaE1_P3_G8	16	6100001	7100000	16:6100001-7100000	0.563
C267_CaE1_P3_G8	16	7100001	90100000	16:7100001-90100000	0.974
C267_CaE1_P3_G8	17	1	43400000	17:1-43400000	0.981
C267_CaE1_P3_G8	17	43400001	44300000	17:43400001-44300000	0.163
C267_CaE1_P3_G8	17	44800001	81100000	17:44800001-81100000	1.004
C267_CaE1_P3_G8	18	200001	78077248	18:200001-78077248	0.975
C267_CaE1_P3_G8	19	300001	59100000	19:300001-59100000	0.973
C267_CaE1_P3_G8	20	1	62900000	20:1-62900000	0.975
C267_CaE1_P3_G8	21	15500001	48100000	21:15500001-48100000	0.962
C267_CaE1_P3_G8	22	17400001	51200000	22:17400001-51200000	0.976
C267_CaE1_P3_G10	1	900001	249200000	1:900001-249200000	0.993
C267_CaE1_P3_G10	2	100001	243000000	2:100001-243000000	0.988
C267_CaE1_P3_G10	3	100001	197800000	3:100001-197800000	0.992
C267_CaE1_P3_G10	4	100001	69200000	4:100001-69200000	0.969
C267_CaE1_P3_G10	4	69200001	69900000	4:69200001-69900000	0.133
C267_CaE1_P3_G10	4	69900001	190800000	4:69900001-190800000	0.992
C267_CaE1_P3_G10	5	100001	180700000	5:100001-180700000	0.983
C267_CaE1_P3_G10	6	400001	28500000	6:400001-28500000	0.988
C267_CaE1_P3_G10	6	28500001	33400000	6:28500001-33400000	0.004
C267_CaE1_P3_G10	6	33400001	170900000	6:33400001-170900000	0.994
C267_CaE1_P3_G10	7	1	159100000	7:1-159100000	0.981
C267_CaE1_P3_G10	8	400001	14700000	8:400001-14700000	0.913
C267_CaE1_P3_G10	8	14700001	111600000	8:14700001-111600000	1.416
C267_CaE1_P3_G10	8	111600001	117600000	8:111600001-117600000	1.741
C267_CaE1_P3_G10	8	117700001	131600000	8:117700001-131600000	1.915
C267_CaE1_P3_G10	8	131600001	146200000	8:131600001-146200000	1.757
C267_CaE1_P3_G10	9	200001	141000000	9:200001-141000000	1.41
C267_CaE1_P3_G10	10	100001	135400000	10:100001-135400000	0.978
C267_CaE1_P3_G10	11	200001	134800000	11:200001-134800000	0.987
C267_CaE1_P3_G10	12	200001	133800000	12:200001-133800000	0.999
C267_CaE1_P3_G10	13	19500001	115100000	13:19500001-115100000	0.982
C267_CaE1_P3_G10	14	20400001	107300000	14:20400001-107300000	0.982
C267_CaE1_P3_G10	15	22800001	102400000	15:22800001-102400000	0.989
C267_CaE1_P3_G10	16	100001	6000000	16:100001-6000000	0.983
C267_CaE1_P3_G10	16	6000001	7100000	16:6000001-7100000	0.522
C267_CaE1_P3_G10	16	7100001	90100000	16:7100001-90100000	0.968
C267_CaE1_P3_G10	17	1	43400000	17:1-43400000	0.999
C267_CaE1_P3_G10	17	43400001	44300000	17:43400001-44300000	0.183
C267_CaE1_P3_G10	17	44800001	81100000	17:44800001-81100000	0.988
C267_CaE1_P3_G10	18	200001	78077248	18:200001-78077248	0.966
C267_CaE1_P3_G10	19	300001	59100000	19:300001-59100000	0.963
C267_CaE1_P3_G10	20	1	62900000	20:1-62900000	0.974
C267_CaE1_P3_G10	21	15500001	48100000	21:15500001-48100000	0.974
C267_CaE1_P3_G10	22	17400001	51200000	22:17400001-51200000	0.99
C267_CaE1_P3_G12	1	900001	249200000	1:900001-249200000	1.002
C267_CaE1_P3_G12	2	100001	243000000	2:100001-243000000	0.994
C267_CaE1_P3_G12	3	100001	197800000	3:100001-197800000	0.998
C267_CaE1_P3_G12	4	100001	69200000	4:100001-69200000	0.994
C267_CaE1_P3_G12	4	69200001	69900000	4:69200001-69900000	0.102
C267_CaE1_P3_G12	4	69900001	190800000	4:69900001-190800000	0.991
C267_CaE1_P3_G12	5	100001	180700000	5:100001-180700000	0.995
C267_CaE1_P3_G12	6	400001	28500000	6:400001-28500000	0.975
C267_CaE1_P3_G12	6	28500001	33400000	6:28500001-33400000	0.005
C267_CaE1_P3_G12	6	33400001	170900000	6:33400001-170900000	0.998
C267_CaE1_P3_G12	7	1	159100000	7:1-159100000	1.004
C267_CaE1_P3_G12	8	400001	14800000	8:400001-14800000	0.972
C267_CaE1_P3_G12	8	14800001	146200000	8:14800001-146200000	1.166
C267_CaE1_P3_G12	9	200001	141000000	9:200001-141000000	1.129
C267_CaE1_P3_G12	10	100001	135400000	10:100001-135400000	0.991
C267_CaE1_P3_G12	11	200001	134800000	11:200001-134800000	0.99
C267_CaE1_P3_G12	12	200001	133800000	12:200001-133800000	0.995
C267_CaE1_P3_G12	13	19500001	115100000	13:19500001-115100000	0.982
C267_CaE1_P3_G12	14	20400001	107300000	14:20400001-107300000	0.998
C267_CaE1_P3_G12	15	22800001	102400000	15:22800001-102400000	0.993
C267_CaE1_P3_G12	16	100001	90100000	16:100001-90100000	0.986
C267_CaE1_P3_G12	17	1	43400000	17:1-43400000	0.988
C267_CaE1_P3_G12	17	43400001	44300000	17:43400001-44300000	0.176
C267_CaE1_P3_G12	17	44800001	81100000	17:44800001-81100000	0.975
C267_CaE1_P3_G12	18	200001	78077248	18:200001-78077248	0.986
C267_CaE1_P3_G12	19	300001	59100000	19:300001-59100000	0.989
C267_CaE1_P3_G12	20	1	62900000	20:1-62900000	0.99
C267_CaE1_P3_G12	21	15500001	48100000	21:15500001-48100000	0.964
C267_CaE1_P3_G12	22	17400001	51200000	22:17400001-51200000	0.987
C267_CaE1_P3_G14	1	900001	249200000	1:900001-249200000	0.993
C267_CaE1_P3_G14	2	100001	243000000	2:100001-243000000	0.986
C267_CaE1_P3_G14	3	100001	197800000	3:100001-197800000	0.997
C267_CaE1_P3_G14	4	100001	69200000	4:100001-69200000	0.983
C267_CaE1_P3_G14	4	69200001	69900000	4:69200001-69900000	0.114
C267_CaE1_P3_G14	4	69900001	190800000	4:69900001-190800000	0.982
C267_CaE1_P3_G14	5	100001	180700000	5:100001-180700000	0.986
C267_CaE1_P3_G14	6	400001	28500000	6:400001-28500000	0.985
C267_CaE1_P3_G14	6	28500001	33400000	6:28500001-33400000	0.005
C267_CaE1_P3_G14	6	33400001	170900000	6:33400001-170900000	0.988
C267_CaE1_P3_G14	7	1	159100000	7:1-159100000	0.99
C267_CaE1_P3_G14	8	400001	14800000	8:400001-14800000	0.964
C267_CaE1_P3_G14	8	14800001	111500000	8:14800001-111500000	1.269
C267_CaE1_P3_G14	8	111500001	146200000	8:111500001-146200000	1.557
C267_CaE1_P3_G14	9	200001	141000000	9:200001-141000000	1.268
C267_CaE1_P3_G14	10	100001	135400000	10:100001-135400000	0.984
C267_CaE1_P3_G14	11	200001	134800000	11:200001-134800000	0.994
C267_CaE1_P3_G14	12	200001	133800000	12:200001-133800000	0.985
C267_CaE1_P3_G14	13	19500001	115100000	13:19500001-115100000	0.979
C267_CaE1_P3_G14	14	20400001	107300000	14:20400001-107300000	0.992
C267_CaE1_P3_G14	15	22800001	102400000	15:22800001-102400000	0.989
C267_CaE1_P3_G14	16	100001	6000000	16:100001-6000000	0.964
C267_CaE1_P3_G14	16	6000001	7100000	16:6000001-7100000	0.658
C267_CaE1_P3_G14	16	7100001	90100000	16:7100001-90100000	0.983
C267_CaE1_P3_G14	17	1	43400000	17:1-43400000	0.999
C267_CaE1_P3_G14	17	43400001	44300000	17:43400001-44300000	0.215
C267_CaE1_P3_G14	17	44800001	81100000	17:44800001-81100000	0.992
C267_CaE1_P3_G14	18	200001	78077248	18:200001-78077248	0.992
C267_CaE1_P3_G14	19	300001	59100000	19:300001-59100000	0.978
C267_CaE1_P3_G14	20	1	62900000	20:1-62900000	0.984
C267_CaE1_P3_G14	21	15500001	48100000	21:15500001-48100000	0.972
C267_CaE1_P3_G14	22	17400001	51200000	22:17400001-51200000	0.988
C267_CaE1_P3_G15	1	900001	249200000	1:900001-249200000	0.992
C267_CaE1_P3_G15	2	100001	243000000	2:100001-243000000	0.989
C267_CaE1_P3_G15	3	100001	197800000	3:100001-197800000	0.995
C267_CaE1_P3_G15	4	100001	69200000	4:100001-69200000	0.98
C267_CaE1_P3_G15	4	69200001	69900000	4:69200001-69900000	0.146
C267_CaE1_P3_G15	4	69900001	190800000	4:69900001-190800000	0.987
C267_CaE1_P3_G15	5	100001	180700000	5:100001-180700000	0.991
C267_CaE1_P3_G15	6	400001	28500000	6:400001-28500000	0.984
C267_CaE1_P3_G15	6	28500001	33400000	6:28500001-33400000	0.004
C267_CaE1_P3_G15	6	33400001	170900000	6:33400001-170900000	0.988
C267_CaE1_P3_G15	7	1	159100000	7:1-159100000	0.988
C267_CaE1_P3_G15	8	400001	14700000	8:400001-14700000	0.95
C267_CaE1_P3_G15	8	14700001	111500000	8:14700001-111500000	1.376
C267_CaE1_P3_G15	8	111500001	146200000	8:111500001-146200000	1.756
C267_CaE1_P3_G15	9	200001	141000000	9:200001-141000000	1.379
C267_CaE1_P3_G15	10	100001	135400000	10:100001-135400000	0.989
C267_CaE1_P3_G15	11	200001	134800000	11:200001-134800000	0.986
C267_CaE1_P3_G15	12	200001	133800000	12:200001-133800000	0.986
C267_CaE1_P3_G15	13	19500001	115100000	13:19500001-115100000	0.979
C267_CaE1_P3_G15	14	20400001	107300000	14:20400001-107300000	0.99
C267_CaE1_P3_G15	15	22800001	102400000	15:22800001-102400000	0.989
C267_CaE1_P3_G15	16	100001	6100000	16:100001-6100000	0.961
C267_CaE1_P3_G15	16	6100001	7300000	16:6100001-7300000	0.629
C267_CaE1_P3_G15	16	7300001	90100000	16:7300001-90100000	0.974
C267_CaE1_P3_G15	17	1	43400000	17:1-43400000	0.988
C267_CaE1_P3_G15	17	43400001	44300000	17:43400001-44300000	0.183
C267_CaE1_P3_G15	17	44800001	81100000	17:44800001-81100000	0.986
C267_CaE1_P3_G15	18	200001	78077248	18:200001-78077248	0.976
C267_CaE1_P3_G15	19	300001	59100000	19:300001-59100000	0.972
C267_CaE1_P3_G15	20	1	62900000	20:1-62900000	0.974
C267_CaE1_P3_G15	21	15500001	48100000	21:15500001-48100000	0.971
C267_CaE1_P3_G15	22	17400001	51200000	22:17400001-51200000	0.972
C267_CaE1_P3_G18	1	900001	249200000	1:900001-249200000	0.989
C267_CaE1_P3_G18	2	100001	243000000	2:100001-243000000	0.982
C267_CaE1_P3_G18	3	100001	197800000	3:100001-197800000	0.994
C267_CaE1_P3_G18	4	100001	69200000	4:100001-69200000	0.972
C267_CaE1_P3_G18	4	69200001	69900000	4:69200001-69900000	0.116
C267_CaE1_P3_G18	4	69900001	190800000	4:69900001-190800000	0.985
C267_CaE1_P3_G18	5	100001	180700000	5:100001-180700000	0.982
C267_CaE1_P3_G18	6	400001	28500000	6:400001-28500000	0.989
C267_CaE1_P3_G18	6	28500001	33500000	6:28500001-33500000	0.02
C267_CaE1_P3_G18	6	33500001	170900000	6:33500001-170900000	0.991
C267_CaE1_P3_G18	7	1	159100000	7:1-159100000	0.983
C267_CaE1_P3_G18	8	400001	14700000	8:400001-14700000	0.931
C267_CaE1_P3_G18	8	14700001	111600000	8:14700001-111600000	1.32
C267_CaE1_P3_G18	8	111600001	146200000	8:111600001-146200000	1.659
C267_CaE1_P3_G18	9	200001	141000000	9:200001-141000000	1.333
C267_CaE1_P3_G18	10	100001	135400000	10:100001-135400000	0.975
C267_CaE1_P3_G18	11	200001	134800000	11:200001-134800000	0.993
C267_CaE1_P3_G18	12	200001	133800000	12:200001-133800000	0.989
C267_CaE1_P3_G18	13	19500001	115100000	13:19500001-115100000	0.971
C267_CaE1_P3_G18	14	20400001	107300000	14:20400001-107300000	0.985
C267_CaE1_P3_G18	15	22800001	102400000	15:22800001-102400000	0.991
C267_CaE1_P3_G18	16	100001	5500000	16:100001-5500000	0.97
C267_CaE1_P3_G18	16	5600001	7100000	16:5600001-7100000	0.683
C267_CaE1_P3_G18	16	7100001	90100000	16:7100001-90100000	0.971
C267_CaE1_P3_G18	17	1	43400000	17:1-43400000	0.985
C267_CaE1_P3_G18	17	43400001	44300000	17:43400001-44300000	0.14
C267_CaE1_P3_G18	17	44800001	81100000	17:44800001-81100000	1.007
C267_CaE1_P3_G18	18	200001	78077248	18:200001-78077248	0.989
C267_CaE1_P3_G18	19	300001	59100000	19:300001-59100000	0.98
C267_CaE1_P3_G18	20	1	62900000	20:1-62900000	0.984
C267_CaE1_P3_G18	21	15500001	48100000	21:15500001-48100000	0.968
C267_CaE1_P3_G18	22	17400001	51200000	22:17400001-51200000	0.968
C267_CaE1_P3_G20	1	900001	249200000	1:900001-249200000	0.993
C267_CaE1_P3_G20	2	100001	243000000	2:100001-243000000	0.99
C267_CaE1_P3_G20	3	100001	197800000	3:100001-197800000	0.997
C267_CaE1_P3_G20	4	100001	69200000	4:100001-69200000	0.986
C267_CaE1_P3_G20	4	69200001	69900000	4:69200001-69900000	0.129
C267_CaE1_P3_G20	4	69900001	190800000	4:69900001-190800000	0.992
C267_CaE1_P3_G20	5	100001	180700000	5:100001-180700000	0.984
C267_CaE1_P3_G20	6	400001	28500000	6:400001-28500000	0.987
C267_CaE1_P3_G20	6	28500001	33400000	6:28500001-33400000	0.007
C267_CaE1_P3_G20	6	33400001	170900000	6:33400001-170900000	0.994
C267_CaE1_P3_G20	7	1	159100000	7:1-159100000	0.997
C267_CaE1_P3_G20	8	400001	15000000	8:400001-15000000	0.955
C267_CaE1_P3_G20	8	15000001	111700000	8:15000001-111700000	1.181
C267_CaE1_P3_G20	8	111700001	146200000	8:111700001-146200000	1.386
C267_CaE1_P3_G20	9	200001	141000000	9:200001-141000000	1.188
C267_CaE1_P3_G20	10	100001	135400000	10:100001-135400000	0.992
C267_CaE1_P3_G20	11	200001	134800000	11:200001-134800000	0.992
C267_CaE1_P3_G20	12	200001	133800000	12:200001-133800000	0.99
C267_CaE1_P3_G20	13	19500001	115100000	13:19500001-115100000	0.978
C267_CaE1_P3_G20	14	20400001	107300000	14:20400001-107300000	0.981
C267_CaE1_P3_G20	15	22800001	102400000	15:22800001-102400000	0.994
C267_CaE1_P3_G20	16	100001	90100000	16:100001-90100000	0.978
C267_CaE1_P3_G20	17	1	43400000	17:1-43400000	0.998
C267_CaE1_P3_G20	17	43400001	44300000	17:43400001-44300000	0.208
C267_CaE1_P3_G20	17	44800001	81100000	17:44800001-81100000	1.002
C267_CaE1_P3_G20	18	200001	78077248	18:200001-78077248	0.983
C267_CaE1_P3_G20	19	300001	59100000	19:300001-59100000	0.985
C267_CaE1_P3_G20	20	1	62900000	20:1-62900000	0.988
C267_CaE1_P3_G20	21	15500001	48100000	21:15500001-48100000	0.961
C267_CaE1_P3_G20	22	17400001	51200000	22:17400001-51200000	0.994
C267_CaE1_P3_G21	1	900001	249200000	1:900001-249200000	0.99
C267_CaE1_P3_G21	2	100001	243000000	2:100001-243000000	0.985
C267_CaE1_P3_G21	3	100001	197800000	3:100001-197800000	0.989
C267_CaE1_P3_G21	4	100001	69200000	4:100001-69200000	0.988
C267_CaE1_P3_G21	4	69200001	69900000	4:69200001-69900000	0.14
C267_CaE1_P3_G21	4	69900001	190800000	4:69900001-190800000	0.986
C267_CaE1_P3_G21	5	100001	180700000	5:100001-180700000	0.984
C267_CaE1_P3_G21	6	400001	28500000	6:400001-28500000	0.992
C267_CaE1_P3_G21	6	28500001	33400000	6:28500001-33400000	0.006
C267_CaE1_P3_G21	6	33400001	170900000	6:33400001-170900000	0.994
C267_CaE1_P3_G21	7	1	159100000	7:1-159100000	0.986
C267_CaE1_P3_G21	8	400001	14700000	8:400001-14700000	0.947
C267_CaE1_P3_G21	8	14700001	111500000	8:14700001-111500000	1.278
C267_CaE1_P3_G21	8	111500001	146200000	8:111500001-146200000	1.563
C267_CaE1_P3_G21	9	200001	141000000	9:200001-141000000	1.285
C267_CaE1_P3_G21	10	100001	135400000	10:100001-135400000	0.989
C267_CaE1_P3_G21	11	200001	134800000	11:200001-134800000	0.991
C267_CaE1_P3_G21	12	200001	133800000	12:200001-133800000	0.993
C267_CaE1_P3_G21	13	19500001	115100000	13:19500001-115100000	0.981
C267_CaE1_P3_G21	14	20400001	107300000	14:20400001-107300000	0.987
C267_CaE1_P3_G21	15	22800001	102400000	15:22800001-102400000	0.976
C267_CaE1_P3_G21	16	100001	90100000	16:100001-90100000	0.968
C267_CaE1_P3_G21	17	1	43400000	17:1-43400000	0.997
C267_CaE1_P3_G21	17	43400001	44300000	17:43400001-44300000	0.175
C267_CaE1_P3_G21	17	44800001	81100000	17:44800001-81100000	0.992
C267_CaE1_P3_G21	18	200001	78077248	18:200001-78077248	0.976
C267_CaE1_P3_G21	19	300001	59100000	19:300001-59100000	0.997
C267_CaE1_P3_G21	20	1	62900000	20:1-62900000	0.987
C267_CaE1_P3_G21	21	15500001	48100000	21:15500001-48100000	0.979
C267_CaE1_P3_G21	22	17400001	51200000	22:17400001-51200000	0.992
C267_CaE1_P3_G22	1	900001	249200000	1:900001-249200000	0.999
C267_CaE1_P3_G22	2	100001	243000000	2:100001-243000000	0.995
C267_CaE1_P3_G22	3	100001	197800000	3:100001-197800000	0.99
C267_CaE1_P3_G22	4	100001	69100000	4:100001-69100000	0.964
C267_CaE1_P3_G22	4	69100001	69900000	4:69100001-69900000	0.19
C267_CaE1_P3_G22	4	69900001	190800000	4:69900001-190800000	0.989
C267_CaE1_P3_G22	5	100001	180700000	5:100001-180700000	0.982
C267_CaE1_P3_G22	6	400001	28500000	6:400001-28500000	0.998
C267_CaE1_P3_G22	6	28500001	33500000	6:28500001-33500000	0.018
C267_CaE1_P3_G22	6	33500001	170900000	6:33500001-170900000	1.006
C267_CaE1_P3_G22	7	1	159100000	7:1-159100000	0.982
C267_CaE1_P3_G22	8	400001	15800000	8:400001-15800000	0.938
C267_CaE1_P3_G22	8	15800001	111700000	8:15800001-111700000	1.315
C267_CaE1_P3_G22	8	111700001	119600000	8:111700001-119600000	1.531
C267_CaE1_P3_G22	8	119600001	146200000	8:119600001-146200000	1.649
C267_CaE1_P3_G22	9	200001	141000000	9:200001-141000000	1.314
C267_CaE1_P3_G22	10	100001	135400000	10:100001-135400000	0.984
C267_CaE1_P3_G22	11	200001	134800000	11:200001-134800000	0.982
C267_CaE1_P3_G22	12	200001	133800000	12:200001-133800000	1.003
C267_CaE1_P3_G22	13	19500001	115100000	13:19500001-115100000	0.977
C267_CaE1_P3_G22	14	20400001	107300000	14:20400001-107300000	0.987
C267_CaE1_P3_G22	15	22800001	102400000	15:22800001-102400000	0.984
C267_CaE1_P3_G22	16	100001	5000000	16:100001-5000000	0.982
C267_CaE1_P3_G22	16	5000001	7100000	16:5000001-7100000	0.687
C267_CaE1_P3_G22	16	7100001	90100000	16:7100001-90100000	0.962
C267_CaE1_P3_G22	17	1	43400000	17:1-43400000	0.99
C267_CaE1_P3_G22	17	43400001	44300000	17:43400001-44300000	0.202
C267_CaE1_P3_G22	17	44800001	81100000	17:44800001-81100000	1.003
C267_CaE1_P3_G22	18	200001	78077248	18:200001-78077248	0.978
C267_CaE1_P3_G22	19	300001	59100000	19:300001-59100000	0.957
C267_CaE1_P3_G22	20	1	62900000	20:1-62900000	0.986
C267_CaE1_P3_G22	21	15500001	48100000	21:15500001-48100000	0.959
C267_CaE1_P3_G22	22	17400001	51200000	22:17400001-51200000	0.981
C267_CaE1_P3_G23	1	900001	249200000	1:900001-249200000	0.995
C267_CaE1_P3_G23	2	100001	243000000	2:100001-243000000	0.986
C267_CaE1_P3_G23	3	100001	197800000	3:100001-197800000	0.987
C267_CaE1_P3_G23	4	100001	69200000	4:100001-69200000	0.972
C267_CaE1_P3_G23	4	69200001	69900000	4:69200001-69900000	0.124
C267_CaE1_P3_G23	4	69900001	190800000	4:69900001-190800000	0.999
C267_CaE1_P3_G23	5	100001	180700000	5:100001-180700000	0.992
C267_CaE1_P3_G23	6	400001	28500000	6:400001-28500000	0.993
C267_CaE1_P3_G23	6	28500001	33400000	6:28500001-33400000	0.003
C267_CaE1_P3_G23	6	33400001	170900000	6:33400001-170900000	0.992
C267_CaE1_P3_G23	7	1	159100000	7:1-159100000	0.992
C267_CaE1_P3_G23	8	400001	14700000	8:400001-14700000	0.944
C267_CaE1_P3_G23	8	14700001	111500000	8:14700001-111500000	1.449
C267_CaE1_P3_G23	8	111500001	146200000	8:111500001-146200000	1.902
C267_CaE1_P3_G23	9	200001	141000000	9:200001-141000000	1.455
C267_CaE1_P3_G23	10	100001	135400000	10:100001-135400000	0.976
C267_CaE1_P3_G23	11	200001	134800000	11:200001-134800000	0.982
C267_CaE1_P3_G23	12	200001	133800000	12:200001-133800000	0.991
C267_CaE1_P3_G23	13	19500001	115100000	13:19500001-115100000	0.975
C267_CaE1_P3_G23	14	20400001	107300000	14:20400001-107300000	0.989
C267_CaE1_P3_G23	15	22800001	102400000	15:22800001-102400000	0.992
C267_CaE1_P3_G23	16	100001	6000000	16:100001-6000000	0.962
C267_CaE1_P3_G23	16	6000001	7100000	16:6000001-7100000	0.496
C267_CaE1_P3_G23	16	7100001	67000000	16:7100001-67000000	0.961
C267_CaE1_P3_G23	16	67000001	67500000	16:67000001-67500000	0.489
C267_CaE1_P3_G23	16	67500001	90100000	16:67500001-90100000	0.966
C267_CaE1_P3_G23	17	1	43400000	17:1-43400000	0.995
C267_CaE1_P3_G23	17	43400001	44300000	17:43400001-44300000	0.226
C267_CaE1_P3_G23	17	44800001	81100000	17:44800001-81100000	1
C267_CaE1_P3_G23	18	200001	78077248	18:200001-78077248	0.973
C267_CaE1_P3_G23	19	300001	59100000	19:300001-59100000	0.981
C267_CaE1_P3_G23	20	1	62900000	20:1-62900000	0.984
C267_CaE1_P3_G23	21	15500001	48100000	21:15500001-48100000	0.978
C267_CaE1_P3_G23	22	17400001	51200000	22:17400001-51200000	0.97
C267_CaE1_P3_G24	1	900001	249200000	1:900001-249200000	0.993
C267_CaE1_P3_G24	2	100001	243000000	2:100001-243000000	0.988
C267_CaE1_P3_G24	3	100001	197800000	3:100001-197800000	0.99
C267_CaE1_P3_G24	4	100001	69200000	4:100001-69200000	0.979
C267_CaE1_P3_G24	4	69200001	69900000	4:69200001-69900000	0.145
C267_CaE1_P3_G24	4	69900001	190800000	4:69900001-190800000	0.985
C267_CaE1_P3_G24	5	100001	180700000	5:100001-180700000	0.979
C267_CaE1_P3_G24	6	400001	28500000	6:400001-28500000	0.997
C267_CaE1_P3_G24	6	28500001	33400000	6:28500001-33400000	0.005
C267_CaE1_P3_G24	6	33400001	170900000	6:33400001-170900000	0.998
C267_CaE1_P3_G24	7	1	159100000	7:1-159100000	0.988
C267_CaE1_P3_G24	8	400001	14700000	8:400001-14700000	0.958
C267_CaE1_P3_G24	8	14700001	111400000	8:14700001-111400000	1.398
C267_CaE1_P3_G24	8	111400001	146200000	8:111400001-146200000	1.798
C267_CaE1_P3_G24	9	200001	141000000	9:200001-141000000	1.4
C267_CaE1_P3_G24	10	100001	135400000	10:100001-135400000	0.99
C267_CaE1_P3_G24	11	200001	134800000	11:200001-134800000	0.99
C267_CaE1_P3_G24	12	200001	133800000	12:200001-133800000	0.99
C267_CaE1_P3_G24	13	19500001	115100000	13:19500001-115100000	0.974
C267_CaE1_P3_G24	14	20400001	107300000	14:20400001-107300000	0.991
C267_CaE1_P3_G24	15	22800001	102400000	15:22800001-102400000	0.986
C267_CaE1_P3_G24	16	100001	6000000	16:100001-6000000	0.957
C267_CaE1_P3_G24	16	6000001	7200000	16:6000001-7200000	0.621
C267_CaE1_P3_G24	16	7200001	90100000	16:7200001-90100000	0.98
C267_CaE1_P3_G24	17	1	43400000	17:1-43400000	0.999
C267_CaE1_P3_G24	17	43400001	44300000	17:43400001-44300000	0.16
C267_CaE1_P3_G24	17	44800001	81100000	17:44800001-81100000	0.993
C267_CaE1_P3_G24	18	200001	78077248	18:200001-78077248	0.974
C267_CaE1_P3_G24	19	300001	59100000	19:300001-59100000	0.992
C267_CaE1_P3_G24	20	1	62900000	20:1-62900000	0.988
C267_CaE1_P3_G24	21	15500001	48100000	21:15500001-48100000	0.981
C267_CaE1_P3_G24	22	17400001	51200000	22:17400001-51200000	0.996
C267_CaE1_P4_G1	1	900001	249200000	1:900001-249200000	0.994
C267_CaE1_P4_G1	2	100001	243000000	2:100001-243000000	0.99
C267_CaE1_P4_G1	3	100001	197800000	3:100001-197800000	0.993
C267_CaE1_P4_G1	4	100001	69200000	4:100001-69200000	0.976
C267_CaE1_P4_G1	4	69200001	69900000	4:69200001-69900000	0.148
C267_CaE1_P4_G1	4	69900001	190800000	4:69900001-190800000	0.994
C267_CaE1_P4_G1	5	100001	180700000	5:100001-180700000	0.986
C267_CaE1_P4_G1	6	400001	28500000	6:400001-28500000	0.983
C267_CaE1_P4_G1	6	28500001	33400000	6:28500001-33400000	0.004
C267_CaE1_P4_G1	6	33400001	170900000	6:33400001-170900000	0.994
C267_CaE1_P4_G1	7	1	159100000	7:1-159100000	0.988
C267_CaE1_P4_G1	8	400001	14600000	8:400001-14600000	0.947
C267_CaE1_P4_G1	8	14600001	111400000	8:14600001-111400000	1.32
C267_CaE1_P4_G1	8	111400001	146200000	8:111400001-146200000	1.631
C267_CaE1_P4_G1	9	200001	141000000	9:200001-141000000	1.309
C267_CaE1_P4_G1	10	100001	135400000	10:100001-135400000	0.98
C267_CaE1_P4_G1	11	200001	134800000	11:200001-134800000	0.987
C267_CaE1_P4_G1	12	200001	133800000	12:200001-133800000	0.991
C267_CaE1_P4_G1	13	19500001	115100000	13:19500001-115100000	0.984
C267_CaE1_P4_G1	14	20400001	107300000	14:20400001-107300000	0.992
C267_CaE1_P4_G1	15	22800001	102400000	15:22800001-102400000	0.99
C267_CaE1_P4_G1	16	100001	6000000	16:100001-6000000	0.954
C267_CaE1_P4_G1	16	6000001	7100000	16:6000001-7100000	0.673
C267_CaE1_P4_G1	16	7100001	90100000	16:7100001-90100000	0.982
C267_CaE1_P4_G1	17	1	43400000	17:1-43400000	0.991
C267_CaE1_P4_G1	17	43400001	44300000	17:43400001-44300000	0.251
C267_CaE1_P4_G1	17	44800001	81100000	17:44800001-81100000	0.998
C267_CaE1_P4_G1	18	200001	78077248	18:200001-78077248	0.972
C267_CaE1_P4_G1	19	300001	59100000	19:300001-59100000	0.969
C267_CaE1_P4_G1	20	1	62900000	20:1-62900000	0.984
C267_CaE1_P4_G1	21	15500001	48100000	21:15500001-48100000	0.97
C267_CaE1_P4_G1	22	17400001	51200000	22:17400001-51200000	0.992
C267_CaE1_P4_G2	1	900001	249200000	1:900001-249200000	0.99
C267_CaE1_P4_G2	2	100001	243000000	2:100001-243000000	0.991
C267_CaE1_P4_G2	3	100001	197800000	3:100001-197800000	0.993
C267_CaE1_P4_G2	4	100001	69200000	4:100001-69200000	1.001
C267_CaE1_P4_G2	4	69200001	69900000	4:69200001-69900000	0.102
C267_CaE1_P4_G2	4	69900001	190800000	4:69900001-190800000	0.998
C267_CaE1_P4_G2	5	100001	180700000	5:100001-180700000	0.991
C267_CaE1_P4_G2	6	400001	28500000	6:400001-28500000	0.972
C267_CaE1_P4_G2	6	28500001	33400000	6:28500001-33400000	0.004
C267_CaE1_P4_G2	6	33400001	170900000	6:33400001-170900000	0.993
C267_CaE1_P4_G2	7	1	159100000	7:1-159100000	0.998
C267_CaE1_P4_G2	8	400001	14700000	8:400001-14700000	0.983
C267_CaE1_P4_G2	8	14700001	111500000	8:14700001-111500000	1.151
C267_CaE1_P4_G2	8	111500001	146200000	8:111500001-146200000	1.305
C267_CaE1_P4_G2	9	200001	141000000	9:200001-141000000	1.142
C267_CaE1_P4_G2	10	100001	135400000	10:100001-135400000	0.996
C267_CaE1_P4_G2	11	200001	134800000	11:200001-134800000	0.999
C267_CaE1_P4_G2	12	200001	133800000	12:200001-133800000	0.985
C267_CaE1_P4_G2	13	19500001	115100000	13:19500001-115100000	0.993
C267_CaE1_P4_G2	14	20400001	107300000	14:20400001-107300000	0.992
C267_CaE1_P4_G2	15	22800001	102400000	15:22800001-102400000	0.996
C267_CaE1_P4_G2	16	100001	90100000	16:100001-90100000	0.99
C267_CaE1_P4_G2	17	1	43300000	17:1-43300000	0.983
C267_CaE1_P4_G2	17	43300001	44300000	17:43300001-44300000	0.249
C267_CaE1_P4_G2	17	44800001	81100000	17:44800001-81100000	0.994
C267_CaE1_P4_G2	18	200001	78077248	18:200001-78077248	0.998
C267_CaE1_P4_G2	19	300001	59100000	19:300001-59100000	0.972
C267_CaE1_P4_G2	20	1	62900000	20:1-62900000	0.998
C267_CaE1_P4_G2	21	15500001	48100000	21:15500001-48100000	0.98
C267_CaE1_P4_G2	22	17400001	51200000	22:17400001-51200000	1.008
C267_CaE1_P4_G5	1	900001	249200000	1:900001-249200000	0.986
C267_CaE1_P4_G5	2	100001	243000000	2:100001-243000000	0.991
C267_CaE1_P4_G5	3	100001	197800000	3:100001-197800000	0.999
C267_CaE1_P4_G5	4	100001	69200000	4:100001-69200000	1.001
C267_CaE1_P4_G5	4	69200001	69900000	4:69200001-69900000	0.079
C267_CaE1_P4_G5	4	69900001	190800000	4:69900001-190800000	0.991
C267_CaE1_P4_G5	5	100001	180700000	5:100001-180700000	0.994
C267_CaE1_P4_G5	6	400001	28500000	6:400001-28500000	0.966
C267_CaE1_P4_G5	6	28500001	33400000	6:28500001-33400000	0.004
C267_CaE1_P4_G5	6	33400001	170900000	6:33400001-170900000	0.984
C267_CaE1_P4_G5	7	1	159100000	7:1-159100000	0.996
C267_CaE1_P4_G5	8	400001	111400000	8:400001-111400000	1.143
C267_CaE1_P4_G5	8	111400001	146200000	8:111400001-146200000	1.312
C267_CaE1_P4_G5	9	200001	141000000	9:200001-141000000	1.159
C267_CaE1_P4_G5	10	100001	135400000	10:100001-135400000	0.995
C267_CaE1_P4_G5	11	200001	134800000	11:200001-134800000	0.996
C267_CaE1_P4_G5	12	200001	133800000	12:200001-133800000	0.99
C267_CaE1_P4_G5	13	19500001	115100000	13:19500001-115100000	0.986
C267_CaE1_P4_G5	14	20400001	107300000	14:20400001-107300000	0.982
C267_CaE1_P4_G5	15	22800001	102400000	15:22800001-102400000	0.985
C267_CaE1_P4_G5	16	100001	90100000	16:100001-90100000	0.994
C267_CaE1_P4_G5	17	1	43400000	17:1-43400000	0.979
C267_CaE1_P4_G5	17	43400001	44300000	17:43400001-44300000	0.219
C267_CaE1_P4_G5	17	44800001	81100000	17:44800001-81100000	0.972
C267_CaE1_P4_G5	18	200001	78077248	18:200001-78077248	0.99
C267_CaE1_P4_G5	19	300001	59100000	19:300001-59100000	0.989
C267_CaE1_P4_G5	20	1	62900000	20:1-62900000	1.002
C267_CaE1_P4_G5	21	15500001	48100000	21:15500001-48100000	0.946
C267_CaE1_P4_G5	22	17400001	51200000	22:17400001-51200000	0.98
C267_CaE1_P4_G6	1	900001	249200000	1:900001-249200000	0.992
C267_CaE1_P4_G6	2	100001	243000000	2:100001-243000000	0.996
C267_CaE1_P4_G6	3	100001	197800000	3:100001-197800000	1
C267_CaE1_P4_G6	4	100001	69200000	4:100001-69200000	0.992
C267_CaE1_P4_G6	4	69200001	69900000	4:69200001-69900000	0.124
C267_CaE1_P4_G6	4	69900001	190800000	4:69900001-190800000	1.002
C267_CaE1_P4_G6	5	100001	180700000	5:100001-180700000	0.997
C267_CaE1_P4_G6	6	400001	28500000	6:400001-28500000	0.982
C267_CaE1_P4_G6	6	28500001	33400000	6:28500001-33400000	0.006
C267_CaE1_P4_G6	6	33400001	170900000	6:33400001-170900000	0.998
C267_CaE1_P4_G6	7	1	159100000	7:1-159100000	0.996
C267_CaE1_P4_G6	8	400001	110700000	8:400001-110700000	1.104
C267_CaE1_P4_G6	8	110700001	146200000	8:110700001-146200000	1.257
C267_CaE1_P4_G6	9	200001	141000000	9:200001-141000000	1.129
C267_CaE1_P4_G6	10	100001	135400000	10:100001-135400000	0.994
C267_CaE1_P4_G6	11	200001	134800000	11:200001-134800000	0.995
C267_CaE1_P4_G6	12	200001	133800000	12:200001-133800000	0.985
C267_CaE1_P4_G6	13	19500001	115100000	13:19500001-115100000	0.99
C267_CaE1_P4_G6	14	20400001	107300000	14:20400001-107300000	0.993
C267_CaE1_P4_G6	15	22800001	102400000	15:22800001-102400000	0.992
C267_CaE1_P4_G6	16	100001	90100000	16:100001-90100000	0.981
C267_CaE1_P4_G6	17	1	43400000	17:1-43400000	0.987
C267_CaE1_P4_G6	17	43400001	44300000	17:43400001-44300000	0.176
C267_CaE1_P4_G6	17	44800001	81100000	17:44800001-81100000	0.976
C267_CaE1_P4_G6	18	200001	78077248	18:200001-78077248	0.996
C267_CaE1_P4_G6	19	300001	59100000	19:300001-59100000	0.987
C267_CaE1_P4_G6	20	1	62900000	20:1-62900000	0.986
C267_CaE1_P4_G6	21	15500001	48100000	21:15500001-48100000	0.981
C267_CaE1_P4_G6	22	17400001	51200000	22:17400001-51200000	0.996
C267_CaE1_P4_G7	1	900001	249200000	1:900001-249200000	0.99
C267_CaE1_P4_G7	2	100001	243000000	2:100001-243000000	0.986
C267_CaE1_P4_G7	3	100001	197800000	3:100001-197800000	0.991
C267_CaE1_P4_G7	4	100001	69200000	4:100001-69200000	0.996
C267_CaE1_P4_G7	4	69200001	69900000	4:69200001-69900000	0.12
C267_CaE1_P4_G7	4	69900001	190800000	4:69900001-190800000	0.986
C267_CaE1_P4_G7	5	100001	180700000	5:100001-180700000	0.996
C267_CaE1_P4_G7	6	400001	28500000	6:400001-28500000	0.975
C267_CaE1_P4_G7	6	28500001	33500000	6:28500001-33500000	0.015
C267_CaE1_P4_G7	6	33500001	170900000	6:33500001-170900000	0.994
C267_CaE1_P4_G7	7	1	159100000	7:1-159100000	0.992
C267_CaE1_P4_G7	8	400001	14700000	8:400001-14700000	0.967
C267_CaE1_P4_G7	8	14700001	146200000	8:14700001-146200000	1.149
C267_CaE1_P4_G7	9	200001	141000000	9:200001-141000000	1.125
C267_CaE1_P4_G7	10	100001	135400000	10:100001-135400000	0.992
C267_CaE1_P4_G7	11	200001	134800000	11:200001-134800000	1
C267_CaE1_P4_G7	12	200001	133800000	12:200001-133800000	0.989
C267_CaE1_P4_G7	13	19500001	115100000	13:19500001-115100000	0.993
C267_CaE1_P4_G7	14	20400001	107300000	14:20400001-107300000	1.004
C267_CaE1_P4_G7	15	22800001	102400000	15:22800001-102400000	0.997
C267_CaE1_P4_G7	16	100001	90100000	16:100001-90100000	1.009
C267_CaE1_P4_G7	17	1	43400000	17:1-43400000	0.992
C267_CaE1_P4_G7	17	43400001	44300000	17:43400001-44300000	0.206
C267_CaE1_P4_G7	17	44800001	81100000	17:44800001-81100000	0.98
C267_CaE1_P4_G7	18	200001	78077248	18:200001-78077248	0.989
C267_CaE1_P4_G7	19	300001	59100000	19:300001-59100000	0.971
C267_CaE1_P4_G7	20	1	62900000	20:1-62900000	1.005
C267_CaE1_P4_G7	21	15500001	48100000	21:15500001-48100000	0.977
C267_CaE1_P4_G7	22	17400001	51200000	22:17400001-51200000	1.002
C267_CaE1_P4_G9	1	900001	249200000	1:900001-249200000	0.995
C267_CaE1_P4_G9	2	100001	243000000	2:100001-243000000	0.991
C267_CaE1_P4_G9	3	100001	197800000	3:100001-197800000	0.995
C267_CaE1_P4_G9	4	100001	69200000	4:100001-69200000	0.998
C267_CaE1_P4_G9	4	69200001	69900000	4:69200001-69900000	0.122
C267_CaE1_P4_G9	4	69900001	190800000	4:69900001-190800000	0.997
C267_CaE1_P4_G9	5	100001	180700000	5:100001-180700000	0.993
C267_CaE1_P4_G9	6	400001	28500000	6:400001-28500000	0.956
C267_CaE1_P4_G9	6	28500001	33500000	6:28500001-33500000	0.018
C267_CaE1_P4_G9	6	33500001	170900000	6:33500001-170900000	0.99
C267_CaE1_P4_G9	7	1	159100000	7:1-159100000	1.002
C267_CaE1_P4_G9	8	400001	14700000	8:400001-14700000	0.987
C267_CaE1_P4_G9	8	14700001	146200000	8:14700001-146200000	1.195
C267_CaE1_P4_G9	9	200001	141000000	9:200001-141000000	1.155
C267_CaE1_P4_G9	10	100001	135400000	10:100001-135400000	0.987
C267_CaE1_P4_G9	11	200001	134800000	11:200001-134800000	1.003
C267_CaE1_P4_G9	12	200001	133800000	12:200001-133800000	0.981
C267_CaE1_P4_G9	13	19500001	115100000	13:19500001-115100000	0.991
C267_CaE1_P4_G9	14	20400001	107300000	14:20400001-107300000	0.982
C267_CaE1_P4_G9	15	22800001	102400000	15:22800001-102400000	0.989
C267_CaE1_P4_G9	16	100001	90100000	16:100001-90100000	0.99
C267_CaE1_P4_G9	17	1	43400000	17:1-43400000	0.994
C267_CaE1_P4_G9	17	43400001	44300000	17:43400001-44300000	0.175
C267_CaE1_P4_G9	17	44800001	81100000	17:44800001-81100000	0.974
C267_CaE1_P4_G9	18	200001	78077248	18:200001-78077248	0.994
C267_CaE1_P4_G9	19	300001	59100000	19:300001-59100000	0.994
C267_CaE1_P4_G9	20	1	62900000	20:1-62900000	0.994
C267_CaE1_P4_G9	21	15500001	48100000	21:15500001-48100000	0.967
C267_CaE1_P4_G9	22	17400001	51200000	22:17400001-51200000	0.991
C267_CaE1_P4_G10	1	900001	249200000	1:900001-249200000	0.987
C267_CaE1_P4_G10	2	100001	243000000	2:100001-243000000	0.99
C267_CaE1_P4_G10	3	100001	197800000	3:100001-197800000	0.992
C267_CaE1_P4_G10	4	100001	69100000	4:100001-69100000	0.993
C267_CaE1_P4_G10	4	69100001	69900000	4:69100001-69900000	0.187
C267_CaE1_P4_G10	4	69900001	190800000	4:69900001-190800000	0.992
C267_CaE1_P4_G10	5	100001	180700000	5:100001-180700000	1.001
C267_CaE1_P4_G10	6	400001	28500000	6:400001-28500000	0.958
C267_CaE1_P4_G10	6	28500001	33500000	6:28500001-33500000	0.016
C267_CaE1_P4_G10	6	33500001	170900000	6:33500001-170900000	0.984
C267_CaE1_P4_G10	7	1	159100000	7:1-159100000	0.997
C267_CaE1_P4_G10	8	400001	14700000	8:400001-14700000	0.979
C267_CaE1_P4_G10	8	14700001	111300000	8:14700001-111300000	1.155
C267_CaE1_P4_G10	8	111300001	146200000	8:111300001-146200000	1.305
C267_CaE1_P4_G10	9	200001	141000000	9:200001-141000000	1.145
C267_CaE1_P4_G10	10	100001	135400000	10:100001-135400000	0.987
C267_CaE1_P4_G10	11	200001	134800000	11:200001-134800000	0.997
C267_CaE1_P4_G10	12	200001	133800000	12:200001-133800000	0.985
C267_CaE1_P4_G10	13	19500001	115100000	13:19500001-115100000	0.99
C267_CaE1_P4_G10	14	20400001	107300000	14:20400001-107300000	0.981
C267_CaE1_P4_G10	15	22800001	102400000	15:22800001-102400000	0.995
C267_CaE1_P4_G10	16	100001	90100000	16:100001-90100000	0.996
C267_CaE1_P4_G10	17	1	43400000	17:1-43400000	0.988
C267_CaE1_P4_G10	17	43400001	44300000	17:43400001-44300000	0.195
C267_CaE1_P4_G10	17	44800001	81100000	17:44800001-81100000	0.965
C267_CaE1_P4_G10	18	200001	78077248	18:200001-78077248	1
C267_CaE1_P4_G10	19	300001	59100000	19:300001-59100000	0.981
C267_CaE1_P4_G10	20	1	62900000	20:1-62900000	0.995
C267_CaE1_P4_G10	21	15500001	48100000	21:15500001-48100000	0.966
C267_CaE1_P4_G10	22	17400001	51200000	22:17400001-51200000	0.993
C267_CaE1_P4_G13	1	900001	249200000	1:900001-249200000	0.987
C267_CaE1_P4_G13	2	100001	243000000	2:100001-243000000	0.992
C267_CaE1_P4_G13	3	100001	197800000	3:100001-197800000	0.991
C267_CaE1_P4_G13	4	100001	69100000	4:100001-69100000	0.987
C267_CaE1_P4_G13	4	69100001	69900000	4:69100001-69900000	0.149
C267_CaE1_P4_G13	4	69900001	190800000	4:69900001-190800000	0.997
C267_CaE1_P4_G13	5	100001	180700000	5:100001-180700000	0.997
C267_CaE1_P4_G13	6	400001	28500000	6:400001-28500000	0.967
C267_CaE1_P4_G13	6	28500001	33400000	6:28500001-33400000	0.009
C267_CaE1_P4_G13	6	33400001	170900000	6:33400001-170900000	0.993
C267_CaE1_P4_G13	7	1	159100000	7:1-159100000	1.002
C267_CaE1_P4_G13	8	400001	14700000	8:400001-14700000	1
C267_CaE1_P4_G13	8	14700001	111000000	8:14700001-111000000	1.151
C267_CaE1_P4_G13	8	111000001	146200000	8:111000001-146200000	1.319
C267_CaE1_P4_G13	9	200001	141000000	9:200001-141000000	1.163
C267_CaE1_P4_G13	10	100001	135400000	10:100001-135400000	0.983
C267_CaE1_P4_G13	11	200001	134800000	11:200001-134800000	1.001
C267_CaE1_P4_G13	12	200001	133800000	12:200001-133800000	0.989
C267_CaE1_P4_G13	13	19500001	115100000	13:19500001-115100000	0.986
C267_CaE1_P4_G13	14	20400001	107300000	14:20400001-107300000	0.984
C267_CaE1_P4_G13	15	22800001	102400000	15:22800001-102400000	0.979
C267_CaE1_P4_G13	16	100001	90100000	16:100001-90100000	0.993
C267_CaE1_P4_G13	17	1	43400000	17:1-43400000	0.982
C267_CaE1_P4_G13	17	43400001	44300000	17:43400001-44300000	0.193
C267_CaE1_P4_G13	17	44800001	81100000	17:44800001-81100000	0.968
C267_CaE1_P4_G13	18	200001	78077248	18:200001-78077248	0.99
C267_CaE1_P4_G13	19	300001	59100000	19:300001-59100000	0.999
C267_CaE1_P4_G13	20	1	62900000	20:1-62900000	1.001
C267_CaE1_P4_G13	21	15500001	48100000	21:15500001-48100000	0.97
C267_CaE1_P4_G13	22	17400001	51200000	22:17400001-51200000	1
C267_CaE1_P4_G18	1	900001	249200000	1:900001-249200000	0.997
C267_CaE1_P4_G18	2	100001	243000000	2:100001-243000000	0.994
C267_CaE1_P4_G18	3	100001	197800000	3:100001-197800000	1.005
C267_CaE1_P4_G18	4	100001	69200000	4:100001-69200000	0.98
C267_CaE1_P4_G18	4	69200001	69900000	4:69200001-69900000	0.088
C267_CaE1_P4_G18	4	69900001	190800000	4:69900001-190800000	0.998
C267_CaE1_P4_G18	5	100001	180700000	5:100001-180700000	0.994
C267_CaE1_P4_G18	6	400001	28500000	6:400001-28500000	0.986
C267_CaE1_P4_G18	6	28500001	33400000	6:28500001-33400000	0.004
C267_CaE1_P4_G18	6	33400001	170900000	6:33400001-170900000	0.992
C267_CaE1_P4_G18	7	1	159100000	7:1-159100000	0.994
C267_CaE1_P4_G18	8	400001	14900000	8:400001-14900000	0.99
C267_CaE1_P4_G18	8	14900001	146200000	8:14900001-146200000	1.121
C267_CaE1_P4_G18	9	200001	141000000	9:200001-141000000	1.084
C267_CaE1_P4_G18	10	100001	135400000	10:100001-135400000	0.996
C267_CaE1_P4_G18	11	200001	134800000	11:200001-134800000	1.004
C267_CaE1_P4_G18	12	200001	133800000	12:200001-133800000	1
C267_CaE1_P4_G18	13	19500001	115100000	13:19500001-115100000	0.978
C267_CaE1_P4_G18	14	20400001	107300000	14:20400001-107300000	0.989
C267_CaE1_P4_G18	15	22800001	102400000	15:22800001-102400000	1.003
C267_CaE1_P4_G18	16	100001	90100000	16:100001-90100000	0.989
C267_CaE1_P4_G18	17	1	43400000	17:1-43400000	0.988
C267_CaE1_P4_G18	17	43400001	44300000	17:43400001-44300000	0.179
C267_CaE1_P4_G18	17	44800001	81100000	17:44800001-81100000	0.978
C267_CaE1_P4_G18	18	200001	78077248	18:200001-78077248	0.987
C267_CaE1_P4_G18	19	300001	59100000	19:300001-59100000	0.997
C267_CaE1_P4_G18	20	1	62900000	20:1-62900000	1.006
C267_CaE1_P4_G18	21	15500001	48100000	21:15500001-48100000	0.978
C267_CaE1_P4_G18	22	17400001	51200000	22:17400001-51200000	1.009
C267_CaE1_P4_G20	1	900001	249200000	1:900001-249200000	0.989
C267_CaE1_P4_G20	2	100001	243000000	2:100001-243000000	0.99
C267_CaE1_P4_G20	3	100001	197800000	3:100001-197800000	0.99
C267_CaE1_P4_G20	4	100001	69200000	4:100001-69200000	0.988
C267_CaE1_P4_G20	4	69200001	69900000	4:69200001-69900000	0.139
C267_CaE1_P4_G20	4	69900001	190800000	4:69900001-190800000	0.993
C267_CaE1_P4_G20	5	100001	180700000	5:100001-180700000	0.994
C267_CaE1_P4_G20	6	400001	28500000	6:400001-28500000	0.967
C267_CaE1_P4_G20	6	28500001	33500000	6:28500001-33500000	0.012
C267_CaE1_P4_G20	6	33500001	170900000	6:33500001-170900000	0.987
C267_CaE1_P4_G20	7	1	159100000	7:1-159100000	0.996
C267_CaE1_P4_G20	8	400001	14600000	8:400001-14600000	0.965
C267_CaE1_P4_G20	8	14600001	111300000	8:14600001-111300000	1.179
C267_CaE1_P4_G20	8	111300001	146200000	8:111300001-146200000	1.39
C267_CaE1_P4_G20	9	200001	141000000	9:200001-141000000	1.186
C267_CaE1_P4_G20	10	100001	135400000	10:100001-135400000	0.985
C267_CaE1_P4_G20	11	200001	134800000	11:200001-134800000	0.997
C267_CaE1_P4_G20	12	200001	133800000	12:200001-133800000	0.99
C267_CaE1_P4_G20	13	19500001	115100000	13:19500001-115100000	0.979
C267_CaE1_P4_G20	14	20400001	107300000	14:20400001-107300000	0.988
C267_CaE1_P4_G20	15	22800001	102400000	15:22800001-102400000	0.988
C267_CaE1_P4_G20	16	100001	90100000	16:100001-90100000	0.991
C267_CaE1_P4_G20	17	1	43400000	17:1-43400000	0.99
C267_CaE1_P4_G20	17	43400001	44300000	17:43400001-44300000	0.165
C267_CaE1_P4_G20	17	44800001	81100000	17:44800001-81100000	0.988
C267_CaE1_P4_G20	18	200001	78077248	18:200001-78077248	0.988
C267_CaE1_P4_G20	19	300001	59100000	19:300001-59100000	0.989
C267_CaE1_P4_G20	20	1	62900000	20:1-62900000	0.998
C267_CaE1_P4_G20	21	15500001	48100000	21:15500001-48100000	0.968
C267_CaE1_P4_G20	22	17400001	51200000	22:17400001-51200000	0.974
C267_CaE1_P4_G21	1	900001	249200000	1:900001-249200000	0.995
C267_CaE1_P4_G21	2	100001	243000000	2:100001-243000000	0.984
C267_CaE1_P4_G21	3	100001	197800000	3:100001-197800000	0.991
C267_CaE1_P4_G21	4	100001	69200000	4:100001-69200000	0.985
C267_CaE1_P4_G21	4	69200001	69900000	4:69200001-69900000	0.115
C267_CaE1_P4_G21	4	69900001	190800000	4:69900001-190800000	0.993
C267_CaE1_P4_G21	5	100001	180700000	5:100001-180700000	0.989
C267_CaE1_P4_G21	6	400001	28500000	6:400001-28500000	0.996
C267_CaE1_P4_G21	6	28500001	33500000	6:28500001-33500000	0.016
C267_CaE1_P4_G21	6	33500001	170900000	6:33500001-170900000	0.987
C267_CaE1_P4_G21	7	1	159100000	7:1-159100000	0.986
C267_CaE1_P4_G21	8	400001	14700000	8:400001-14700000	0.949
C267_CaE1_P4_G21	8	14700001	111400000	8:14700001-111400000	1.361
C267_CaE1_P4_G21	8	111400001	146200000	8:111400001-146200000	1.722
C267_CaE1_P4_G21	9	200001	141000000	9:200001-141000000	1.371
C267_CaE1_P4_G21	10	100001	135400000	10:100001-135400000	0.972
C267_CaE1_P4_G21	11	200001	134800000	11:200001-134800000	0.986
C267_CaE1_P4_G21	12	200001	133800000	12:200001-133800000	0.993
C267_CaE1_P4_G21	13	19500001	115100000	13:19500001-115100000	0.972
C267_CaE1_P4_G21	14	20400001	107300000	14:20400001-107300000	0.991
C267_CaE1_P4_G21	15	22800001	102400000	15:22800001-102400000	0.99
C267_CaE1_P4_G21	16	100001	6100000	16:100001-6100000	0.992
C267_CaE1_P4_G21	16	6100001	7100000	16:6100001-7100000	0.616
C267_CaE1_P4_G21	16	7100001	90100000	16:7100001-90100000	0.969
C267_CaE1_P4_G21	17	1	43400000	17:1-43400000	0.985
C267_CaE1_P4_G21	17	43400001	44300000	17:43400001-44300000	0.204
C267_CaE1_P4_G21	17	44800001	81100000	17:44800001-81100000	1.001
C267_CaE1_P4_G21	18	200001	78077248	18:200001-78077248	0.976
C267_CaE1_P4_G21	19	300001	59100000	19:300001-59100000	0.973
C267_CaE1_P4_G21	20	1	14400000	20:1-14400000	0.986
C267_CaE1_P4_G21	20	14400001	15200000	20:14400001-15200000	0.586
C267_CaE1_P4_G21	20	15300001	62900000	20:15300001-62900000	0.989
C267_CaE1_P4_G21	21	15500001	48100000	21:15500001-48100000	0.989
C267_CaE1_P4_G21	22	17400001	51200000	22:17400001-51200000	0.984
C267_CaE1_P4_G24	1	900001	249200000	1:900001-249200000	0.993
C267_CaE1_P4_G24	2	100001	243000000	2:100001-243000000	0.986
C267_CaE1_P4_G24	3	100001	197800000	3:100001-197800000	0.996
C267_CaE1_P4_G24	4	100001	69100000	4:100001-69100000	0.987
C267_CaE1_P4_G24	4	69100001	69900000	4:69100001-69900000	0.19
C267_CaE1_P4_G24	4	69900001	190800000	4:69900001-190800000	0.99
C267_CaE1_P4_G24	5	100001	180700000	5:100001-180700000	0.992
C267_CaE1_P4_G24	6	400001	28500000	6:400001-28500000	0.972
C267_CaE1_P4_G24	6	28500001	33400000	6:28500001-33400000	0.005
C267_CaE1_P4_G24	6	33400001	170900000	6:33400001-170900000	0.994
C267_CaE1_P4_G24	7	1	159100000	7:1-159100000	0.987
C267_CaE1_P4_G24	8	400001	14700000	8:400001-14700000	0.954
C267_CaE1_P4_G24	8	14700001	111600000	8:14700001-111600000	1.368
C267_CaE1_P4_G24	8	111600001	146200000	8:111600001-146200000	1.754
C267_CaE1_P4_G24	9	200001	141000000	9:200001-141000000	1.377
C267_CaE1_P4_G24	10	100001	135400000	10:100001-135400000	0.984
C267_CaE1_P4_G24	11	200001	134800000	11:200001-134800000	0.985
C267_CaE1_P4_G24	12	200001	133800000	12:200001-133800000	0.996
C267_CaE1_P4_G24	13	19500001	115100000	13:19500001-115100000	0.991
C267_CaE1_P4_G24	14	20400001	107300000	14:20400001-107300000	0.987
C267_CaE1_P4_G24	15	22800001	102400000	15:22800001-102400000	1.004
C267_CaE1_P4_G24	16	100001	6100000	16:100001-6100000	0.972
C267_CaE1_P4_G24	16	6100001	7100000	16:6100001-7100000	0.675
C267_CaE1_P4_G24	16	7100001	90100000	16:7100001-90100000	0.973
C267_CaE1_P4_G24	17	1	43400000	17:1-43400000	0.995
C267_CaE1_P4_G24	17	43400001	44300000	17:43400001-44300000	0.217
C267_CaE1_P4_G24	17	44800001	81100000	17:44800001-81100000	0.993
C267_CaE1_P4_G24	18	200001	78077248	18:200001-78077248	0.973
C267_CaE1_P4_G24	19	300001	59100000	19:300001-59100000	0.983
C267_CaE1_P4_G24	20	1	62900000	20:1-62900000	0.978
C267_CaE1_P4_G24	21	15500001	48100000	21:15500001-48100000	0.981
C267_CaE1_P4_G24	22	17400001	51200000	22:17400001-51200000	0.993
C267_CaE2_P1_GEC6	1	900001	249200000	1:900001-249200000	1.007
C267_CaE2_P1_GEC6	2	100001	243000000	2:100001-243000000	0.988
C267_CaE2_P1_GEC6	3	100001	197800000	3:100001-197800000	0.998
C267_CaE2_P1_GEC6	4	100001	69100000	4:100001-69100000	0.998
C267_CaE2_P1_GEC6	4	69100001	69900000	4:69100001-69900000	0.165
C267_CaE2_P1_GEC6	4	69900001	190800000	4:69900001-190800000	0.995
C267_CaE2_P1_GEC6	5	100001	180700000	5:100001-180700000	1.001
C267_CaE2_P1_GEC6	6	400001	28500000	6:400001-28500000	0.989
C267_CaE2_P1_GEC6	6	28500001	33400000	6:28500001-33400000	0.006
C267_CaE2_P1_GEC6	6	33400001	170900000	6:33400001-170900000	0.989
C267_CaE2_P1_GEC6	7	1	159100000	7:1-159100000	0.998
C267_CaE2_P1_GEC6	8	400001	16300000	8:400001-16300000	0.965
C267_CaE2_P1_GEC6	8	16300001	146200000	8:16300001-146200000	1.122
C267_CaE2_P1_GEC6	9	200001	141000000	9:200001-141000000	1.08
C267_CaE2_P1_GEC6	10	100001	135400000	10:100001-135400000	0.994
C267_CaE2_P1_GEC6	11	200001	134800000	11:200001-134800000	1.006
C267_CaE2_P1_GEC6	12	200001	133800000	12:200001-133800000	1.003
C267_CaE2_P1_GEC6	13	19500001	115100000	13:19500001-115100000	0.996
C267_CaE2_P1_GEC6	14	20400001	107300000	14:20400001-107300000	0.983
C267_CaE2_P1_GEC6	15	22800001	102400000	15:22800001-102400000	0.994
C267_CaE2_P1_GEC6	16	100001	90100000	16:100001-90100000	0.99
C267_CaE2_P1_GEC6	17	1	43400000	17:1-43400000	0.986
C267_CaE2_P1_GEC6	17	43400001	44300000	17:43400001-44300000	0.191
C267_CaE2_P1_GEC6	17	44800001	81100000	17:44800001-81100000	0.996
C267_CaE2_P1_GEC6	18	200001	78077248	18:200001-78077248	0.977
C267_CaE2_P1_GEC6	19	300001	59100000	19:300001-59100000	0.984
C267_CaE2_P1_GEC6	20	1	62900000	20:1-62900000	0.979
C267_CaE2_P1_GEC6	21	15500001	48100000	21:15500001-48100000	0.996
C267_CaE2_P1_GEC6	22	17400001	51200000	22:17400001-51200000	0.989
C267_CaE2_P1_GEC7	1	900001	249200000	1:900001-249200000	0.995
C267_CaE2_P1_GEC7	2	100001	243000000	2:100001-243000000	0.983
C267_CaE2_P1_GEC7	3	100001	197800000	3:100001-197800000	0.997
C267_CaE2_P1_GEC7	4	100001	69200000	4:100001-69200000	0.981
C267_CaE2_P1_GEC7	4	69200001	69900000	4:69200001-69900000	0.134
C267_CaE2_P1_GEC7	4	69900001	190800000	4:69900001-190800000	0.994
C267_CaE2_P1_GEC7	5	100001	180700000	5:100001-180700000	0.988
C267_CaE2_P1_GEC7	6	400001	28500000	6:400001-28500000	0.989
C267_CaE2_P1_GEC7	6	28500001	33400000	6:28500001-33400000	0.007
C267_CaE2_P1_GEC7	6	33400001	170900000	6:33400001-170900000	0.99
C267_CaE2_P1_GEC7	7	1	159100000	7:1-159100000	0.988
C267_CaE2_P1_GEC7	8	400001	14600000	8:400001-14600000	0.957
C267_CaE2_P1_GEC7	8	14600001	112000000	8:14600001-112000000	1.207
C267_CaE2_P1_GEC7	8	112000001	146200000	8:112000001-146200000	1.438
C267_CaE2_P1_GEC7	9	200001	141000000	9:200001-141000000	1.225
C267_CaE2_P1_GEC7	10	100001	135400000	10:100001-135400000	0.993
C267_CaE2_P1_GEC7	11	200001	134800000	11:200001-134800000	0.997
C267_CaE2_P1_GEC7	12	200001	133800000	12:200001-133800000	0.995
C267_CaE2_P1_GEC7	13	19500001	115100000	13:19500001-115100000	0.981
C267_CaE2_P1_GEC7	14	20400001	107300000	14:20400001-107300000	0.981
C267_CaE2_P1_GEC7	15	22800001	102400000	15:22800001-102400000	0.981
C267_CaE2_P1_GEC7	16	100001	90100000	16:100001-90100000	0.984
C267_CaE2_P1_GEC7	17	1	43400000	17:1-43400000	0.996
C267_CaE2_P1_GEC7	17	43400001	44300000	17:43400001-44300000	0.155
C267_CaE2_P1_GEC7	17	44800001	81100000	17:44800001-81100000	0.986
C267_CaE2_P1_GEC7	18	200001	78077248	18:200001-78077248	0.982
C267_CaE2_P1_GEC7	19	300001	59100000	19:300001-59100000	0.974
C267_CaE2_P1_GEC7	20	1	62900000	20:1-62900000	0.986
C267_CaE2_P1_GEC7	21	15500001	48100000	21:15500001-48100000	0.98
C267_CaE2_P1_GEC7	22	17400001	51200000	22:17400001-51200000	1
C267_CaE2_P1_GEC9	1	900001	249200000	1:900001-249200000	0.998
C267_CaE2_P1_GEC9	2	100001	243000000	2:100001-243000000	0.99
C267_CaE2_P1_GEC9	3	100001	197800000	3:100001-197800000	0.996
C267_CaE2_P1_GEC9	4	100001	69100000	4:100001-69100000	0.985
C267_CaE2_P1_GEC9	4	69100001	69900000	4:69100001-69900000	0.182
C267_CaE2_P1_GEC9	4	69900001	190800000	4:69900001-190800000	0.987
C267_CaE2_P1_GEC9	5	100001	180700000	5:100001-180700000	0.994
C267_CaE2_P1_GEC9	6	400001	28500000	6:400001-28500000	0.991
C267_CaE2_P1_GEC9	6	28500001	33500000	6:28500001-33500000	0.018
C267_CaE2_P1_GEC9	6	33500001	170900000	6:33500001-170900000	0.994
C267_CaE2_P1_GEC9	7	1	159100000	7:1-159100000	0.987
C267_CaE2_P1_GEC9	8	400001	14600000	8:400001-14600000	0.952
C267_CaE2_P1_GEC9	8	14600001	111400000	8:14600001-111400000	1.213
C267_CaE2_P1_GEC9	8	111400001	146200000	8:111400001-146200000	1.42
C267_CaE2_P1_GEC9	9	200001	141000000	9:200001-141000000	1.214
C267_CaE2_P1_GEC9	10	100001	135400000	10:100001-135400000	0.984
C267_CaE2_P1_GEC9	11	200001	134800000	11:200001-134800000	0.99
C267_CaE2_P1_GEC9	12	200001	133800000	12:200001-133800000	0.992
C267_CaE2_P1_GEC9	13	19500001	115100000	13:19500001-115100000	0.974
C267_CaE2_P1_GEC9	14	20400001	107300000	14:20400001-107300000	0.981
C267_CaE2_P1_GEC9	15	22800001	102400000	15:22800001-102400000	0.978
C267_CaE2_P1_GEC9	16	100001	90100000	16:100001-90100000	0.973
C267_CaE2_P1_GEC9	17	1	43400000	17:1-43400000	0.987
C267_CaE2_P1_GEC9	17	43400001	44300000	17:43400001-44300000	0.156
C267_CaE2_P1_GEC9	17	44800001	81100000	17:44800001-81100000	0.997
C267_CaE2_P1_GEC9	18	200001	78077248	18:200001-78077248	0.987
C267_CaE2_P1_GEC9	19	300001	59100000	19:300001-59100000	0.985
C267_CaE2_P1_GEC9	20	1	62900000	20:1-62900000	0.982
C267_CaE2_P1_GEC9	21	15500001	48100000	21:15500001-48100000	0.986
C267_CaE2_P1_GEC9	22	17400001	51200000	22:17400001-51200000	0.999
C267_CaE2_P1_G13	1	900001	249200000	1:900001-249200000	1.004
C267_CaE2_P1_G13	2	100001	243000000	2:100001-243000000	0.992
C267_CaE2_P1_G13	3	100001	197800000	3:100001-197800000	1.001
C267_CaE2_P1_G13	4	100001	69200000	4:100001-69200000	0.988
C267_CaE2_P1_G13	4	69200001	69900000	4:69200001-69900000	0.117
C267_CaE2_P1_G13	4	69900001	190800000	4:69900001-190800000	0.999
C267_CaE2_P1_G13	5	100001	180700000	5:100001-180700000	0.991
C267_CaE2_P1_G13	6	400001	28500000	6:400001-28500000	0.998
C267_CaE2_P1_G13	6	28500001	33400000	6:28500001-33400000	0.009
C267_CaE2_P1_G13	6	33400001	170900000	6:33400001-170900000	0.998
C267_CaE2_P1_G13	7	1	159100000	7:1-159100000	0.984
C267_CaE2_P1_G13	8	400001	15000000	8:400001-15000000	0.962
C267_CaE2_P1_G13	8	15000001	111700000	8:15000001-111700000	1.14
C267_CaE2_P1_G13	8	111700001	146200000	8:111700001-146200000	1.297
C267_CaE2_P1_G13	9	200001	141000000	9:200001-141000000	1.142
C267_CaE2_P1_G13	10	100001	135400000	10:100001-135400000	0.986
C267_CaE2_P1_G13	11	200001	134800000	11:200001-134800000	0.987
C267_CaE2_P1_G13	12	200001	133800000	12:200001-133800000	0.992
C267_CaE2_P1_G13	13	19500001	115100000	13:19500001-115100000	0.98
C267_CaE2_P1_G13	14	20400001	107300000	14:20400001-107300000	0.989
C267_CaE2_P1_G13	15	22800001	102400000	15:22800001-102400000	0.983
C267_CaE2_P1_G13	16	100001	90100000	16:100001-90100000	0.98
C267_CaE2_P1_G13	17	1	43400000	17:1-43400000	0.98
C267_CaE2_P1_G13	17	43400001	44300000	17:43400001-44300000	0.216
C267_CaE2_P1_G13	17	44800001	81100000	17:44800001-81100000	1.005
C267_CaE2_P1_G13	18	200001	78077248	18:200001-78077248	0.984
C267_CaE2_P1_G13	19	300001	59100000	19:300001-59100000	0.993
C267_CaE2_P1_G13	20	1	62900000	20:1-62900000	0.992
C267_CaE2_P1_G13	21	15500001	48100000	21:15500001-48100000	0.988
C267_CaE2_P1_G13	22	17400001	51200000	22:17400001-51200000	0.989
C267_CaE2_P1_GEC14	1	900001	249200000	1:900001-249200000	1.001
C267_CaE2_P1_GEC14	2	100001	243000000	2:100001-243000000	0.993
C267_CaE2_P1_GEC14	3	100001	197800000	3:100001-197800000	1.002
C267_CaE2_P1_GEC14	4	100001	69200000	4:100001-69200000	0.989
C267_CaE2_P1_GEC14	4	69200001	69900000	4:69200001-69900000	0.138
C267_CaE2_P1_GEC14	4	69900001	190800000	4:69900001-190800000	1
C267_CaE2_P1_GEC14	5	100001	180700000	5:100001-180700000	0.997
C267_CaE2_P1_GEC14	6	400001	28500000	6:400001-28500000	0.994
C267_CaE2_P1_GEC14	6	28500001	33400000	6:28500001-33400000	0.004
C267_CaE2_P1_GEC14	6	33400001	170900000	6:33400001-170900000	1.006
C267_CaE2_P1_GEC14	7	1	159100000	7:1-159100000	0.991
C267_CaE2_P1_GEC14	8	400001	15100000	8:400001-15100000	0.957
C267_CaE2_P1_GEC14	8	15100001	146200000	8:15100001-146200000	1.115
C267_CaE2_P1_GEC14	9	200001	141000000	9:200001-141000000	1.093
C267_CaE2_P1_GEC14	10	100001	135400000	10:100001-135400000	0.982
C267_CaE2_P1_GEC14	11	200001	134800000	11:200001-134800000	0.997
C267_CaE2_P1_GEC14	12	200001	133800000	12:200001-133800000	0.995
C267_CaE2_P1_GEC14	13	19500001	115100000	13:19500001-115100000	0.991
C267_CaE2_P1_GEC14	14	20400001	107300000	14:20400001-107300000	0.993
C267_CaE2_P1_GEC14	15	22800001	102400000	15:22800001-102400000	0.989
C267_CaE2_P1_GEC14	16	100001	90100000	16:100001-90100000	0.981
C267_CaE2_P1_GEC14	17	1	43400000	17:1-43400000	0.989
C267_CaE2_P1_GEC14	17	43400001	44300000	17:43400001-44300000	0.18
C267_CaE2_P1_GEC14	17	44800001	81100000	17:44800001-81100000	1.008
C267_CaE2_P1_GEC14	18	200001	78077248	18:200001-78077248	0.99
C267_CaE2_P1_GEC14	19	300001	59100000	19:300001-59100000	0.987
C267_CaE2_P1_GEC14	20	1	62900000	20:1-62900000	0.992
C267_CaE2_P1_GEC14	21	15500001	48100000	21:15500001-48100000	0.99
C267_CaE2_P1_GEC14	22	17400001	51200000	22:17400001-51200000	0.983
C267_CaE2_P1_GEC16	1	900001	249200000	1:900001-249200000	0.995
C267_CaE2_P1_GEC16	2	100001	243000000	2:100001-243000000	0.988
C267_CaE2_P1_GEC16	3	100001	197800000	3:100001-197800000	0.992
C267_CaE2_P1_GEC16	4	100001	69200000	4:100001-69200000	0.976
C267_CaE2_P1_GEC16	4	69200001	69900000	4:69200001-69900000	0.132
C267_CaE2_P1_GEC16	4	69900001	190800000	4:69900001-190800000	0.998
C267_CaE2_P1_GEC16	5	100001	180700000	5:100001-180700000	0.987
C267_CaE2_P1_GEC16	6	400001	28500000	6:400001-28500000	1
C267_CaE2_P1_GEC16	6	28500001	33500000	6:28500001-33500000	0.019
C267_CaE2_P1_GEC16	6	33500001	170900000	6:33500001-170900000	0.997
C267_CaE2_P1_GEC16	7	1	159100000	7:1-159100000	0.984
C267_CaE2_P1_GEC16	8	400001	14700000	8:400001-14700000	0.943
C267_CaE2_P1_GEC16	8	14700001	111700000	8:14700001-111700000	1.325
C267_CaE2_P1_GEC16	8	111700001	146200000	8:111700001-146200000	1.648
C267_CaE2_P1_GEC16	9	200001	141000000	9:200001-141000000	1.34
C267_CaE2_P1_GEC16	10	100001	135400000	10:100001-135400000	0.988
C267_CaE2_P1_GEC16	11	200001	134800000	11:200001-134800000	0.989
C267_CaE2_P1_GEC16	12	200001	133800000	12:200001-133800000	0.988
C267_CaE2_P1_GEC16	13	19500001	115100000	13:19500001-115100000	0.99
C267_CaE2_P1_GEC16	14	20400001	107300000	14:20400001-107300000	0.987
C267_CaE2_P1_GEC16	15	22800001	102400000	15:22800001-102400000	0.979
C267_CaE2_P1_GEC16	16	100001	6000000	16:100001-6000000	0.976
C267_CaE2_P1_GEC16	16	6000001	7100000	16:6000001-7100000	0.633
C267_CaE2_P1_GEC16	16	7100001	90100000	16:7100001-90100000	0.958
C267_CaE2_P1_GEC16	17	1	43400000	17:1-43400000	0.998
C267_CaE2_P1_GEC16	17	43400001	44300000	17:43400001-44300000	0.142
C267_CaE2_P1_GEC16	17	44800001	81100000	17:44800001-81100000	0.999
C267_CaE2_P1_GEC16	18	200001	78077248	18:200001-78077248	0.968
C267_CaE2_P1_GEC16	19	300001	59100000	19:300001-59100000	0.971
C267_CaE2_P1_GEC16	20	1	62900000	20:1-62900000	0.979
C267_CaE2_P1_GEC16	21	15500001	48100000	21:15500001-48100000	0.971
C267_CaE2_P1_GEC16	22	17400001	51200000	22:17400001-51200000	0.976
C267_CaE2_P1_GEC19	1	900001	249200000	1:900001-249200000	0.998
C267_CaE2_P1_GEC19	2	100001	243000000	2:100001-243000000	0.989
C267_CaE2_P1_GEC19	3	100001	197800000	3:100001-197800000	0.997
C267_CaE2_P1_GEC19	4	100001	69200000	4:100001-69200000	0.964
C267_CaE2_P1_GEC19	4	69200001	69900000	4:69200001-69900000	0.108
C267_CaE2_P1_GEC19	4	69900001	190800000	4:69900001-190800000	0.998
C267_CaE2_P1_GEC19	5	100001	180700000	5:100001-180700000	0.984
C267_CaE2_P1_GEC19	6	400001	28500000	6:400001-28500000	0.988
C267_CaE2_P1_GEC19	6	28500001	33500000	6:28500001-33500000	0.016
C267_CaE2_P1_GEC19	6	33500001	170900000	6:33500001-170900000	1
C267_CaE2_P1_GEC19	7	1	159100000	7:1-159100000	0.983
C267_CaE2_P1_GEC19	8	400001	15000000	8:400001-15000000	0.94
C267_CaE2_P1_GEC19	8	15000001	111400000	8:15000001-111400000	1.428
C267_CaE2_P1_GEC19	8	111400001	119100000	8:111400001-119100000	1.789
C267_CaE2_P1_GEC19	8	119100001	131400000	8:119100001-131400000	2.007
C267_CaE2_P1_GEC19	8	131400001	146200000	8:131400001-146200000	1.787
C267_CaE2_P1_GEC19	9	200001	141000000	9:200001-141000000	1.433
C267_CaE2_P1_GEC19	10	100001	135400000	10:100001-135400000	0.989
C267_CaE2_P1_GEC19	11	200001	134800000	11:200001-134800000	0.983
C267_CaE2_P1_GEC19	12	200001	133800000	12:200001-133800000	0.995
C267_CaE2_P1_GEC19	13	19500001	115100000	13:19500001-115100000	0.98
C267_CaE2_P1_GEC19	14	20400001	107300000	14:20400001-107300000	0.983
C267_CaE2_P1_GEC19	15	22800001	102400000	15:22800001-102400000	0.98
C267_CaE2_P1_GEC19	16	100001	6000000	16:100001-6000000	0.974
C267_CaE2_P1_GEC19	16	6000001	7100000	16:6000001-7100000	0.482
C267_CaE2_P1_GEC19	16	7100001	90100000	16:7100001-90100000	0.96
C267_CaE2_P1_GEC19	17	1	43400000	17:1-43400000	0.969
C267_CaE2_P1_GEC19	17	43400001	44300000	17:43400001-44300000	0.162
C267_CaE2_P1_GEC19	17	44800001	81100000	17:44800001-81100000	1.004
C267_CaE2_P1_GEC19	18	200001	78077248	18:200001-78077248	0.969
C267_CaE2_P1_GEC19	19	300001	59100000	19:300001-59100000	0.952
C267_CaE2_P1_GEC19	20	1	62900000	20:1-62900000	0.971
C267_CaE2_P1_GEC19	21	15500001	48100000	21:15500001-48100000	0.964
C267_CaE2_P1_GEC19	22	17400001	51200000	22:17400001-51200000	0.988

## Sheet: C274
sampleID	chromosome	start	end	feature	ratio
C274_E1_P1_G1	1	900001	249200000	1:900001-249200000	1.008
C274_E1_P1_G1	2	100001	243000000	2:100001-243000000	1.006
C274_E1_P1_G1	3	100001	197800000	3:100001-197800000	1.003
C274_E1_P1_G1	4	100001	69200000	4:100001-69200000	0.996
C274_E1_P1_G1	4	69200001	69900000	4:69200001-69900000	0.067
C274_E1_P1_G1	4	69900001	190800000	4:69900001-190800000	1.003
C274_E1_P1_G1	5	100001	180700000	5:100001-180700000	0.998
C274_E1_P1_G1	6	400001	28500000	6:400001-28500000	1.004
C274_E1_P1_G1	6	28500001	33400000	6:28500001-33400000	0.004
C274_E1_P1_G1	6	33400001	170900000	6:33400001-170900000	1.008
C274_E1_P1_G1	7	1	159100000	7:1-159100000	1.16
C274_E1_P1_G1	8	400001	39200000	8:400001-39200000	0.853
C274_E1_P1_G1	8	39200001	146200000	8:39200001-146200000	1.002
C274_E1_P1_G1	9	200001	141000000	9:200001-141000000	1.01
C274_E1_P1_G1	10	100001	69400000	10:100001-69400000	0.984
C274_E1_P1_G1	10	69400001	83300000	10:69400001-83300000	1.162
C274_E1_P1_G1	10	83300001	112300000	10:83300001-112300000	0.96
C274_E1_P1_G1	10	112300001	116900000	10:112300001-116900000	0.823
C274_E1_P1_G1	10	116900001	135400000	10:116900001-135400000	1.001
C274_E1_P1_G1	11	200001	134800000	11:200001-134800000	1.001
C274_E1_P1_G1	12	200001	111900000	12:200001-111900000	0.973
C274_E1_P1_G1	12	111900001	133800000	12:111900001-133800000	0.851
C274_E1_P1_G1	13	19500001	21800000	13:19500001-21800000	3.689
C274_E1_P1_G1	13	22000001	29800000	13:22000001-29800000	1.425
C274_E1_P1_G1	13	29800001	43400000	13:29800001-43400000	1.156
C274_E1_P1_G1	13	43400001	50200000	13:43400001-50200000	1.425
C274_E1_P1_G1	13	50200001	55000000	13:50200001-55000000	1.592
C274_E1_P1_G1	13	55000001	71600000	13:55000001-71600000	1.314
C274_E1_P1_G1	13	71600001	76400000	13:71600001-76400000	1.619
C274_E1_P1_G1	13	76400001	96200000	13:76400001-96200000	1.35
C274_E1_P1_G1	13	96200001	101100000	13:96200001-101100000	1.642
C274_E1_P1_G1	13	101100001	109000000	13:101100001-109000000	1.355
C274_E1_P1_G1	13	109000001	115100000	13:109000001-115100000	1.657
C274_E1_P1_G1	14	20400001	30200000	14:20400001-30200000	0.987
C274_E1_P1_G1	14	30200001	32000000	14:30200001-32000000	1.293
C274_E1_P1_G1	14	32000001	107300000	14:32000001-107300000	1.001
C274_E1_P1_G1	15	22800001	102400000	15:22800001-102400000	1.016
C274_E1_P1_G1	16	100001	90100000	16:100001-90100000	1.014
C274_E1_P1_G1	17	1	43400000	17:1-43400000	0.877
C274_E1_P1_G1	17	43400001	44300000	17:43400001-44300000	0.314
C274_E1_P1_G1	17	44800001	81100000	17:44800001-81100000	0.854
C274_E1_P1_G1	18	200001	78077248	18:200001-78077248	0.852
C274_E1_P1_G1	19	300001	59100000	19:300001-59100000	1.012
C274_E1_P1_G1	20	1	19600000	20:1-19600000	0.931
C274_E1_P1_G1	20	19600001	62900000	20:19600001-62900000	1.058
C274_E1_P1_G1	21	15500001	48100000	21:15500001-48100000	0.935
C274_E1_P1_G1	22	17400001	51200000	22:17400001-51200000	0.854
C274_E1_P1_G2	1	900001	249200000	1:900001-249200000	1.01
C274_E1_P1_G2	2	100001	243000000	2:100001-243000000	1.006
C274_E1_P1_G2	3	100001	197800000	3:100001-197800000	1.006
C274_E1_P1_G2	4	100001	69200000	4:100001-69200000	0.994
C274_E1_P1_G2	4	69200001	69900000	4:69200001-69900000	0.087
C274_E1_P1_G2	4	69900001	190800000	4:69900001-190800000	1.005
C274_E1_P1_G2	5	100001	180700000	5:100001-180700000	0.998
C274_E1_P1_G2	6	400001	28500000	6:400001-28500000	1.009
C274_E1_P1_G2	6	28500001	33400000	6:28500001-33400000	0.004
C274_E1_P1_G2	6	33400001	170900000	6:33400001-170900000	1.004
C274_E1_P1_G2	7	1	159100000	7:1-159100000	1.168
C274_E1_P1_G2	8	400001	40800000	8:400001-40800000	0.839
C274_E1_P1_G2	8	40800001	146200000	8:40800001-146200000	1
C274_E1_P1_G2	9	200001	141000000	9:200001-141000000	1.008
C274_E1_P1_G2	10	100001	69300000	10:100001-69300000	0.988
C274_E1_P1_G2	10	69300001	83300000	10:69300001-83300000	1.139
C274_E1_P1_G2	10	83300001	112300000	10:83300001-112300000	0.961
C274_E1_P1_G2	10	112300001	116900000	10:112300001-116900000	0.827
C274_E1_P1_G2	10	116900001	135400000	10:116900001-135400000	0.993
C274_E1_P1_G2	11	200001	134800000	11:200001-134800000	1.002
C274_E1_P1_G2	12	200001	21200000	12:200001-21200000	1.021
C274_E1_P1_G2	12	21200001	23000000	12:21200001-23000000	0.845
C274_E1_P1_G2	12	23000001	109100000	12:23000001-109100000	0.965
C274_E1_P1_G2	12	109100001	111900000	12:109100001-111900000	1.182
C274_E1_P1_G2	12	111900001	113000000	12:111900001-113000000	0.93
C274_E1_P1_G2	12	113000001	133800000	12:113000001-133800000	0.839
C274_E1_P1_G2	13	19500001	21800000	13:19500001-21800000	4.373
C274_E1_P1_G2	13	22000001	29700000	13:22000001-29700000	1.419
C274_E1_P1_G2	13	29700001	43100000	13:29700001-43100000	1.159
C274_E1_P1_G2	13	43100001	50100000	13:43100001-50100000	1.426
C274_E1_P1_G2	13	50100001	54700000	13:50100001-54700000	1.634
C274_E1_P1_G2	13	54700001	71600000	13:54700001-71600000	1.324
C274_E1_P1_G2	13	71600001	76800000	13:71600001-76800000	1.628
C274_E1_P1_G2	13	76800001	96400000	13:76800001-96400000	1.34
C274_E1_P1_G2	13	96400001	100800000	13:96400001-100800000	1.614
C274_E1_P1_G2	13	100800001	109300000	13:100800001-109300000	1.376
C274_E1_P1_G2	13	109300001	115100000	13:109300001-115100000	1.651
C274_E1_P1_G2	14	20400001	107300000	14:20400001-107300000	0.998
C274_E1_P1_G2	15	22800001	102400000	15:22800001-102400000	1.011
C274_E1_P1_G2	16	100001	90100000	16:100001-90100000	1
C274_E1_P1_G2	17	1	9900000	17:1-9900000	0.95
C274_E1_P1_G2	17	9900001	43300000	17:9900001-43300000	0.844
C274_E1_P1_G2	17	43300001	44300000	17:43300001-44300000	0.354
C274_E1_P1_G2	17	44800001	81100000	17:44800001-81100000	0.849
C274_E1_P1_G2	18	200001	78077248	18:200001-78077248	0.839
C274_E1_P1_G2	19	300001	59100000	19:300001-59100000	1.012
C274_E1_P1_G2	20	1	24600000	20:1-24600000	0.955
C274_E1_P1_G2	20	24600001	62900000	20:24600001-62900000	1.061
C274_E1_P1_G2	21	15500001	48100000	21:15500001-48100000	0.919
C274_E1_P1_G2	22	17400001	51200000	22:17400001-51200000	0.844
C274_E1_P1_G3	1	900001	249200000	1:900001-249200000	1.013
C274_E1_P1_G3	2	100001	243000000	2:100001-243000000	1.017
C274_E1_P1_G3	3	100001	197800000	3:100001-197800000	1
C274_E1_P1_G3	4	100001	69200000	4:100001-69200000	0.994
C274_E1_P1_G3	4	69200001	69900000	4:69200001-69900000	0.076
C274_E1_P1_G3	4	69900001	190800000	4:69900001-190800000	1.007
C274_E1_P1_G3	5	100001	106000000	5:100001-106000000	1.004
C274_E1_P1_G3	5	106000001	117000000	5:106000001-117000000	0.868
C274_E1_P1_G3	5	117000001	180700000	5:117000001-180700000	0.996
C274_E1_P1_G3	6	400001	28500000	6:400001-28500000	0.997
C274_E1_P1_G3	6	28500001	33500000	6:28500001-33500000	0.018
C274_E1_P1_G3	6	33500001	170900000	6:33500001-170900000	1.003
C274_E1_P1_G3	7	1	159100000	7:1-159100000	1.25
C274_E1_P1_G3	8	400001	40900000	8:400001-40900000	0.766
C274_E1_P1_G3	8	40900001	146200000	8:40900001-146200000	0.997
C274_E1_P1_G3	9	200001	141000000	9:200001-141000000	1.015
C274_E1_P1_G3	10	100001	69400000	10:100001-69400000	0.982
C274_E1_P1_G3	10	69400001	83100000	10:69400001-83100000	1.247
C274_E1_P1_G3	10	83100001	93500000	10:83100001-93500000	0.985
C274_E1_P1_G3	10	93500001	94800000	10:93500001-94800000	1.149
C274_E1_P1_G3	10	94800001	111900000	10:94800001-111900000	0.907
C274_E1_P1_G3	10	111900001	117200000	10:111900001-117200000	0.801
C274_E1_P1_G3	10	117200001	135400000	10:117200001-135400000	0.997
C274_E1_P1_G3	11	200001	134800000	11:200001-134800000	1
C274_E1_P1_G3	12	200001	21200000	12:200001-21200000	1.024
C274_E1_P1_G3	12	21200001	23000000	12:21200001-23000000	0.768
C274_E1_P1_G3	12	23000001	24900000	12:23000001-24900000	0.959
C274_E1_P1_G3	12	24900001	27600000	12:24900001-27600000	0.763
C274_E1_P1_G3	12	27600001	62300000	12:27600001-62300000	1.022
C274_E1_P1_G3	12	62300001	65800000	12:62300001-65800000	0.79
C274_E1_P1_G3	12	65800001	88200000	12:65800001-88200000	0.991
C274_E1_P1_G3	12	88200001	99400000	12:88200001-99400000	0.781
C274_E1_P1_G3	12	99400001	109000000	12:99400001-109000000	0.926
C274_E1_P1_G3	12	109000001	111900000	12:109000001-111900000	1.264
C274_E1_P1_G3	12	111900001	133800000	12:111900001-133800000	0.758
C274_E1_P1_G3	13	19500001	20500000	13:19500001-20500000	2.231
C274_E1_P1_G3	13	20500001	21800000	13:20500001-21800000	7.074
C274_E1_P1_G3	13	22000001	29700000	13:22000001-29700000	1.638
C274_E1_P1_G3	13	29700001	43100000	13:29700001-43100000	1.24
C274_E1_P1_G3	13	43100001	49700000	13:43100001-49700000	1.618
C274_E1_P1_G3	13	49700001	54700000	13:49700001-54700000	1.927
C274_E1_P1_G3	13	54700001	71600000	13:54700001-71600000	1.497
C274_E1_P1_G3	13	71600001	76200000	13:71600001-76200000	1.975
C274_E1_P1_G3	13	76200001	96500000	13:76200001-96500000	1.543
C274_E1_P1_G3	13	96500001	101000000	13:96500001-101000000	1.949
C274_E1_P1_G3	13	101000001	109000000	13:101000001-109000000	1.558
C274_E1_P1_G3	13	109000001	115100000	13:109000001-115100000	1.96
C274_E1_P1_G3	14	20400001	30300000	14:20400001-30300000	0.99
C274_E1_P1_G3	14	30300001	32000000	14:30300001-32000000	1.381
C274_E1_P1_G3	14	32000001	44900000	14:32000001-44900000	0.905
C274_E1_P1_G3	14	44900001	107300000	14:44900001-107300000	1.014
C274_E1_P1_G3	15	22800001	102400000	15:22800001-102400000	1.017
C274_E1_P1_G3	16	100001	90100000	16:100001-90100000	1.004
C274_E1_P1_G3	17	1	9700000	17:1-9700000	0.923
C274_E1_P1_G3	17	9700001	43400000	17:9700001-43400000	0.766
C274_E1_P1_G3	17	43400001	44300000	17:43400001-44300000	0.304
C274_E1_P1_G3	17	44800001	81100000	17:44800001-81100000	0.768
C274_E1_P1_G3	18	200001	78077248	18:200001-78077248	0.759
C274_E1_P1_G3	19	300001	59100000	19:300001-59100000	1.005
C274_E1_P1_G3	20	1	22400000	20:1-22400000	0.933
C274_E1_P1_G3	20	22400001	62900000	20:22400001-62900000	1.083
C274_E1_P1_G3	21	15500001	18700000	21:15500001-18700000	0.751
C274_E1_P1_G3	21	18700001	48100000	21:18700001-48100000	0.907
C274_E1_P1_G3	22	17400001	51200000	22:17400001-51200000	0.776
C274_E1_P1_G4	1	900001	249200000	1:900001-249200000	1.007
C274_E1_P1_G4	2	100001	243000000	2:100001-243000000	1.006
C274_E1_P1_G4	3	100001	197800000	3:100001-197800000	1.004
C274_E1_P1_G4	4	100001	69200000	4:100001-69200000	0.996
C274_E1_P1_G4	4	69200001	69900000	4:69200001-69900000	0.106
C274_E1_P1_G4	4	69900001	190800000	4:69900001-190800000	1.002
C274_E1_P1_G4	5	100001	180700000	5:100001-180700000	1
C274_E1_P1_G4	6	400001	28500000	6:400001-28500000	1.007
C274_E1_P1_G4	6	28500001	33400000	6:28500001-33400000	0.002
C274_E1_P1_G4	6	33400001	170900000	6:33400001-170900000	1.005
C274_E1_P1_G4	7	1	159100000	7:1-159100000	1.103
C274_E1_P1_G4	8	400001	146200000	8:400001-146200000	0.976
C274_E1_P1_G4	9	200001	141000000	9:200001-141000000	1.002
C274_E1_P1_G4	10	100001	69400000	10:100001-69400000	0.984
C274_E1_P1_G4	10	69400001	70700000	10:69400001-70700000	1.265
C274_E1_P1_G4	10	70800001	81800000	10:70800001-81800000	1.109
C274_E1_P1_G4	10	81800001	83200000	10:81800001-83200000	1.277
C274_E1_P1_G4	10	83200001	135400000	10:83200001-135400000	0.968
C274_E1_P1_G4	11	200001	134800000	11:200001-134800000	0.999
C274_E1_P1_G4	12	200001	133800000	12:200001-133800000	0.97
C274_E1_P1_G4	13	19500001	20500000	13:19500001-20500000	1.589
C274_E1_P1_G4	13	20500001	21800000	13:20500001-21800000	3.15
C274_E1_P1_G4	13	22000001	29700000	13:22000001-29700000	1.311
C274_E1_P1_G4	13	29700001	43100000	13:29700001-43100000	1.112
C274_E1_P1_G4	13	43100001	50100000	13:43100001-50100000	1.281
C274_E1_P1_G4	13	50100001	54500000	13:50100001-54500000	1.453
C274_E1_P1_G4	13	54600001	71600000	13:54600001-71600000	1.223
C274_E1_P1_G4	13	71600001	76200000	13:71600001-76200000	1.423
C274_E1_P1_G4	13	76200001	96700000	13:76200001-96700000	1.232
C274_E1_P1_G4	13	96700001	100800000	13:96700001-100800000	1.434
C274_E1_P1_G4	13	100800001	109600000	13:100800001-109600000	1.252
C274_E1_P1_G4	13	109600001	115100000	13:109600001-115100000	1.502
C274_E1_P1_G4	14	20400001	30200000	14:20400001-30200000	0.989
C274_E1_P1_G4	14	30200001	32100000	14:30200001-32100000	1.246
C274_E1_P1_G4	14	32100001	107300000	14:32100001-107300000	0.995
C274_E1_P1_G4	15	22800001	102400000	15:22800001-102400000	1.009
C274_E1_P1_G4	16	100001	90100000	16:100001-90100000	1.002
C274_E1_P1_G4	17	1	43400000	17:1-43400000	0.911
C274_E1_P1_G4	17	43400001	44300000	17:43400001-44300000	0.34
C274_E1_P1_G4	17	44800001	81100000	17:44800001-81100000	0.909
C274_E1_P1_G4	18	200001	78077248	18:200001-78077248	0.896
C274_E1_P1_G4	19	300001	59100000	19:300001-59100000	1.004
C274_E1_P1_G4	20	1	62900000	20:1-62900000	1.021
C274_E1_P1_G4	21	15500001	48100000	21:15500001-48100000	0.967
C274_E1_P1_G4	22	17400001	51200000	22:17400001-51200000	0.901
C274_E1_P1_G5	1	900001	249200000	1:900001-249200000	1.006
C274_E1_P1_G5	2	100001	243000000	2:100001-243000000	1.002
C274_E1_P1_G5	3	100001	197800000	3:100001-197800000	0.998
C274_E1_P1_G5	4	100001	69200000	4:100001-69200000	1
C274_E1_P1_G5	4	69200001	69900000	4:69200001-69900000	0.106
C274_E1_P1_G5	4	69900001	190800000	4:69900001-190800000	1.004
C274_E1_P1_G5	5	100001	180700000	5:100001-180700000	1.001
C274_E1_P1_G5	6	400001	28500000	6:400001-28500000	1.001
C274_E1_P1_G5	6	28500001	33500000	6:28500001-33500000	0.015
C274_E1_P1_G5	6	33500001	170900000	6:33500001-170900000	1.003
C274_E1_P1_G5	7	1	159100000	7:1-159100000	1.11
C274_E1_P1_G5	8	400001	146200000	8:400001-146200000	0.964
C274_E1_P1_G5	9	200001	141000000	9:200001-141000000	1.007
C274_E1_P1_G5	10	100001	69100000	10:100001-69100000	0.989
C274_E1_P1_G5	10	69100001	83400000	10:69100001-83400000	1.099
C274_E1_P1_G5	10	83400001	135400000	10:83400001-135400000	0.982
C274_E1_P1_G5	11	200001	134800000	11:200001-134800000	0.998
C274_E1_P1_G5	12	200001	109000000	12:200001-109000000	0.981
C274_E1_P1_G5	12	109000001	112400000	12:109000001-112400000	1.138
C274_E1_P1_G5	12	112400001	133800000	12:112400001-133800000	0.907
C274_E1_P1_G5	13	19500001	20500000	13:19500001-20500000	1.626
C274_E1_P1_G5	13	20500001	21800000	13:20500001-21800000	3.942
C274_E1_P1_G5	13	22000001	29800000	13:22000001-29800000	1.254
C274_E1_P1_G5	13	29800001	43400000	13:29800001-43400000	1.107
C274_E1_P1_G5	13	43400001	97700000	13:43400001-97700000	1.241
C274_E1_P1_G5	13	97700001	101000000	13:97700001-101000000	1.421
C274_E1_P1_G5	13	101000001	109300000	13:101000001-109300000	1.2
C274_E1_P1_G5	13	109300001	115100000	13:109300001-115100000	1.411
C274_E1_P1_G5	14	20400001	107300000	14:20400001-107300000	0.996
C274_E1_P1_G5	15	22800001	102400000	15:22800001-102400000	1.011
C274_E1_P1_G5	16	100001	90100000	16:100001-90100000	0.997
C274_E1_P1_G5	17	1	43300000	17:1-43300000	0.929
C274_E1_P1_G5	17	43300001	44300000	17:43300001-44300000	0.364
C274_E1_P1_G5	17	44800001	81100000	17:44800001-81100000	0.904
C274_E1_P1_G5	18	200001	78077248	18:200001-78077248	0.895
C274_E1_P1_G5	19	300001	59100000	19:300001-59100000	1.001
C274_E1_P1_G5	20	1	62900000	20:1-62900000	1
C274_E1_P1_G5	21	15500001	48100000	21:15500001-48100000	0.951
C274_E1_P1_G5	22	17400001	51200000	22:17400001-51200000	0.904
C274_E1_P1_G10	1	900001	249200000	1:900001-249200000	1.005
C274_E1_P1_G10	2	100001	243000000	2:100001-243000000	1.002
C274_E1_P1_G10	3	100001	197800000	3:100001-197800000	1
C274_E1_P1_G10	4	100001	69200000	4:100001-69200000	0.997
C274_E1_P1_G10	4	69200001	69900000	4:69200001-69900000	0.113
C274_E1_P1_G10	4	69900001	190800000	4:69900001-190800000	1.008
C274_E1_P1_G10	5	100001	180700000	5:100001-180700000	0.996
C274_E1_P1_G10	6	400001	28500000	6:400001-28500000	1.005
C274_E1_P1_G10	6	28500001	33400000	6:28500001-33400000	0.005
C274_E1_P1_G10	6	33400001	170900000	6:33400001-170900000	1.005
C274_E1_P1_G10	7	1	159100000	7:1-159100000	1.049
C274_E1_P1_G10	8	400001	146200000	8:400001-146200000	0.981
C274_E1_P1_G10	9	200001	141000000	9:200001-141000000	1.001
C274_E1_P1_G10	10	100001	69500000	10:100001-69500000	0.989
C274_E1_P1_G10	10	69500001	83200000	10:69500001-83200000	1.108
C274_E1_P1_G10	10	83200001	135400000	10:83200001-135400000	0.982
C274_E1_P1_G10	11	200001	134800000	11:200001-134800000	1.002
C274_E1_P1_G10	12	200001	133800000	12:200001-133800000	0.981
C274_E1_P1_G10	13	19500001	20500000	13:19500001-20500000	1.304
C274_E1_P1_G10	13	20500001	21800000	13:20500001-21800000	1.827
C274_E1_P1_G10	13	22000001	29800000	13:22000001-29800000	1.172
C274_E1_P1_G10	13	29800001	43100000	13:29800001-43100000	1.051
C274_E1_P1_G10	13	43100001	72800000	13:43100001-72800000	1.15
C274_E1_P1_G10	13	72800001	76000000	13:72800001-76000000	1.292
C274_E1_P1_G10	13	76000001	96600000	13:76000001-96600000	1.119
C274_E1_P1_G10	13	96600001	101200000	13:96600001-101200000	1.287
C274_E1_P1_G10	13	101200001	108900000	13:101200001-108900000	1.125
C274_E1_P1_G10	13	108900001	115100000	13:108900001-115100000	1.234
C274_E1_P1_G10	14	20400001	30300000	14:20400001-30300000	0.999
C274_E1_P1_G10	14	30300001	32100000	14:30300001-32100000	1.196
C274_E1_P1_G10	14	32100001	107300000	14:32100001-107300000	0.997
C274_E1_P1_G10	15	22800001	102400000	15:22800001-102400000	1.003
C274_E1_P1_G10	16	100001	90100000	16:100001-90100000	0.994
C274_E1_P1_G10	17	1	43400000	17:1-43400000	0.946
C274_E1_P1_G10	17	43400001	44300000	17:43400001-44300000	0.321
C274_E1_P1_G10	17	44800001	81100000	17:44800001-81100000	0.954
C274_E1_P1_G10	18	200001	78077248	18:200001-78077248	0.946
C274_E1_P1_G10	19	300001	59100000	19:300001-59100000	1
C274_E1_P1_G10	20	1	62900000	20:1-62900000	1.007
C274_E1_P1_G10	21	15500001	48100000	21:15500001-48100000	0.983
C274_E1_P1_G10	22	17400001	51200000	22:17400001-51200000	0.942
C274_E1_P1_G12	1	900001	249200000	1:900001-249200000	1.007
C274_E1_P1_G12	2	100001	243000000	2:100001-243000000	1.013
C274_E1_P1_G12	3	100001	197800000	3:100001-197800000	1.007
C274_E1_P1_G12	4	100001	69200000	4:100001-69200000	1.008
C274_E1_P1_G12	4	69200001	69900000	4:69200001-69900000	0.081
C274_E1_P1_G12	4	69900001	190800000	4:69900001-190800000	1.01
C274_E1_P1_G12	5	100001	180700000	5:100001-180700000	1.002
C274_E1_P1_G12	6	400001	28500000	6:400001-28500000	1.018
C274_E1_P1_G12	6	28500001	33400000	6:28500001-33400000	0.004
C274_E1_P1_G12	6	33400001	170900000	6:33400001-170900000	1.015
C274_E1_P1_G12	7	1	159100000	7:1-159100000	1.233
C274_E1_P1_G12	8	400001	40800000	8:400001-40800000	0.777
C274_E1_P1_G12	8	40800001	146200000	8:40800001-146200000	1.013
C274_E1_P1_G12	9	200001	141000000	9:200001-141000000	1.007
C274_E1_P1_G12	10	100001	48600000	10:100001-48600000	1.006
C274_E1_P1_G12	10	49400001	69300000	10:49400001-69300000	0.788
C274_E1_P1_G12	10	69300001	81100000	10:69300001-81100000	1.461
C274_E1_P1_G12	10	81100001	83300000	10:81100001-83300000	1.713
C274_E1_P1_G12	10	83300001	87100000	10:83300001-87100000	0.975
C274_E1_P1_G12	10	87100001	92200000	10:87100001-92200000	0.833
C274_E1_P1_G12	10	92200001	93500000	10:92200001-93500000	1.017
C274_E1_P1_G12	10	93500001	94900000	10:93500001-94900000	1.185
C274_E1_P1_G12	10	94900001	116600000	10:94900001-116600000	0.796
C274_E1_P1_G12	10	116600001	135400000	10:116600001-135400000	1.012
C274_E1_P1_G12	11	200001	134800000	11:200001-134800000	1
C274_E1_P1_G12	12	200001	21200000	12:200001-21200000	1.031
C274_E1_P1_G12	12	21200001	23000000	12:21200001-23000000	0.805
C274_E1_P1_G12	12	23000001	24800000	12:23000001-24800000	0.999
C274_E1_P1_G12	12	24800001	28000000	12:24800001-28000000	0.824
C274_E1_P1_G12	12	28000001	61900000	12:28000001-61900000	1.018
C274_E1_P1_G12	12	61900001	65900000	12:61900001-65900000	0.814
C274_E1_P1_G12	12	65900001	88200000	12:65900001-88200000	1.011
C274_E1_P1_G12	12	88200001	133800000	12:88200001-133800000	0.78
C274_E1_P1_G12	13	19500001	22100000	13:19500001-22100000	2.734
C274_E1_P1_G12	13	22100001	22800000	13:22100001-22800000	2.119
C274_E1_P1_G12	13	22800001	29800000	13:22800001-29800000	1.685
C274_E1_P1_G12	13	29800001	43100000	13:29800001-43100000	1.239
C274_E1_P1_G12	13	43100001	50100000	13:43100001-50100000	1.709
C274_E1_P1_G12	13	50100001	54700000	13:50100001-54700000	2.15
C274_E1_P1_G12	13	54700001	71600000	13:54700001-71600000	1.592
C274_E1_P1_G12	13	71600001	76200000	13:71600001-76200000	2.15
C274_E1_P1_G12	13	76200001	96500000	13:76200001-96500000	1.633
C274_E1_P1_G12	13	96500001	101000000	13:96500001-101000000	2.174
C274_E1_P1_G12	13	101000001	109300000	13:101000001-109300000	1.688
C274_E1_P1_G12	13	109300001	115100000	13:109300001-115100000	2.177
C274_E1_P1_G12	14	20400001	30300000	14:20400001-30300000	1.002
C274_E1_P1_G12	14	30300001	32000000	14:30300001-32000000	1.724
C274_E1_P1_G12	14	32000001	45300000	14:32000001-45300000	0.808
C274_E1_P1_G12	14	45300001	107300000	14:45300001-107300000	1.013
C274_E1_P1_G12	15	22800001	102400000	15:22800001-102400000	1.01
C274_E1_P1_G12	16	100001	90100000	16:100001-90100000	0.993
C274_E1_P1_G12	17	1	43400000	17:1-43400000	0.781
C274_E1_P1_G12	17	43400001	44900000	17:43400001-44900000	0.348
C274_E1_P1_G12	17	44900001	81100000	17:44900001-81100000	0.785
C274_E1_P1_G12	18	200001	78077248	18:200001-78077248	0.771
C274_E1_P1_G12	19	300001	59100000	19:300001-59100000	1.001
C274_E1_P1_G12	20	1	19700000	20:1-19700000	0.795
C274_E1_P1_G12	20	19700001	33800000	20:19700001-33800000	1.015
C274_E1_P1_G12	20	33800001	62900000	20:33800001-62900000	1.2
C274_E1_P1_G12	21	15500001	18800000	21:15500001-18800000	0.79
C274_E1_P1_G12	21	18900001	48100000	21:18900001-48100000	0.986
C274_E1_P1_G12	22	17400001	51200000	22:17400001-51200000	0.789
C274_E1_P2_G1	1	900001	249200000	1:900001-249200000	1.015
C274_E1_P2_G1	2	100001	205500000	2:100001-205500000	1.002
C274_E1_P2_G1	2	205500001	206000000	2:205500001-206000000	0.515
C274_E1_P2_G1	2	206000001	243000000	2:206000001-243000000	1.01
C274_E1_P2_G1	3	100001	197800000	3:100001-197800000	0.997
C274_E1_P2_G1	4	100001	69200000	4:100001-69200000	0.993
C274_E1_P2_G1	4	69200001	69900000	4:69200001-69900000	0.108
C274_E1_P2_G1	4	69900001	190800000	4:69900001-190800000	1.003
C274_E1_P2_G1	5	100001	180700000	5:100001-180700000	1.004
C274_E1_P2_G1	6	400001	28500000	6:400001-28500000	1.026
C274_E1_P2_G1	6	28500001	33400000	6:28500001-33400000	0.005
C274_E1_P2_G1	6	33400001	170900000	6:33400001-170900000	1.007
C274_E1_P2_G1	7	1	159100000	7:1-159100000	1.498
C274_E1_P2_G1	8	400001	40800000	8:400001-40800000	0.518
C274_E1_P2_G1	8	40800001	146200000	8:40800001-146200000	0.996
C274_E1_P2_G1	9	200001	141000000	9:200001-141000000	1.014
C274_E1_P2_G1	10	100001	48600000	10:100001-48600000	1.01
C274_E1_P2_G1	10	49400001	69400000	10:49400001-69400000	0.528
C274_E1_P2_G1	10	69400001	70700000	10:69400001-70700000	2.508
C274_E1_P2_G1	10	70800001	72500000	10:70800001-72500000	1.532
C274_E1_P2_G1	10	72600001	73600000	10:72600001-73600000	2.717
C274_E1_P2_G1	10	73600001	81200000	10:73600001-81200000	2.011
C274_E1_P2_G1	10	81300001	83300000	10:81300001-83300000	2.869
C274_E1_P2_G1	10	83300001	87200000	10:83300001-87200000	1.001
C274_E1_P2_G1	10	87200001	92200000	10:87200001-92200000	0.525
C274_E1_P2_G1	10	92200001	93400000	10:92200001-93400000	1
C274_E1_P2_G1	10	93400001	94900000	10:93400001-94900000	1.357
C274_E1_P2_G1	10	94900001	116900000	10:94900001-116900000	0.514
C274_E1_P2_G1	10	116900001	135400000	10:116900001-135400000	1.007
C274_E1_P2_G1	11	200001	134800000	11:200001-134800000	1.004
C274_E1_P2_G1	12	200001	21200000	12:200001-21200000	1.014
C274_E1_P2_G1	12	21200001	23000000	12:21200001-23000000	0.513
C274_E1_P2_G1	12	23000001	24800000	12:23000001-24800000	0.957
C274_E1_P2_G1	12	24800001	27400000	12:24800001-27400000	0.54
C274_E1_P2_G1	12	27400001	62300000	12:27400001-62300000	1.009
C274_E1_P2_G1	12	62300001	65800000	12:62300001-65800000	0.535
C274_E1_P2_G1	12	65800001	88300000	12:65800001-88300000	0.997
C274_E1_P2_G1	12	88300001	133800000	12:88300001-133800000	0.522
C274_E1_P2_G1	13	19500001	22700000	13:19500001-22700000	3.593
C274_E1_P2_G1	13	22700001	29700000	13:22700001-29700000	2.509
C274_E1_P2_G1	13	29700001	43100000	13:29700001-43100000	1.503
C274_E1_P2_G1	13	43100001	50100000	13:43100001-50100000	2.509
C274_E1_P2_G1	13	50100001	54700000	13:50100001-54700000	3.465
C274_E1_P2_G1	13	54700001	71600000	13:54700001-71600000	2.336
C274_E1_P2_G1	13	71600001	76200000	13:71600001-76200000	3.428
C274_E1_P2_G1	13	76200001	81800000	13:76200001-81800000	2.483
C274_E1_P2_G1	13	81800001	96500000	13:81800001-96500000	2.372
C274_E1_P2_G1	13	96500001	101000000	13:96500001-101000000	3.463
C274_E1_P2_G1	13	101000001	109200000	13:101000001-109200000	2.458
C274_E1_P2_G1	13	109200001	115100000	13:109200001-115100000	3.507
C274_E1_P2_G1	14	20400001	30300000	14:20400001-30300000	1.051
C274_E1_P2_G1	14	30300001	32000000	14:30300001-32000000	3.085
C274_E1_P2_G1	14	32000001	45300000	14:32000001-45300000	0.525
C274_E1_P2_G1	14	45300001	107300000	14:45300001-107300000	1.01
C274_E1_P2_G1	15	22800001	102400000	15:22800001-102400000	1.006
C274_E1_P2_G1	16	100001	90100000	16:100001-90100000	1.009
C274_E1_P2_G1	17	1	43400000	17:1-43400000	0.519
C274_E1_P2_G1	17	43400001	44300000	17:43400001-44300000	0.203
C274_E1_P2_G1	17	44800001	81100000	17:44800001-81100000	0.527
C274_E1_P2_G1	18	200001	78077248	18:200001-78077248	0.511
C274_E1_P2_G1	19	300001	59100000	19:300001-59100000	1.015
C274_E1_P2_G1	20	1	19700000	20:1-19700000	0.523
C274_E1_P2_G1	20	19700001	33700000	20:19700001-33700000	1.02
C274_E1_P2_G1	20	33700001	62900000	20:33700001-62900000	1.492
C274_E1_P2_G1	21	15500001	18800000	21:15500001-18800000	0.53
C274_E1_P2_G1	21	18900001	48100000	21:18900001-48100000	0.989
C274_E1_P2_G1	22	17400001	51200000	22:17400001-51200000	0.525
C274_E1_P2_G2	1	900001	249200000	1:900001-249200000	1.015
C274_E1_P2_G2	2	100001	205500000	2:100001-205500000	1.01
C274_E1_P2_G2	2	205500001	206100000	2:205500001-206100000	0.575
C274_E1_P2_G2	2	206100001	243000000	2:206100001-243000000	1.006
C274_E1_P2_G2	3	100001	197800000	3:100001-197800000	1.006
C274_E1_P2_G2	4	100001	69200000	4:100001-69200000	0.979
C274_E1_P2_G2	4	69200001	69900000	4:69200001-69900000	0.086
C274_E1_P2_G2	4	69900001	190800000	4:69900001-190800000	1.004
C274_E1_P2_G2	5	100001	180700000	5:100001-180700000	0.997
C274_E1_P2_G2	6	400001	28500000	6:400001-28500000	1.023
C274_E1_P2_G2	6	28500001	33500000	6:28500001-33500000	0.018
C274_E1_P2_G2	6	33500001	170900000	6:33500001-170900000	1.012
C274_E1_P2_G2	7	1	159100000	7:1-159100000	1.452
C274_E1_P2_G2	8	400001	40800000	8:400001-40800000	0.57
C274_E1_P2_G2	8	40800001	146200000	8:40800001-146200000	1.001
C274_E1_P2_G2	9	200001	141000000	9:200001-141000000	1.014
C274_E1_P2_G2	10	100001	48600000	10:100001-48600000	1.013
C274_E1_P2_G2	10	49400001	69400000	10:49400001-69400000	0.588
C274_E1_P2_G2	10	69400001	70700000	10:69400001-70700000	2.442
C274_E1_P2_G2	10	70800001	72500000	10:70800001-72500000	1.566
C274_E1_P2_G2	10	72600001	73600000	10:72600001-73600000	2.453
C274_E1_P2_G2	10	73600001	81200000	10:73600001-81200000	1.882
C274_E1_P2_G2	10	81300001	83300000	10:81300001-83300000	2.628
C274_E1_P2_G2	10	83300001	87100000	10:83300001-87100000	1.01
C274_E1_P2_G2	10	87100001	92200000	10:87100001-92200000	0.63
C274_E1_P2_G2	10	92200001	93300000	10:92200001-93300000	0.963
C274_E1_P2_G2	10	93300001	94900000	10:93300001-94900000	1.324
C274_E1_P2_G2	10	94900001	116900000	10:94900001-116900000	0.589
C274_E1_P2_G2	10	116900001	135400000	10:116900001-135400000	0.993
C274_E1_P2_G2	11	200001	134800000	11:200001-134800000	1.001
C274_E1_P2_G2	12	200001	21200000	12:200001-21200000	1.027
C274_E1_P2_G2	12	21200001	23000000	12:21200001-23000000	0.623
C274_E1_P2_G2	12	23000001	24900000	12:23000001-24900000	0.922
C274_E1_P2_G2	12	24900001	27400000	12:24900001-27400000	0.574
C274_E1_P2_G2	12	27400001	62300000	12:27400001-62300000	1.016
C274_E1_P2_G2	12	62300001	65700000	12:62300001-65700000	0.566
C274_E1_P2_G2	12	65700001	88300000	12:65700001-88300000	0.999
C274_E1_P2_G2	12	88300001	133800000	12:88300001-133800000	0.599
C274_E1_P2_G2	13	19500001	22300000	13:19500001-22300000	3.7
C274_E1_P2_G2	13	22300001	29800000	13:22300001-29800000	2.385
C274_E1_P2_G2	13	29800001	43100000	13:29800001-43100000	1.454
C274_E1_P2_G2	13	43100001	50100000	13:43100001-50100000	2.351
C274_E1_P2_G2	13	50100001	54700000	13:50100001-54700000	3.121
C274_E1_P2_G2	13	54700001	71600000	13:54700001-71600000	2.105
C274_E1_P2_G2	13	71600001	76200000	13:71600001-76200000	3.213
C274_E1_P2_G2	13	76200001	81800000	13:76200001-81800000	2.276
C274_E1_P2_G2	13	81800001	90700000	13:81800001-90700000	2.106
C274_E1_P2_G2	13	90700001	96200000	13:90700001-96200000	2.25
C274_E1_P2_G2	13	96200001	101000000	13:96200001-101000000	3.219
C274_E1_P2_G2	13	101000001	109000000	13:101000001-109000000	2.252
C274_E1_P2_G2	13	109000001	115100000	13:109000001-115100000	3.15
C274_E1_P2_G2	14	20400001	30300000	14:20400001-30300000	1.132
C274_E1_P2_G2	14	30300001	32000000	14:30300001-32000000	3.322
C274_E1_P2_G2	14	32000001	45300000	14:32000001-45300000	0.583
C274_E1_P2_G2	14	45300001	107300000	14:45300001-107300000	1.021
C274_E1_P2_G2	15	22800001	102400000	15:22800001-102400000	1.015
C274_E1_P2_G2	16	100001	90100000	16:100001-90100000	1.015
C274_E1_P2_G2	17	1	43400000	17:1-43400000	0.584
C274_E1_P2_G2	17	43400001	44900000	17:43400001-44900000	0.248
C274_E1_P2_G2	17	44900001	81100000	17:44900001-81100000	0.596
C274_E1_P2_G2	18	200001	78077248	18:200001-78077248	0.572
C274_E1_P2_G2	19	300001	59100000	19:300001-59100000	1.019
C274_E1_P2_G2	20	1	19700000	20:1-19700000	0.596
C274_E1_P2_G2	20	19700001	33500000	20:19700001-33500000	1.008
C274_E1_P2_G2	20	33500001	62900000	20:33500001-62900000	1.437
C274_E1_P2_G2	21	15500001	18800000	21:15500001-18800000	0.583
C274_E1_P2_G2	21	18900001	48100000	21:18900001-48100000	0.996
C274_E1_P2_G2	22	17400001	51200000	22:17400001-51200000	0.585
C274_E1_P2_G7	1	900001	249200000	1:900001-249200000	1.002
C274_E1_P2_G7	2	100001	243000000	2:100001-243000000	1.007
C274_E1_P2_G7	3	100001	197800000	3:100001-197800000	0.996
C274_E1_P2_G7	4	100001	69200000	4:100001-69200000	0.991
C274_E1_P2_G7	4	69200001	69900000	4:69200001-69900000	0.087
C274_E1_P2_G7	4	69900001	190800000	4:69900001-190800000	1.005
C274_E1_P2_G7	5	100001	180700000	5:100001-180700000	1.001
C274_E1_P2_G7	6	400001	28500000	6:400001-28500000	1.015
C274_E1_P2_G7	6	28500001	33500000	6:28500001-33500000	0.019
C274_E1_P2_G7	6	33500001	170900000	6:33500001-170900000	1.004
C274_E1_P2_G7	7	1	159100000	7:1-159100000	1.109
C274_E1_P2_G7	8	400001	40800000	8:400001-40800000	0.904
C274_E1_P2_G7	8	40800001	146200000	8:40800001-146200000	1.003
C274_E1_P2_G7	9	200001	141000000	9:200001-141000000	1.002
C274_E1_P2_G7	10	100001	69300000	10:100001-69300000	0.988
C274_E1_P2_G7	10	69300001	83300000	10:69300001-83300000	1.142
C274_E1_P2_G7	10	83300001	135400000	10:83300001-135400000	0.977
C274_E1_P2_G7	11	200001	134800000	11:200001-134800000	1.002
C274_E1_P2_G7	12	200001	133800000	12:200001-133800000	0.97
C274_E1_P2_G7	13	19500001	20500000	13:19500001-20500000	1.607
C274_E1_P2_G7	13	20500001	21800000	13:20500001-21800000	2.815
C274_E1_P2_G7	13	22000001	29700000	13:22000001-29700000	1.279
C274_E1_P2_G7	13	29700001	43100000	13:29700001-43100000	1.105
C274_E1_P2_G7	13	43100001	49900000	13:43100001-49900000	1.268
C274_E1_P2_G7	13	49900001	54800000	13:49900001-54800000	1.463
C274_E1_P2_G7	13	54800001	71500000	13:54800001-71500000	1.223
C274_E1_P2_G7	13	71500001	76100000	13:71500001-76100000	1.448
C274_E1_P2_G7	13	76100001	96000000	13:76100001-96000000	1.24
C274_E1_P2_G7	13	96000001	101000000	13:96000001-101000000	1.453
C274_E1_P2_G7	13	101000001	109300000	13:101000001-109300000	1.253
C274_E1_P2_G7	13	109300001	115100000	13:109300001-115100000	1.468
C274_E1_P2_G7	14	20400001	30300000	14:20400001-30300000	1.007
C274_E1_P2_G7	14	30300001	32000000	14:30300001-32000000	1.355
C274_E1_P2_G7	14	32000001	107300000	14:32000001-107300000	0.992
C274_E1_P2_G7	15	22800001	102400000	15:22800001-102400000	1.006
C274_E1_P2_G7	16	100001	90100000	16:100001-90100000	1.006
C274_E1_P2_G7	17	1	43400000	17:1-43400000	0.915
C274_E1_P2_G7	17	43400001	44300000	17:43400001-44300000	0.365
C274_E1_P2_G7	17	44800001	81100000	17:44800001-81100000	0.906
C274_E1_P2_G7	18	200001	78077248	18:200001-78077248	0.904
C274_E1_P2_G7	19	300001	59100000	19:300001-59100000	1.005
C274_E1_P2_G7	20	1	24700000	20:1-24700000	0.948
C274_E1_P2_G7	20	24700001	62900000	20:24700001-62900000	1.062
C274_E1_P2_G7	21	15500001	48100000	21:15500001-48100000	0.971
C274_E1_P2_G7	22	17400001	51200000	22:17400001-51200000	0.919
C274_E1_P3_G9	1	900001	249200000	1:900001-249200000	1.002
C274_E1_P3_G9	2	100001	243000000	2:100001-243000000	1.002
C274_E1_P3_G9	3	100001	197800000	3:100001-197800000	1
C274_E1_P3_G9	4	100001	69200000	4:100001-69200000	0.99
C274_E1_P3_G9	4	69200001	69900000	4:69200001-69900000	0.104
C274_E1_P3_G9	4	69900001	190800000	4:69900001-190800000	1.004
C274_E1_P3_G9	5	100001	180700000	5:100001-180700000	0.994
C274_E1_P3_G9	6	400001	28500000	6:400001-28500000	1.011
C274_E1_P3_G9	6	28500001	33500000	6:28500001-33500000	0.018
C274_E1_P3_G9	6	33500001	170900000	6:33500001-170900000	1.003
C274_E1_P3_G9	7	1	159100000	7:1-159100000	1.052
C274_E1_P3_G9	8	400001	146200000	8:400001-146200000	0.985
C274_E1_P3_G9	9	200001	141000000	9:200001-141000000	1.003
C274_E1_P3_G9	10	100001	135400000	10:100001-135400000	1
C274_E1_P3_G9	11	200001	134800000	11:200001-134800000	0.997
C274_E1_P3_G9	12	200001	133800000	12:200001-133800000	0.987
C274_E1_P3_G9	13	19500001	21800000	13:19500001-21800000	2.006
C274_E1_P3_G9	13	22000001	115100000	13:22000001-115100000	1.118
C274_E1_P3_G9	14	20400001	107300000	14:20400001-107300000	1.006
C274_E1_P3_G9	15	22800001	102400000	15:22800001-102400000	1
C274_E1_P3_G9	16	100001	90100000	16:100001-90100000	1.006
C274_E1_P3_G9	17	1	43400000	17:1-43400000	0.964
C274_E1_P3_G9	17	43400001	44300000	17:43400001-44300000	0.328
C274_E1_P3_G9	17	44800001	81100000	17:44800001-81100000	0.963
C274_E1_P3_G9	18	200001	78077248	18:200001-78077248	0.948
C274_E1_P3_G9	19	300001	59100000	19:300001-59100000	1
C274_E1_P3_G9	20	1	62900000	20:1-62900000	1.003
C274_E1_P3_G9	21	15500001	48100000	21:15500001-48100000	0.975
C274_E1_P3_G9	22	17400001	51200000	22:17400001-51200000	0.945
C274_E1_P3_G10	1	900001	249200000	1:900001-249200000	1
C274_E1_P3_G10	2	100001	243000000	2:100001-243000000	1.007
C274_E1_P3_G10	3	100001	197800000	3:100001-197800000	1.002
C274_E1_P3_G10	4	100001	69200000	4:100001-69200000	0.989
C274_E1_P3_G10	4	69200001	69900000	4:69200001-69900000	0.084
C274_E1_P3_G10	4	69900001	190800000	4:69900001-190800000	0.999
C274_E1_P3_G10	5	100001	180700000	5:100001-180700000	0.99
C274_E1_P3_G10	6	400001	28500000	6:400001-28500000	1.005
C274_E1_P3_G10	6	28500001	33500000	6:28500001-33500000	0.015
C274_E1_P3_G10	6	33500001	170900000	6:33500001-170900000	1.013
C274_E1_P3_G10	7	1	159100000	7:1-159100000	1.13
C274_E1_P3_G10	8	400001	41000000	8:400001-41000000	0.893
C274_E1_P3_G10	8	41000001	146200000	8:41000001-146200000	1.001
C274_E1_P3_G10	9	200001	141000000	9:200001-141000000	1.014
C274_E1_P3_G10	10	100001	69100000	10:100001-69100000	0.991
C274_E1_P3_G10	10	69100001	77700000	10:69100001-77700000	1.107
C274_E1_P3_G10	10	77700001	135400000	10:77700001-135400000	1
C274_E1_P3_G10	11	200001	134800000	11:200001-134800000	1
C274_E1_P3_G10	12	200001	109000000	12:200001-109000000	0.975
C274_E1_P3_G10	12	109000001	111900000	12:109000001-111900000	1.223
C274_E1_P3_G10	12	111900001	133800000	12:111900001-133800000	0.888
C274_E1_P3_G10	13	19500001	21800000	13:19500001-21800000	3.737
C274_E1_P3_G10	13	22000001	29700000	13:22000001-29700000	1.271
C274_E1_P3_G10	13	29700001	42800000	13:29700001-42800000	1.132
C274_E1_P3_G10	13	42800001	50100000	13:42800001-50100000	1.28
C274_E1_P3_G10	13	50100001	54500000	13:50100001-54500000	1.449
C274_E1_P3_G10	13	54600001	71000000	13:54600001-71000000	1.249
C274_E1_P3_G10	13	71000001	76400000	13:71000001-76400000	1.416
C274_E1_P3_G10	13	76400001	96900000	13:76400001-96900000	1.248
C274_E1_P3_G10	13	96900001	101100000	13:96900001-101100000	1.465
C274_E1_P3_G10	13	101100001	109400000	13:101100001-109400000	1.267
C274_E1_P3_G10	13	109400001	115100000	13:109400001-115100000	1.469
C274_E1_P3_G10	14	20400001	107300000	14:20400001-107300000	0.999
C274_E1_P3_G10	15	22800001	102400000	15:22800001-102400000	1.004
C274_E1_P3_G10	16	100001	90100000	16:100001-90100000	1.013
C274_E1_P3_G10	17	1	43400000	17:1-43400000	0.908
C274_E1_P3_G10	17	43400001	44900000	17:43400001-44900000	0.334
C274_E1_P3_G10	17	44900001	81100000	17:44900001-81100000	0.894
C274_E1_P3_G10	18	200001	78077248	18:200001-78077248	0.884
C274_E1_P3_G10	19	300001	59100000	19:300001-59100000	1
C274_E1_P3_G10	20	1	62900000	20:1-62900000	1.023
C274_E1_P3_G10	21	15500001	48100000	21:15500001-48100000	0.921
C274_E1_P3_G10	22	17400001	51200000	22:17400001-51200000	0.886
C274_E1_P3_G14	1	900001	249200000	1:900001-249200000	0.996
C274_E1_P3_G14	2	100001	243000000	2:100001-243000000	0.998
C274_E1_P3_G14	3	100001	197800000	3:100001-197800000	0.996
C274_E1_P3_G14	4	100001	69200000	4:100001-69200000	0.989
C274_E1_P3_G14	4	69200001	69900000	4:69200001-69900000	0.083
C274_E1_P3_G14	4	69900001	190800000	4:69900001-190800000	1.01
C274_E1_P3_G14	5	100001	180700000	5:100001-180700000	0.992
C274_E1_P3_G14	6	400001	28500000	6:400001-28500000	1.006
C274_E1_P3_G14	6	28500001	33400000	6:28500001-33400000	0.006
C274_E1_P3_G14	6	33400001	170900000	6:33400001-170900000	1.008
C274_E1_P3_G14	7	1	159100000	7:1-159100000	1.087
C274_E1_P3_G14	8	400001	146200000	8:400001-146200000	0.988
C274_E1_P3_G14	9	200001	141000000	9:200001-141000000	1.009
C274_E1_P3_G14	10	100001	135400000	10:100001-135400000	1.004
C274_E1_P3_G14	11	200001	134800000	11:200001-134800000	0.996
C274_E1_P3_G14	12	200001	133800000	12:200001-133800000	0.982
C274_E1_P3_G14	13	19500001	20500000	13:19500001-20500000	1.447
C274_E1_P3_G14	13	20500001	21800000	13:20500001-21800000	3.149
C274_E1_P3_G14	13	22000001	50300000	13:22000001-50300000	1.155
C274_E1_P3_G14	13	50300001	54500000	13:50300001-54500000	1.326
C274_E1_P3_G14	13	54600001	71800000	13:54600001-71800000	1.178
C274_E1_P3_G14	13	71800001	76000000	13:71800001-76000000	1.346
C274_E1_P3_G14	13	76000001	98500000	13:76000001-98500000	1.191
C274_E1_P3_G14	13	98500001	101000000	13:98500001-101000000	1.417
C274_E1_P3_G14	13	101000001	108700000	13:101000001-108700000	1.178
C274_E1_P3_G14	13	108700001	115100000	13:108700001-115100000	1.326
C274_E1_P3_G14	14	20400001	107300000	14:20400001-107300000	1.008
C274_E1_P3_G14	15	22800001	102400000	15:22800001-102400000	0.995
C274_E1_P3_G14	16	100001	90100000	16:100001-90100000	1.005
C274_E1_P3_G14	17	1	43400000	17:1-43400000	0.934
C274_E1_P3_G14	17	43400001	44300000	17:43400001-44300000	0.363
C274_E1_P3_G14	17	44800001	81100000	17:44800001-81100000	0.936
C274_E1_P3_G14	18	200001	78077248	18:200001-78077248	0.925
C274_E1_P3_G14	19	300001	59100000	19:300001-59100000	0.998
C274_E1_P3_G14	20	1	62900000	20:1-62900000	1.016
C274_E1_P3_G14	21	15500001	48100000	21:15500001-48100000	0.965
C274_E1_P3_G14	22	17400001	51200000	22:17400001-51200000	0.936
C274_E1_P3_G16	1	900001	249200000	1:900001-249200000	0.995
C274_E1_P3_G16	2	100001	243000000	2:100001-243000000	1.007
C274_E1_P3_G16	3	100001	197800000	3:100001-197800000	0.993
C274_E1_P3_G16	4	100001	69200000	4:100001-69200000	0.982
C274_E1_P3_G16	4	69200001	69900000	4:69200001-69900000	0.11
C274_E1_P3_G16	4	69900001	190800000	4:69900001-190800000	1.001
C274_E1_P3_G16	5	100001	180700000	5:100001-180700000	0.991
C274_E1_P3_G16	6	400001	28500000	6:400001-28500000	1.008
C274_E1_P3_G16	6	28500001	33500000	6:28500001-33500000	0.018
C274_E1_P3_G16	6	33500001	170900000	6:33500001-170900000	1.008
C274_E1_P3_G16	7	1	159100000	7:1-159100000	1.091
C274_E1_P3_G16	8	400001	146200000	8:400001-146200000	0.985
C274_E1_P3_G16	9	200001	141000000	9:200001-141000000	1.009
C274_E1_P3_G16	10	100001	135400000	10:100001-135400000	1.007
C274_E1_P3_G16	11	200001	134800000	11:200001-134800000	0.994
C274_E1_P3_G16	12	200001	133800000	12:200001-133800000	0.982
C274_E1_P3_G16	13	19500001	21800000	13:19500001-21800000	2.419
C274_E1_P3_G16	13	22000001	29500000	13:22000001-29500000	1.218
C274_E1_P3_G16	13	29500001	43200000	13:29500001-43200000	1.088
C274_E1_P3_G16	13	43200001	109200000	13:43200001-109200000	1.203
C274_E1_P3_G16	13	109200001	115100000	13:109200001-115100000	1.385
C274_E1_P3_G16	14	20400001	30200000	14:20400001-30200000	0.995
C274_E1_P3_G16	14	30200001	32000000	14:30200001-32000000	1.21
C274_E1_P3_G16	14	32000001	107300000	14:32000001-107300000	1.002
C274_E1_P3_G16	15	22800001	102400000	15:22800001-102400000	0.992
C274_E1_P3_G16	16	100001	90100000	16:100001-90100000	1.01
C274_E1_P3_G16	17	1	43300000	17:1-43300000	0.932
C274_E1_P3_G16	17	43300001	44300000	17:43300001-44300000	0.34
C274_E1_P3_G16	17	44800001	81100000	17:44800001-81100000	0.926
C274_E1_P3_G16	18	200001	78077248	18:200001-78077248	0.925
C274_E1_P3_G16	19	300001	59100000	19:300001-59100000	1.007
C274_E1_P3_G16	20	1	62900000	20:1-62900000	1.027
C274_E1_P3_G16	21	15500001	48100000	21:15500001-48100000	0.976
C274_E1_P3_G16	22	17400001	51200000	22:17400001-51200000	0.925
C274_E1_P3_G18	1	900001	249200000	1:900001-249200000	0.997
C274_E1_P3_G18	2	100001	243000000	2:100001-243000000	1.012
C274_E1_P3_G18	3	100001	197800000	3:100001-197800000	0.997
C274_E1_P3_G18	4	100001	69100000	4:100001-69100000	0.984
C274_E1_P3_G18	4	69100001	69900000	4:69100001-69900000	0.184
C274_E1_P3_G18	4	69900001	190800000	4:69900001-190800000	1
C274_E1_P3_G18	5	100001	180700000	5:100001-180700000	0.991
C274_E1_P3_G18	6	400001	28500000	6:400001-28500000	1.012
C274_E1_P3_G18	6	28500001	33400000	6:28500001-33400000	0.006
C274_E1_P3_G18	6	33400001	170900000	6:33400001-170900000	1.007
C274_E1_P3_G18	7	1	159100000	7:1-159100000	1.128
C274_E1_P3_G18	8	400001	40800000	8:400001-40800000	0.878
C274_E1_P3_G18	8	40800001	146200000	8:40800001-146200000	1.004
C274_E1_P3_G18	9	200001	141000000	9:200001-141000000	1.008
C274_E1_P3_G18	10	100001	69000000	10:100001-69000000	0.995
C274_E1_P3_G18	10	69000001	83300000	10:69000001-83300000	1.135
C274_E1_P3_G18	10	83300001	135400000	10:83300001-135400000	0.975
C274_E1_P3_G18	11	200001	134800000	11:200001-134800000	0.996
C274_E1_P3_G18	12	200001	109500000	12:200001-109500000	0.98
C274_E1_P3_G18	12	109500001	111800000	12:109500001-111800000	1.177
C274_E1_P3_G18	12	111800001	112900000	12:111800001-112900000	0.984
C274_E1_P3_G18	12	112900001	133800000	12:112900001-133800000	0.898
C274_E1_P3_G18	13	19500001	20500000	13:19500001-20500000	1.634
C274_E1_P3_G18	13	20500001	21800000	13:20500001-21800000	4.38
C274_E1_P3_G18	13	22000001	49800000	13:22000001-49800000	1.234
C274_E1_P3_G18	13	49800001	54400000	13:49800001-54400000	1.462
C274_E1_P3_G18	13	54400001	71000000	13:54400001-71000000	1.242
C274_E1_P3_G18	13	71000001	77400000	13:71000001-77400000	1.428
C274_E1_P3_G18	13	77400001	96500000	13:77400001-96500000	1.272
C274_E1_P3_G18	13	96500001	100900000	13:96500001-100900000	1.496
C274_E1_P3_G18	13	100900001	109200000	13:100900001-109200000	1.298
C274_E1_P3_G18	13	109200001	115100000	13:109200001-115100000	1.497
C274_E1_P3_G18	14	20400001	107300000	14:20400001-107300000	1.009
C274_E1_P3_G18	15	22800001	102400000	15:22800001-102400000	0.998
C274_E1_P3_G18	16	100001	90100000	16:100001-90100000	1.026
C274_E1_P3_G18	17	1	43300000	17:1-43300000	0.904
C274_E1_P3_G18	17	43300001	44900000	17:43300001-44900000	0.409
C274_E1_P3_G18	17	44900001	81100000	17:44900001-81100000	0.895
C274_E1_P3_G18	18	200001	78077248	18:200001-78077248	0.89
C274_E1_P3_G18	19	300001	59100000	19:300001-59100000	1.012
C274_E1_P3_G18	20	1	62900000	20:1-62900000	1.032
C274_E1_P3_G18	21	15500001	48100000	21:15500001-48100000	0.943
C274_E1_P3_G18	22	17400001	51200000	22:17400001-51200000	0.89
C274_E1_P3_G19	1	900001	249200000	1:900001-249200000	1.004
C274_E1_P3_G19	2	100001	243000000	2:100001-243000000	1
C274_E1_P3_G19	3	100001	197800000	3:100001-197800000	0.998
C274_E1_P3_G19	4	100001	69200000	4:100001-69200000	0.992
C274_E1_P3_G19	4	69200001	69900000	4:69200001-69900000	0.083
C274_E1_P3_G19	4	69900001	190800000	4:69900001-190800000	0.999
C274_E1_P3_G19	5	100001	180700000	5:100001-180700000	0.996
C274_E1_P3_G19	6	400001	28500000	6:400001-28500000	1.001
C274_E1_P3_G19	6	28500001	33500000	6:28500001-33500000	0.016
C274_E1_P3_G19	6	33500001	170900000	6:33500001-170900000	1
C274_E1_P3_G19	7	1	159100000	7:1-159100000	1.053
C274_E1_P3_G19	8	400001	146200000	8:400001-146200000	0.992
C274_E1_P3_G19	9	200001	141000000	9:200001-141000000	1.002
C274_E1_P3_G19	10	100001	135400000	10:100001-135400000	0.999
C274_E1_P3_G19	11	200001	134800000	11:200001-134800000	0.996
C274_E1_P3_G19	12	200001	133800000	12:200001-133800000	0.993
C274_E1_P3_G19	13	19500001	20500000	13:19500001-20500000	1.276
C274_E1_P3_G19	13	20500001	21800000	13:20500001-21800000	2.246
C274_E1_P3_G19	13	22000001	115100000	13:22000001-115100000	1.118
C274_E1_P3_G19	14	20400001	107300000	14:20400001-107300000	1.001
C274_E1_P3_G19	15	22800001	102400000	15:22800001-102400000	0.998
C274_E1_P3_G19	16	100001	90100000	16:100001-90100000	1.01
C274_E1_P3_G19	17	1	43400000	17:1-43400000	0.953
C274_E1_P3_G19	17	43400001	44300000	17:43400001-44300000	0.331
C274_E1_P3_G19	17	44800001	81100000	17:44800001-81100000	0.953
C274_E1_P3_G19	18	200001	78077248	18:200001-78077248	0.952
C274_E1_P3_G19	19	300001	59100000	19:300001-59100000	1.009
C274_E1_P3_G19	20	1	62900000	20:1-62900000	1.007
C274_E1_P3_G19	21	15500001	48100000	21:15500001-48100000	0.978
C274_E1_P3_G19	22	17400001	51200000	22:17400001-51200000	0.944
C274_E1_P3_G29	1	900001	249200000	1:900001-249200000	0.996
C274_E1_P3_G29	2	100001	243000000	2:100001-243000000	1.019
C274_E1_P3_G29	3	100001	197800000	3:100001-197800000	0.987
C274_E1_P3_G29	4	100001	69200000	4:100001-69200000	0.966
C274_E1_P3_G29	4	69200001	69900000	4:69200001-69900000	0.087
C274_E1_P3_G29	4	69900001	190800000	4:69900001-190800000	1.004
C274_E1_P3_G29	5	100001	105800000	5:100001-105800000	0.994
C274_E1_P3_G29	5	105900001	116800000	5:105900001-116800000	0.786
C274_E1_P3_G29	5	116800001	180700000	5:116800001-180700000	0.994
C274_E1_P3_G29	6	400001	28500000	6:400001-28500000	1.028
C274_E1_P3_G29	6	28500001	33500000	6:28500001-33500000	0.017
C274_E1_P3_G29	6	33500001	170900000	6:33500001-170900000	1.017
C274_E1_P3_G29	7	1	159100000	7:1-159100000	1.276
C274_E1_P3_G29	8	400001	40700000	8:400001-40700000	0.749
C274_E1_P3_G29	8	40700001	146200000	8:40700001-146200000	1.013
C274_E1_P3_G29	9	200001	141000000	9:200001-141000000	1.024
C274_E1_P3_G29	10	100001	69400000	10:100001-69400000	1.004
C274_E1_P3_G29	10	69400001	83200000	10:69400001-83200000	1.184
C274_E1_P3_G29	10	83200001	111800000	10:83200001-111800000	0.971
C274_E1_P3_G29	10	111800001	116900000	10:111800001-116900000	0.749
C274_E1_P3_G29	10	116900001	135400000	10:116900001-135400000	1.017
C274_E1_P3_G29	11	200001	134800000	11:200001-134800000	0.99
C274_E1_P3_G29	12	200001	21300000	12:200001-21300000	1.036
C274_E1_P3_G29	12	21300001	23000000	12:21300001-23000000	0.732
C274_E1_P3_G29	12	23000001	24800000	12:23000001-24800000	0.975
C274_E1_P3_G29	12	24800001	27500000	12:24800001-27500000	0.747
C274_E1_P3_G29	12	27500001	62300000	12:27500001-62300000	1.018
C274_E1_P3_G29	12	62300001	65700000	12:62300001-65700000	0.763
C274_E1_P3_G29	12	65700001	88200000	12:65700001-88200000	1.009
C274_E1_P3_G29	12	88200001	97600000	12:88200001-97600000	0.766
C274_E1_P3_G29	12	97600001	109000000	12:97600001-109000000	0.956
C274_E1_P3_G29	12	109000001	111900000	12:109000001-111900000	1.483
C274_E1_P3_G29	12	111900001	133800000	12:111900001-133800000	0.755
C274_E1_P3_G29	13	19500001	20500000	13:19500001-20500000	2.344
C274_E1_P3_G29	13	20500001	21800000	13:20500001-21800000	8.32
C274_E1_P3_G29	13	22000001	29700000	13:22000001-29700000	1.631
C274_E1_P3_G29	13	29700001	43100000	13:29700001-43100000	1.262
C274_E1_P3_G29	13	43100001	50100000	13:43100001-50100000	1.62
C274_E1_P3_G29	13	50100001	54700000	13:50100001-54700000	1.874
C274_E1_P3_G29	13	54700001	71600000	13:54700001-71600000	1.497
C274_E1_P3_G29	13	71600001	76200000	13:71600001-76200000	1.941
C274_E1_P3_G29	13	76200001	95900000	13:76200001-95900000	1.545
C274_E1_P3_G29	13	95900001	101100000	13:95900001-101100000	1.916
C274_E1_P3_G29	13	101100001	109000000	13:101100001-109000000	1.579
C274_E1_P3_G29	13	109000001	115100000	13:109000001-115100000	1.948
C274_E1_P3_G29	14	20400001	30100000	14:20400001-30100000	1.008
C274_E1_P3_G29	14	30100001	32000000	14:30100001-32000000	1.347
C274_E1_P3_G29	14	32000001	107300000	14:32000001-107300000	1.007
C274_E1_P3_G29	15	22800001	102400000	15:22800001-102400000	0.999
C274_E1_P3_G29	16	100001	90100000	16:100001-90100000	1.019
C274_E1_P3_G29	17	1	9000000	17:1-9000000	0.959
C274_E1_P3_G29	17	9000001	43400000	17:9000001-43400000	0.758
C274_E1_P3_G29	17	43400001	44300000	17:43400001-44300000	0.258
C274_E1_P3_G29	17	44800001	81100000	17:44800001-81100000	0.774
C274_E1_P3_G29	18	200001	78077248	18:200001-78077248	0.753
C274_E1_P3_G29	19	300001	59100000	19:300001-59100000	1.023
C274_E1_P3_G29	20	1	24600000	20:1-24600000	0.966
C274_E1_P3_G29	20	24600001	62900000	20:24600001-62900000	1.094
C274_E1_P3_G29	21	15500001	18800000	21:15500001-18800000	0.743
C274_E1_P3_G29	21	18900001	24800000	21:18900001-24800000	0.977
C274_E1_P3_G29	21	24800001	45100000	21:24800001-45100000	0.828
C274_E1_P3_G29	21	45200001	46400000	21:45200001-46400000	1.047
C274_E1_P3_G29	21	46400001	48100000	21:46400001-48100000	0.877
C274_E1_P3_G29	22	17400001	51200000	22:17400001-51200000	0.764
C274_E1_P3_G30	1	900001	249200000	1:900001-249200000	1.001
C274_E1_P3_G30	2	100001	243000000	2:100001-243000000	1.002
C274_E1_P3_G30	3	100001	197800000	3:100001-197800000	1.002
C274_E1_P3_G30	4	100001	69200000	4:100001-69200000	0.992
C274_E1_P3_G30	4	69200001	69900000	4:69200001-69900000	0.12
C274_E1_P3_G30	4	69900001	190800000	4:69900001-190800000	1.009
C274_E1_P3_G30	5	100001	180700000	5:100001-180700000	1.002
C274_E1_P3_G30	6	400001	28500000	6:400001-28500000	1.015
C274_E1_P3_G30	6	28500001	33500000	6:28500001-33500000	0.015
C274_E1_P3_G30	6	33500001	170900000	6:33500001-170900000	0.998
C274_E1_P3_G30	7	1	159100000	7:1-159100000	1.071
C274_E1_P3_G30	8	400001	146200000	8:400001-146200000	0.984
C274_E1_P3_G30	9	200001	141000000	9:200001-141000000	1.001
C274_E1_P3_G30	10	100001	135400000	10:100001-135400000	1.002
C274_E1_P3_G30	11	200001	134800000	11:200001-134800000	0.995
C274_E1_P3_G30	12	200001	133800000	12:200001-133800000	0.987
C274_E1_P3_G30	13	19500001	20500000	13:19500001-20500000	1.338
C274_E1_P3_G30	13	20500001	21800000	13:20500001-21800000	3.026
C274_E1_P3_G30	13	22000001	115100000	13:22000001-115100000	1.132
C274_E1_P3_G30	14	20400001	107300000	14:20400001-107300000	1
C274_E1_P3_G30	15	22800001	102400000	15:22800001-102400000	0.999
C274_E1_P3_G30	16	100001	90100000	16:100001-90100000	1.005
C274_E1_P3_G30	17	1	43400000	17:1-43400000	0.95
C274_E1_P3_G30	17	43400001	44300000	17:43400001-44300000	0.307
C274_E1_P3_G30	17	44800001	81100000	17:44800001-81100000	0.941
C274_E1_P3_G30	18	200001	78077248	18:200001-78077248	0.943
C274_E1_P3_G30	19	300001	59100000	19:300001-59100000	0.983
C274_E1_P3_G30	20	1	62900000	20:1-62900000	1.01
C274_E1_P3_G30	21	15500001	48100000	21:15500001-48100000	0.966
C274_E1_P3_G30	22	17400001	51200000	22:17400001-51200000	0.95
C274_E1_P3_G32	1	900001	249200000	1:900001-249200000	0.982
C274_E1_P3_G32	2	100001	243000000	2:100001-243000000	1.021
C274_E1_P3_G32	3	100001	197800000	3:100001-197800000	0.974
C274_E1_P3_G32	4	100001	69200000	4:100001-69200000	0.958
C274_E1_P3_G32	4	69200001	69900000	4:69200001-69900000	0.086
C274_E1_P3_G32	4	69900001	190800000	4:69900001-190800000	1.023
C274_E1_P3_G32	5	100001	180700000	5:100001-180700000	0.973
C274_E1_P3_G32	6	400001	28500000	6:400001-28500000	1.042
C274_E1_P3_G32	6	28500001	33500000	6:28500001-33500000	0.018
C274_E1_P3_G32	6	33500001	170900000	6:33500001-170900000	1.026
C274_E1_P3_G32	7	1	159100000	7:1-159100000	1.233
C274_E1_P3_G32	8	400001	40900000	8:400001-40900000	0.823
C274_E1_P3_G32	8	40900001	146200000	8:40900001-146200000	1.022
C274_E1_P3_G32	9	200001	141000000	9:200001-141000000	1.028
C274_E1_P3_G32	10	100001	69300000	10:100001-69300000	0.993
C274_E1_P3_G32	10	69300001	83300000	10:69300001-83300000	1.264
C274_E1_P3_G32	10	83300001	135400000	10:83300001-135400000	0.965
C274_E1_P3_G32	11	200001	134800000	11:200001-134800000	0.982
C274_E1_P3_G32	12	200001	109800000	12:200001-109800000	0.986
C274_E1_P3_G32	12	109800001	111900000	12:109800001-111900000	1.171
C274_E1_P3_G32	12	111900001	133800000	12:111900001-133800000	0.837
C274_E1_P3_G32	13	19500001	20500000	13:19500001-20500000	2.103
C274_E1_P3_G32	13	20500001	21800000	13:20500001-21800000	5.432
C274_E1_P3_G32	13	22000001	29800000	13:22000001-29800000	1.539
C274_E1_P3_G32	13	29800001	43300000	13:29800001-43300000	1.237
C274_E1_P3_G32	13	43300001	49900000	13:43300001-49900000	1.556
C274_E1_P3_G32	13	49900001	54900000	13:49900001-54900000	1.82
C274_E1_P3_G32	13	54900001	71600000	13:54900001-71600000	1.45
C274_E1_P3_G32	13	71600001	76200000	13:71600001-76200000	1.844
C274_E1_P3_G32	13	76200001	96500000	13:76200001-96500000	1.495
C274_E1_P3_G32	13	96500001	101000000	13:96500001-101000000	1.84
C274_E1_P3_G32	13	101000001	109300000	13:101000001-109300000	1.506
C274_E1_P3_G32	13	109300001	115100000	13:109300001-115100000	1.861
C274_E1_P3_G32	14	20400001	30300000	14:20400001-30300000	1.03
C274_E1_P3_G32	14	30300001	32000000	14:30300001-32000000	1.503
C274_E1_P3_G32	14	32000001	107300000	14:32000001-107300000	1.014
C274_E1_P3_G32	15	22800001	102400000	15:22800001-102400000	0.984
C274_E1_P3_G32	16	100001	90100000	16:100001-90100000	1.019
C274_E1_P3_G32	17	1	43400000	17:1-43400000	0.858
C274_E1_P3_G32	17	43400001	44300000	17:43400001-44300000	0.311
C274_E1_P3_G32	17	44800001	81100000	17:44800001-81100000	0.84
C274_E1_P3_G32	18	200001	78077248	18:200001-78077248	0.833
C274_E1_P3_G32	19	300001	59100000	19:300001-59100000	1.021
C274_E1_P3_G32	20	1	24300000	20:1-24300000	0.951
C274_E1_P3_G32	20	24300001	62900000	20:24300001-62900000	1.116
C274_E1_P3_G32	21	15500001	48100000	21:15500001-48100000	0.939
C274_E1_P3_G32	22	17400001	51200000	22:17400001-51200000	0.84
C274_E1_P6_G7	1	900001	249200000	1:900001-249200000	1.005
C274_E1_P6_G7	2	100001	243000000	2:100001-243000000	1.005
C274_E1_P6_G7	3	100001	197800000	3:100001-197800000	0.994
C274_E1_P6_G7	4	100001	69100000	4:100001-69100000	0.992
C274_E1_P6_G7	4	69100001	69900000	4:69100001-69900000	0.163
C274_E1_P6_G7	4	69900001	190800000	4:69900001-190800000	1.004
C274_E1_P6_G7	5	100001	180700000	5:100001-180700000	1.001
C274_E1_P6_G7	6	400001	28500000	6:400001-28500000	1.002
C274_E1_P6_G7	6	28500001	33400000	6:28500001-33400000	0.007
C274_E1_P6_G7	6	33400001	170900000	6:33400001-170900000	1.006
C274_E1_P6_G7	7	1	159100000	7:1-159100000	1.117
C274_E1_P6_G7	8	400001	146200000	8:400001-146200000	0.963
C274_E1_P6_G7	9	200001	141000000	9:200001-141000000	1.005
C274_E1_P6_G7	10	100001	135400000	10:100001-135400000	1.004
C274_E1_P6_G7	11	200001	134800000	11:200001-134800000	0.995
C274_E1_P6_G7	12	200001	133800000	12:200001-133800000	0.967
C274_E1_P6_G7	13	19500001	21800000	13:19500001-21800000	3.302
C274_E1_P6_G7	13	22000001	29100000	13:22000001-29100000	1.292
C274_E1_P6_G7	13	29100001	43100000	13:29100001-43100000	1.137
C274_E1_P6_G7	13	43100001	50100000	13:43100001-50100000	1.308
C274_E1_P6_G7	13	50100001	54500000	13:50100001-54500000	1.467
C274_E1_P6_G7	13	54600001	71600000	13:54600001-71600000	1.256
C274_E1_P6_G7	13	71600001	76200000	13:71600001-76200000	1.464
C274_E1_P6_G7	13	76200001	97100000	13:76200001-97100000	1.262
C274_E1_P6_G7	13	97100001	101000000	13:97100001-101000000	1.526
C274_E1_P6_G7	13	101000001	109200000	13:101000001-109200000	1.255
C274_E1_P6_G7	13	109200001	115100000	13:109200001-115100000	1.532
C274_E1_P6_G7	14	20400001	30100000	14:20400001-30100000	1.044
C274_E1_P6_G7	14	30100001	32100000	14:30100001-32100000	1.28
C274_E1_P6_G7	14	32100001	107300000	14:32100001-107300000	0.987
C274_E1_P6_G7	15	22800001	102400000	15:22800001-102400000	1.01
C274_E1_P6_G7	16	100001	90100000	16:100001-90100000	1.006
C274_E1_P6_G7	17	1	43400000	17:1-43400000	0.902
C274_E1_P6_G7	17	43400001	45000000	17:43400001-45000000	0.371
C274_E1_P6_G7	17	45000001	81100000	17:45000001-81100000	0.89
C274_E1_P6_G7	18	200001	78077248	18:200001-78077248	0.885
C274_E1_P6_G7	19	300001	59100000	19:300001-59100000	1.009
C274_E1_P6_G7	20	1	62900000	20:1-62900000	1.019
C274_E1_P6_G7	21	15500001	48100000	21:15500001-48100000	0.951
C274_E1_P6_G7	22	17400001	51200000	22:17400001-51200000	0.891
C274_E1_P6_G12	1	900001	249200000	1:900001-249200000	1
C274_E1_P6_G12	2	100001	243000000	2:100001-243000000	1.003
C274_E1_P6_G12	3	100001	197800000	3:100001-197800000	0.994
C274_E1_P6_G12	4	100001	69200000	4:100001-69200000	0.991
C274_E1_P6_G12	4	69200001	69900000	4:69200001-69900000	0.102
C274_E1_P6_G12	4	69900001	190800000	4:69900001-190800000	1.004
C274_E1_P6_G12	5	100001	180700000	5:100001-180700000	0.992
C274_E1_P6_G12	6	400001	28500000	6:400001-28500000	1.014
C274_E1_P6_G12	6	28500001	33400000	6:28500001-33400000	0.004
C274_E1_P6_G12	6	33400001	170900000	6:33400001-170900000	1.008
C274_E1_P6_G12	7	1	81300000	7:1-81300000	1.114
C274_E1_P6_G12	7	81300001	84900000	7:81300001-84900000	1.251
C274_E1_P6_G12	7	84900001	159100000	7:84900001-159100000	1.102
C274_E1_P6_G12	8	400001	40800000	8:400001-40800000	0.89
C274_E1_P6_G12	8	40800001	146200000	8:40800001-146200000	1.008
C274_E1_P6_G12	9	200001	141000000	9:200001-141000000	1.007
C274_E1_P6_G12	10	100001	135400000	10:100001-135400000	1.002
C274_E1_P6_G12	11	200001	134800000	11:200001-134800000	0.999
C274_E1_P6_G12	12	200001	109000000	12:200001-109000000	0.988
C274_E1_P6_G12	12	109000001	111800000	12:109000001-111800000	1.144
C274_E1_P6_G12	12	111800001	133800000	12:111800001-133800000	0.908
C274_E1_P6_G12	13	19500001	20500000	13:19500001-20500000	1.58
C274_E1_P6_G12	13	20500001	21800000	13:20500001-21800000	3.544
C274_E1_P6_G12	13	22000001	29800000	13:22000001-29800000	1.284
C274_E1_P6_G12	13	29800001	43200000	13:29800001-43200000	1.101
C274_E1_P6_G12	13	43200001	50100000	13:43200001-50100000	1.273
C274_E1_P6_G12	13	50100001	54700000	13:50100001-54700000	1.427
C274_E1_P6_G12	13	54700001	71600000	13:54700001-71600000	1.215
C274_E1_P6_G12	13	71600001	76200000	13:71600001-76200000	1.435
C274_E1_P6_G12	13	76200001	96500000	13:76200001-96500000	1.228
C274_E1_P6_G12	13	96500001	101000000	13:96500001-101000000	1.424
C274_E1_P6_G12	13	101000001	108800000	13:101000001-108800000	1.245
C274_E1_P6_G12	13	108800001	115100000	13:108800001-115100000	1.437
C274_E1_P6_G12	14	20400001	30200000	14:20400001-30200000	1.016
C274_E1_P6_G12	14	30200001	32000000	14:30200001-32000000	1.217
C274_E1_P6_G12	14	32000001	107300000	14:32000001-107300000	0.998
C274_E1_P6_G12	15	22800001	102400000	15:22800001-102400000	0.995
C274_E1_P6_G12	16	100001	90100000	16:100001-90100000	1.008
C274_E1_P6_G12	17	1	43400000	17:1-43400000	0.92
C274_E1_P6_G12	17	43400001	44300000	17:43400001-44300000	0.318
C274_E1_P6_G12	17	44800001	81100000	17:44800001-81100000	0.892
C274_E1_P6_G12	18	200001	78077248	18:200001-78077248	0.889
C274_E1_P6_G12	19	300001	59100000	19:300001-59100000	1.004
C274_E1_P6_G12	20	1	62900000	20:1-62900000	1.022
C274_E1_P6_G12	21	15500001	48100000	21:15500001-48100000	0.966
C274_E1_P6_G12	22	17400001	51200000	22:17400001-51200000	0.899
C274_E1_P10_G1	1	900001	221700000	1:900001-221700000	1.01
C274_E1_P10_G1	1	221700001	222500000	1:221700001-222500000	0.55
C274_E1_P10_G1	1	222700001	249200000	1:222700001-249200000	1.024
C274_E1_P10_G1	2	100001	187000000	2:100001-187000000	0.997
C274_E1_P10_G1	2	187000001	187600000	2:187000001-187600000	0.605
C274_E1_P10_G1	2	187600001	243000000	2:187600001-243000000	1.008
C274_E1_P10_G1	3	100001	9000000	3:100001-9000000	0.545
C274_E1_P10_G1	3	9000001	18400000	3:9000001-18400000	1.03
C274_E1_P10_G1	3	18400001	18800000	3:18400001-18800000	0.614
C274_E1_P10_G1	3	18800001	195900000	3:18800001-195900000	1
C274_E1_P10_G1	3	196000001	197800000	3:196000001-197800000	1.505
C274_E1_P10_G1	4	100001	69200000	4:100001-69200000	0.988
C274_E1_P10_G1	4	69200001	69900000	4:69200001-69900000	0.091
C274_E1_P10_G1	4	69900001	92400000	4:69900001-92400000	1.027
C274_E1_P10_G1	4	92400001	92800000	4:92400001-92800000	0.595
C274_E1_P10_G1	4	92800001	190800000	4:92800001-190800000	0.99
C274_E1_P10_G1	5	100001	180700000	5:100001-180700000	1.001
C274_E1_P10_G1	6	400001	1300000	6:400001-1300000	0.753
C274_E1_P10_G1	6	1300001	28500000	6:1300001-28500000	1.004
C274_E1_P10_G1	6	28500001	33400000	6:28500001-33400000	0.006
C274_E1_P10_G1	6	33400001	38700000	6:33400001-38700000	1.191
C274_E1_P10_G1	6	38700001	42300000	6:38700001-42300000	2.286
C274_E1_P10_G1	6	42300001	44400000	6:42300001-44400000	1.898
C274_E1_P10_G1	6	44400001	163000000	6:44400001-163000000	0.997
C274_E1_P10_G1	6	163000001	163500000	6:163000001-163500000	0.511
C274_E1_P10_G1	6	163500001	170900000	6:163500001-170900000	1.011
C274_E1_P10_G1	7	1	159100000	7:1-159100000	1.502
C274_E1_P10_G1	8	400001	40800000	8:400001-40800000	0.506
C274_E1_P10_G1	8	40800001	146200000	8:40800001-146200000	0.992
C274_E1_P10_G1	9	200001	122600000	9:200001-122600000	1.005
C274_E1_P10_G1	9	122600001	123000000	9:122600001-123000000	0.573
C274_E1_P10_G1	9	123000001	141000000	9:123000001-141000000	1.047
C274_E1_P10_G1	10	100001	111800000	10:100001-111800000	1.007
C274_E1_P10_G1	10	111800001	116900000	10:111800001-116900000	0.524
C274_E1_P10_G1	10	116900001	135400000	10:116900001-135400000	0.982
C274_E1_P10_G1	11	200001	134800000	11:200001-134800000	1.003
C274_E1_P10_G1	12	200001	21200000	12:200001-21200000	1.032
C274_E1_P10_G1	12	21200001	23000000	12:21200001-23000000	0.498
C274_E1_P10_G1	12	23000001	24800000	12:23000001-24800000	0.944
C274_E1_P10_G1	12	24800001	27400000	12:24800001-27400000	0.56
C274_E1_P10_G1	12	27400001	62300000	12:27400001-62300000	1.01
C274_E1_P10_G1	12	62300001	65900000	12:62300001-65900000	0.524
C274_E1_P10_G1	12	65900001	88300000	12:65900001-88300000	0.976
C274_E1_P10_G1	12	88300001	97500000	12:88300001-97500000	0.506
C274_E1_P10_G1	12	97500001	109100000	12:97500001-109100000	0.997
C274_E1_P10_G1	12	109100001	111900000	12:109100001-111900000	1.217
C274_E1_P10_G1	12	111900001	133800000	12:111900001-133800000	0.949
C274_E1_P10_G1	13	19500001	22600000	13:19500001-22600000	5.487
C274_E1_P10_G1	13	22600001	25300000	13:22600001-25300000	1.645
C274_E1_P10_G1	13	25300001	29800000	13:25300001-29800000	2.433
C274_E1_P10_G1	13	29800001	43100000	13:29800001-43100000	1.497
C274_E1_P10_G1	13	43100001	50100000	13:43100001-50100000	2.483
C274_E1_P10_G1	13	50100001	54800000	13:50100001-54800000	3.342
C274_E1_P10_G1	13	54800001	71600000	13:54800001-71600000	2.339
C274_E1_P10_G1	13	71600001	76200000	13:71600001-76200000	3.343
C274_E1_P10_G1	13	76200001	81300000	13:76200001-81300000	2.44
C274_E1_P10_G1	13	81300001	96500000	13:81300001-96500000	2.307
C274_E1_P10_G1	13	96500001	101100000	13:96500001-101100000	3.425
C274_E1_P10_G1	13	101100001	109100000	13:101100001-109100000	2.388
C274_E1_P10_G1	13	109100001	115100000	13:109100001-115100000	3.433
C274_E1_P10_G1	14	20400001	107300000	14:20400001-107300000	1.003
C274_E1_P10_G1	15	22800001	102400000	15:22800001-102400000	1.01
C274_E1_P10_G1	16	100001	1800000	16:100001-1800000	0.592
C274_E1_P10_G1	16	1800001	5500000	16:1800001-5500000	1.447
C274_E1_P10_G1	16	5600001	7000000	16:5600001-7000000	3.167
C274_E1_P10_G1	16	7000001	90100000	16:7000001-90100000	1.006
C274_E1_P10_G1	17	1	43300000	17:1-43300000	0.533
C274_E1_P10_G1	17	43300001	44900000	17:43300001-44900000	0.191
C274_E1_P10_G1	17	44900001	81100000	17:44900001-81100000	0.514
C274_E1_P10_G1	18	200001	78077248	18:200001-78077248	0.499
C274_E1_P10_G1	19	300001	59100000	19:300001-59100000	1.008
C274_E1_P10_G1	20	1	35500000	20:1-35500000	1.021
C274_E1_P10_G1	20	35500001	62900000	20:35500001-62900000	1.445
C274_E1_P10_G1	21	15500001	18700000	21:15500001-18700000	0.494
C274_E1_P10_G1	21	18700001	37800000	21:18700001-37800000	0.952
C274_E1_P10_G1	21	37800001	48100000	21:37800001-48100000	0.567
C274_E1_P10_G1	22	17400001	51200000	22:17400001-51200000	0.516
C274_E1_P10_G2	1	900001	249200000	1:900001-249200000	1.007
C274_E1_P10_G2	2	100001	243000000	2:100001-243000000	1.009
C274_E1_P10_G2	3	100001	197800000	3:100001-197800000	1.011
C274_E1_P10_G2	4	100001	69200000	4:100001-69200000	0.996
C274_E1_P10_G2	4	69200001	69900000	4:69200001-69900000	0.124
C274_E1_P10_G2	4	69900001	190800000	4:69900001-190800000	0.997
C274_E1_P10_G2	5	100001	180700000	5:100001-180700000	1.001
C274_E1_P10_G2	6	400001	28500000	6:400001-28500000	1.012
C274_E1_P10_G2	6	28500001	33400000	6:28500001-33400000	0.005
C274_E1_P10_G2	6	33400001	163000000	6:33400001-163000000	1.006
C274_E1_P10_G2	6	163000001	163500000	6:163000001-163500000	0.608
C274_E1_P10_G2	6	163500001	170900000	6:163500001-170900000	1.021
C274_E1_P10_G2	7	1	159100000	7:1-159100000	1.392
C274_E1_P10_G2	8	400001	40800000	8:400001-40800000	0.63
C274_E1_P10_G2	8	40800001	146200000	8:40800001-146200000	1.002
C274_E1_P10_G2	9	200001	19600000	9:200001-19600000	0.865
C274_E1_P10_G2	9	19600001	141000000	9:19600001-141000000	1.018
C274_E1_P10_G2	10	100001	111800000	10:100001-111800000	1.011
C274_E1_P10_G2	10	111800001	116900000	10:111800001-116900000	0.642
C274_E1_P10_G2	10	116900001	135400000	10:116900001-135400000	0.914
C274_E1_P10_G2	11	200001	134800000	11:200001-134800000	1.004
C274_E1_P10_G2	12	200001	21300000	12:200001-21300000	1.078
C274_E1_P10_G2	12	21300001	23000000	12:21300001-23000000	0.596
C274_E1_P10_G2	12	23000001	24900000	12:23000001-24900000	0.982
C274_E1_P10_G2	12	24900001	28000000	12:24900001-28000000	0.682
C274_E1_P10_G2	12	28000001	62300000	12:28000001-62300000	1.014
C274_E1_P10_G2	12	62300001	66000000	12:62300001-66000000	0.635
C274_E1_P10_G2	12	66000001	88200000	12:66000001-88200000	0.913
C274_E1_P10_G2	12	88200001	97600000	12:88200001-97600000	0.626
C274_E1_P10_G2	12	97600001	104600000	12:97600001-104600000	1.018
C274_E1_P10_G2	12	104600001	105100000	12:104600001-105100000	0.646
C274_E1_P10_G2	12	105100001	109000000	12:105100001-109000000	1.028
C274_E1_P10_G2	12	109000001	111900000	12:109000001-111900000	1.874
C274_E1_P10_G2	12	111900001	133800000	12:111900001-133800000	0.638
C274_E1_P10_G2	13	19500001	21800000	13:19500001-21800000	10.61
C274_E1_P10_G2	13	22000001	29800000	13:22000001-29800000	1.769
C274_E1_P10_G2	13	29800001	43100000	13:29800001-43100000	1.386
C274_E1_P10_G2	13	43100001	50000000	13:43100001-50000000	1.821
C274_E1_P10_G2	13	50000001	54800000	13:50000001-54800000	2.182
C274_E1_P10_G2	13	54800001	71600000	13:54800001-71600000	1.703
C274_E1_P10_G2	13	71600001	76200000	13:71600001-76200000	2.191
C274_E1_P10_G2	13	76200001	96400000	13:76200001-96400000	1.733
C274_E1_P10_G2	13	96400001	101000000	13:96400001-101000000	2.191
C274_E1_P10_G2	13	101000001	109000000	13:101000001-109000000	1.765
C274_E1_P10_G2	13	109000001	115100000	13:109000001-115100000	2.228
C274_E1_P10_G2	14	20400001	107300000	14:20400001-107300000	1.011
C274_E1_P10_G2	15	22800001	102400000	15:22800001-102400000	1.011
C274_E1_P10_G2	16	100001	90100000	16:100001-90100000	1.028
C274_E1_P10_G2	17	1	9700000	17:1-9700000	1.006
C274_E1_P10_G2	17	9700001	43400000	17:9700001-43400000	0.636
C274_E1_P10_G2	17	43400001	44300000	17:43400001-44300000	0.236
C274_E1_P10_G2	17	44800001	81100000	17:44800001-81100000	0.639
C274_E1_P10_G2	18	200001	78077248	18:200001-78077248	0.626
C274_E1_P10_G2	19	300001	59100000	19:300001-59100000	1.021
C274_E1_P10_G2	20	1	62900000	20:1-62900000	1.022
C274_E1_P10_G2	21	15500001	18800000	21:15500001-18800000	0.525
C274_E1_P10_G2	21	18900001	48100000	21:18900001-48100000	0.782
C274_E1_P10_G2	22	17400001	51200000	22:17400001-51200000	0.635
C274_E1_P10_G3	1	900001	249200000	1:900001-249200000	1.013
C274_E1_P10_G3	2	100001	243000000	2:100001-243000000	1.004
C274_E1_P10_G3	3	100001	197800000	3:100001-197800000	1.003
C274_E1_P10_G3	4	100001	69200000	4:100001-69200000	0.994
C274_E1_P10_G3	4	69200001	69900000	4:69200001-69900000	0.088
C274_E1_P10_G3	4	69900001	190800000	4:69900001-190800000	0.992
C274_E1_P10_G3	5	100001	180700000	5:100001-180700000	1.001
C274_E1_P10_G3	6	400001	28500000	6:400001-28500000	1.017
C274_E1_P10_G3	6	28500001	33400000	6:28500001-33400000	0.007
C274_E1_P10_G3	6	33400001	170900000	6:33400001-170900000	1.004
C274_E1_P10_G3	7	1	159100000	7:1-159100000	1.223
C274_E1_P10_G3	8	400001	40800000	8:400001-40800000	0.782
C274_E1_P10_G3	8	40800001	146200000	8:40800001-146200000	1.004
C274_E1_P10_G3	9	200001	19600000	9:200001-19600000	0.913
C274_E1_P10_G3	9	19600001	141000000	9:19600001-141000000	1.022
C274_E1_P10_G3	10	100001	111100000	10:100001-111100000	1.006
C274_E1_P10_G3	10	111100001	116900000	10:111100001-116900000	0.793
C274_E1_P10_G3	10	116900001	135400000	10:116900001-135400000	0.936
C274_E1_P10_G3	11	200001	134800000	11:200001-134800000	1.002
C274_E1_P10_G3	12	200001	20700000	12:200001-20700000	1.044
C274_E1_P10_G3	12	20800001	23000000	12:20800001-23000000	0.844
C274_E1_P10_G3	12	23000001	24900000	12:23000001-24900000	1.018
C274_E1_P10_G3	12	24900001	27700000	12:24900001-27700000	0.78
C274_E1_P10_G3	12	27700001	88100000	12:27700001-88100000	0.962
C274_E1_P10_G3	12	88100001	97500000	12:88100001-97500000	0.781
C274_E1_P10_G3	12	97500001	109000000	12:97500001-109000000	1.019
C274_E1_P10_G3	12	109000001	111900000	12:109000001-111900000	1.478
C274_E1_P10_G3	12	111900001	133800000	12:111900001-133800000	0.784
C274_E1_P10_G3	13	19500001	20500000	13:19500001-20500000	2.123
C274_E1_P10_G3	13	20500001	21800000	13:20500001-21800000	8.446
C274_E1_P10_G3	13	22000001	29300000	13:22000001-29300000	1.435
C274_E1_P10_G3	13	29300001	43000000	13:29300001-43000000	1.201
C274_E1_P10_G3	13	43000001	50400000	13:43000001-50400000	1.462
C274_E1_P10_G3	13	50400001	54900000	13:50400001-54900000	1.641
C274_E1_P10_G3	13	54900001	71600000	13:54900001-71600000	1.387
C274_E1_P10_G3	13	71600001	76500000	13:71600001-76500000	1.637
C274_E1_P10_G3	13	76500001	96500000	13:76500001-96500000	1.397
C274_E1_P10_G3	13	96500001	101000000	13:96500001-101000000	1.732
C274_E1_P10_G3	13	101000001	108900000	13:101000001-108900000	1.43
C274_E1_P10_G3	13	108900001	115100000	13:108900001-115100000	1.695
C274_E1_P10_G3	14	20400001	107300000	14:20400001-107300000	1.008
C274_E1_P10_G3	15	22800001	102400000	15:22800001-102400000	1.012
C274_E1_P10_G3	16	100001	90100000	16:100001-90100000	1.009
C274_E1_P10_G3	17	1	600000	17:1-600000	0.848
C274_E1_P10_G3	17	600001	9700000	17:600001-9700000	1.022
C274_E1_P10_G3	17	9700001	43400000	17:9700001-43400000	0.787
C274_E1_P10_G3	17	43400001	44300000	17:43400001-44300000	0.26
C274_E1_P10_G3	17	44800001	81100000	17:44800001-81100000	0.787
C274_E1_P10_G3	18	200001	78077248	18:200001-78077248	0.786
C274_E1_P10_G3	19	300001	59100000	19:300001-59100000	1.007
C274_E1_P10_G3	20	1	62900000	20:1-62900000	1.024
C274_E1_P10_G3	21	15500001	18800000	21:15500001-18800000	0.744
C274_E1_P10_G3	21	18900001	48100000	21:18900001-48100000	0.902
C274_E1_P10_G3	22	17400001	51200000	22:17400001-51200000	0.784
C274_E1_P10_G5	1	900001	249200000	1:900001-249200000	1.011
C274_E1_P10_G5	2	100001	243000000	2:100001-243000000	1.006
C274_E1_P10_G5	3	100001	8800000	3:100001-8800000	0.882
C274_E1_P10_G5	3	8800001	197800000	3:8800001-197800000	1.007
C274_E1_P10_G5	4	100001	69200000	4:100001-69200000	0.996
C274_E1_P10_G5	4	69200001	69900000	4:69200001-69900000	0.115
C274_E1_P10_G5	4	69900001	92400000	4:69900001-92400000	1.005
C274_E1_P10_G5	4	92400001	92900000	4:92400001-92900000	0.563
C274_E1_P10_G5	4	92900001	190800000	4:92900001-190800000	0.992
C274_E1_P10_G5	5	100001	180700000	5:100001-180700000	1.003
C274_E1_P10_G5	6	400001	28500000	6:400001-28500000	1.019
C274_E1_P10_G5	6	28500001	33400000	6:28500001-33400000	0.006
C274_E1_P10_G5	6	33400001	38400000	6:33400001-38400000	1.059
C274_E1_P10_G5	6	38400001	44600000	6:38400001-44600000	1.281
C274_E1_P10_G5	6	44600001	163000000	6:44600001-163000000	1.003
C274_E1_P10_G5	6	163000001	163500000	6:163000001-163500000	0.528
C274_E1_P10_G5	6	163500001	170900000	6:163500001-170900000	1.015
C274_E1_P10_G5	7	1	159100000	7:1-159100000	1.48
C274_E1_P10_G5	8	400001	40800000	8:400001-40800000	0.529
C274_E1_P10_G5	8	40800001	146200000	8:40800001-146200000	1.002
C274_E1_P10_G5	9	200001	19600000	9:200001-19600000	0.841
C274_E1_P10_G5	9	19600001	141000000	9:19600001-141000000	1.018
C274_E1_P10_G5	10	100001	111800000	10:100001-111800000	1.009
C274_E1_P10_G5	10	111800001	117000000	10:111800001-117000000	0.556
C274_E1_P10_G5	10	117000001	135400000	10:117000001-135400000	0.903
C274_E1_P10_G5	11	200001	134800000	11:200001-134800000	1.006
C274_E1_P10_G5	12	200001	21000000	12:200001-21000000	1.068
C274_E1_P10_G5	12	21000001	22900000	12:21000001-22900000	0.607
C274_E1_P10_G5	12	22900001	24800000	12:22900001-24800000	0.914
C274_E1_P10_G5	12	24800001	27500000	12:24800001-27500000	0.525
C274_E1_P10_G5	12	27500001	62300000	12:27500001-62300000	1.012
C274_E1_P10_G5	12	62300001	65900000	12:62300001-65900000	0.56
C274_E1_P10_G5	12	65900001	88300000	12:65900001-88300000	0.873
C274_E1_P10_G5	12	88300001	97600000	12:88300001-97600000	0.533
C274_E1_P10_G5	12	97600001	104600000	12:97600001-104600000	1.001
C274_E1_P10_G5	12	104600001	105000000	12:104600001-105000000	0.643
C274_E1_P10_G5	12	105000001	109000000	12:105000001-109000000	1.028
C274_E1_P10_G5	12	109000001	111900000	12:109000001-111900000	1.784
C274_E1_P10_G5	12	111900001	133800000	12:111900001-133800000	0.659
C274_E1_P10_G5	13	19500001	21800000	13:19500001-21800000	10.823
C274_E1_P10_G5	13	22000001	29800000	13:22000001-29800000	2.029
C274_E1_P10_G5	13	29800001	43100000	13:29800001-43100000	1.513
C274_E1_P10_G5	13	43100001	50100000	13:43100001-50100000	2.111
C274_E1_P10_G5	13	50100001	54800000	13:50100001-54800000	2.665
C274_E1_P10_G5	13	54800001	71500000	13:54800001-71500000	1.99
C274_E1_P10_G5	13	71500001	76200000	13:71500001-76200000	2.629
C274_E1_P10_G5	13	76200001	96200000	13:76200001-96200000	1.994
C274_E1_P10_G5	13	96200001	101100000	13:96200001-101100000	2.654
C274_E1_P10_G5	13	101100001	109000000	13:101100001-109000000	2.033
C274_E1_P10_G5	13	109000001	115100000	13:109000001-115100000	2.688
C274_E1_P10_G5	14	20400001	107300000	14:20400001-107300000	1.006
C274_E1_P10_G5	15	22800001	102400000	15:22800001-102400000	1.012
C274_E1_P10_G5	16	100001	1800000	16:100001-1800000	0.952
C274_E1_P10_G5	16	1800001	5500000	16:1800001-5500000	1.2
C274_E1_P10_G5	16	5600001	7200000	16:5600001-7200000	1.529
C274_E1_P10_G5	16	7200001	90100000	16:7200001-90100000	1.008
C274_E1_P10_G5	17	1	9700000	17:1-9700000	0.91
C274_E1_P10_G5	17	9700001	43300000	17:9700001-43300000	0.539
C274_E1_P10_G5	17	43300001	44300000	17:43300001-44300000	0.201
C274_E1_P10_G5	17	44800001	81100000	17:44800001-81100000	0.546
C274_E1_P10_G5	18	200001	78077248	18:200001-78077248	0.532
C274_E1_P10_G5	19	300001	59100000	19:300001-59100000	1.02
C274_E1_P10_G5	20	1	35400000	20:1-35400000	1.018
C274_E1_P10_G5	20	35400001	62900000	20:35400001-62900000	1.142
C274_E1_P10_G5	21	15500001	18800000	21:15500001-18800000	0.433
C274_E1_P10_G5	21	18900001	48100000	21:18900001-48100000	0.789
C274_E1_P10_G5	22	17400001	51200000	22:17400001-51200000	0.541
C274_E1_P10_G6	1	900001	249200000	1:900001-249200000	1.01
C274_E1_P10_G6	2	100001	243000000	2:100001-243000000	1.004
C274_E1_P10_G6	3	100001	9000000	3:100001-9000000	0.792
C274_E1_P10_G6	3	9000001	195700000	3:9000001-195700000	1.004
C274_E1_P10_G6	3	195700001	197800000	3:195700001-197800000	1.18
C274_E1_P10_G6	4	100001	69200000	4:100001-69200000	0.99
C274_E1_P10_G6	4	69200001	69900000	4:69200001-69900000	0.1
C274_E1_P10_G6	4	69900001	190800000	4:69900001-190800000	0.99
C274_E1_P10_G6	5	100001	180700000	5:100001-180700000	0.999
C274_E1_P10_G6	6	400001	28500000	6:400001-28500000	1.012
C274_E1_P10_G6	6	28500001	33500000	6:28500001-33500000	0.016
C274_E1_P10_G6	6	33500001	38500000	6:33500001-38500000	1.079
C274_E1_P10_G6	6	38500001	44400000	6:38500001-44400000	1.515
C274_E1_P10_G6	6	44400001	170900000	6:44400001-170900000	1.002
C274_E1_P10_G6	7	1	159100000	7:1-159100000	1.294
C274_E1_P10_G6	8	400001	40800000	8:400001-40800000	0.718
C274_E1_P10_G6	8	40800001	146200000	8:40800001-146200000	0.994
C274_E1_P10_G6	9	200001	141000000	9:200001-141000000	1.002
C274_E1_P10_G6	10	100001	111800000	10:100001-111800000	1.003
C274_E1_P10_G6	10	111800001	116900000	10:111800001-116900000	0.699
C274_E1_P10_G6	10	116900001	135400000	10:116900001-135400000	0.969
C274_E1_P10_G6	11	200001	134800000	11:200001-134800000	1.007
C274_E1_P10_G6	12	200001	20700000	12:200001-20700000	1.035
C274_E1_P10_G6	12	20800001	23000000	12:20800001-23000000	0.748
C274_E1_P10_G6	12	23000001	24800000	12:23000001-24800000	0.985
C274_E1_P10_G6	12	24800001	27500000	12:24800001-27500000	0.735
C274_E1_P10_G6	12	27500001	62300000	12:27500001-62300000	1.026
C274_E1_P10_G6	12	62300001	65800000	12:62300001-65800000	0.705
C274_E1_P10_G6	12	65800001	88300000	12:65800001-88300000	0.966
C274_E1_P10_G6	12	88300001	97500000	12:88300001-97500000	0.729
C274_E1_P10_G6	12	97500001	108900000	12:97500001-108900000	1.007
C274_E1_P10_G6	12	108900001	111900000	12:108900001-111900000	1.243
C274_E1_P10_G6	12	111900001	133800000	12:111900001-133800000	0.924
C274_E1_P10_G6	13	19500001	20500000	13:19500001-20500000	3
C274_E1_P10_G6	13	20500001	22100000	13:20500001-22100000	5.608
C274_E1_P10_G6	13	22100001	22700000	13:22100001-22700000	2.714
C274_E1_P10_G6	13	22700001	25300000	13:22700001-25300000	1.32
C274_E1_P10_G6	13	25300001	29700000	13:25300001-29700000	1.775
C274_E1_P10_G6	13	29700001	43100000	13:29700001-43100000	1.279
C274_E1_P10_G6	13	43100001	50000000	13:43100001-50000000	1.792
C274_E1_P10_G6	13	50000001	54700000	13:50000001-54700000	2.256
C274_E1_P10_G6	13	54700001	71600000	13:54700001-71600000	1.669
C274_E1_P10_G6	13	71600001	76200000	13:71600001-76200000	2.288
C274_E1_P10_G6	13	76200001	96600000	13:76200001-96600000	1.709
C274_E1_P10_G6	13	96600001	101100000	13:96600001-101100000	2.285
C274_E1_P10_G6	13	101100001	109200000	13:101100001-109200000	1.732
C274_E1_P10_G6	13	109200001	115100000	13:109200001-115100000	2.312
C274_E1_P10_G6	14	20400001	107300000	14:20400001-107300000	1.012
C274_E1_P10_G6	15	22800001	102400000	15:22800001-102400000	1.013
C274_E1_P10_G6	16	100001	1800000	16:100001-1800000	0.835
C274_E1_P10_G6	16	1800001	5500000	16:1800001-5500000	1.254
C274_E1_P10_G6	16	5600001	7000000	16:5600001-7000000	1.897
C274_E1_P10_G6	16	7000001	90100000	16:7000001-90100000	1.008
C274_E1_P10_G6	17	1	43400000	17:1-43400000	0.736
C274_E1_P10_G6	17	43400001	44900000	17:43400001-44900000	0.299
C274_E1_P10_G6	17	44900001	81100000	17:44900001-81100000	0.723
C274_E1_P10_G6	18	200001	78077248	18:200001-78077248	0.714
C274_E1_P10_G6	19	300001	59100000	19:300001-59100000	1.005
C274_E1_P10_G6	20	1	35500000	20:1-35500000	1.013
C274_E1_P10_G6	20	35500001	62900000	20:35500001-62900000	1.196
C274_E1_P10_G6	21	15500001	18800000	21:15500001-18800000	0.697
C274_E1_P10_G6	21	18900001	37800000	21:18900001-37800000	0.939
C274_E1_P10_G6	21	37800001	48100000	21:37800001-48100000	0.777
C274_E1_P10_G6	22	17400001	51200000	22:17400001-51200000	0.725
C274_E1_P10_G8	1	900001	249200000	1:900001-249200000	1.012
C274_E1_P10_G8	2	100001	243000000	2:100001-243000000	1.011
C274_E1_P10_G8	3	100001	197800000	3:100001-197800000	1.005
C274_E1_P10_G8	4	100001	69200000	4:100001-69200000	0.994
C274_E1_P10_G8	4	69200001	69900000	4:69200001-69900000	0.116
C274_E1_P10_G8	4	69900001	92300000	4:69900001-92300000	0.999
C274_E1_P10_G8	4	92300001	92800000	4:92300001-92800000	0.574
C274_E1_P10_G8	4	92800001	190800000	4:92800001-190800000	0.993
C274_E1_P10_G8	5	100001	180700000	5:100001-180700000	0.999
C274_E1_P10_G8	6	400001	28500000	6:400001-28500000	1.016
C274_E1_P10_G8	6	28500001	33500000	6:28500001-33500000	0.017
C274_E1_P10_G8	6	33500001	163000000	6:33500001-163000000	1.007
C274_E1_P10_G8	6	163000001	163500000	6:163000001-163500000	0.468
C274_E1_P10_G8	6	163500001	170900000	6:163500001-170900000	1.015
C274_E1_P10_G8	7	1	159100000	7:1-159100000	1.496
C274_E1_P10_G8	8	400001	40800000	8:400001-40800000	0.519
C274_E1_P10_G8	8	40800001	146200000	8:40800001-146200000	1.002
C274_E1_P10_G8	9	200001	22200000	9:200001-22200000	0.815
C274_E1_P10_G8	9	22200001	141000000	9:22200001-141000000	1.025
C274_E1_P10_G8	10	100001	111800000	10:100001-111800000	1.01
C274_E1_P10_G8	10	111800001	116900000	10:111800001-116900000	0.523
C274_E1_P10_G8	10	116900001	135400000	10:116900001-135400000	0.818
C274_E1_P10_G8	11	200001	134800000	11:200001-134800000	1.009
C274_E1_P10_G8	12	200001	9400000	12:200001-9400000	1.198
C274_E1_P10_G8	12	9400001	21200000	12:9400001-21200000	1.029
C274_E1_P10_G8	12	21200001	23000000	12:21200001-23000000	0.547
C274_E1_P10_G8	12	23000001	24800000	12:23000001-24800000	0.978
C274_E1_P10_G8	12	24800001	28000000	12:24800001-28000000	0.579
C274_E1_P10_G8	12	28000001	29800000	12:28000001-29800000	1.409
C274_E1_P10_G8	12	29800001	62300000	12:29800001-62300000	0.999
C274_E1_P10_G8	12	62300001	65900000	12:62300001-65900000	0.55
C274_E1_P10_G8	12	65900001	88300000	12:65900001-88300000	0.787
C274_E1_P10_G8	12	88300001	97600000	12:88300001-97600000	0.527
C274_E1_P10_G8	12	97600001	104600000	12:97600001-104600000	1.015
C274_E1_P10_G8	12	104600001	105100000	12:104600001-105100000	0.559
C274_E1_P10_G8	12	105100001	109000000	12:105100001-109000000	1
C274_E1_P10_G8	12	109000001	111900000	12:109000001-111900000	2.006
C274_E1_P10_G8	12	111900001	133800000	12:111900001-133800000	0.526
C274_E1_P10_G8	13	19500001	20500000	13:19500001-20500000	3.372
C274_E1_P10_G8	13	20500001	21800000	13:20500001-21800000	17.605
C274_E1_P10_G8	13	22000001	29800000	13:22000001-29800000	1.942
C274_E1_P10_G8	13	29800001	43200000	13:29800001-43200000	1.511
C274_E1_P10_G8	13	43200001	50100000	13:43200001-50100000	2.009
C274_E1_P10_G8	13	50100001	54800000	13:50100001-54800000	2.489
C274_E1_P10_G8	13	54800001	71600000	13:54800001-71600000	1.916
C274_E1_P10_G8	13	71600001	76200000	13:71600001-76200000	2.502
C274_E1_P10_G8	13	76200001	96600000	13:76200001-96600000	1.937
C274_E1_P10_G8	13	96600001	101000000	13:96600001-101000000	2.547
C274_E1_P10_G8	13	101000001	109000000	13:101000001-109000000	1.965
C274_E1_P10_G8	13	109000001	115100000	13:109000001-115100000	2.54
C274_E1_P10_G8	14	20400001	107300000	14:20400001-107300000	1.008
C274_E1_P10_G8	15	22800001	102400000	15:22800001-102400000	1.021
C274_E1_P10_G8	16	100001	90100000	16:100001-90100000	1.018
C274_E1_P10_G8	17	1	9700000	17:1-9700000	1.01
C274_E1_P10_G8	17	9700001	43400000	17:9700001-43400000	0.525
C274_E1_P10_G8	17	43400001	44300000	17:43400001-44300000	0.177
C274_E1_P10_G8	17	44800001	81100000	17:44800001-81100000	0.532
C274_E1_P10_G8	18	200001	78077248	18:200001-78077248	0.528
C274_E1_P10_G8	19	300001	59100000	19:300001-59100000	1.016
C274_E1_P10_G8	20	1	62900000	20:1-62900000	1.02
C274_E1_P10_G8	21	15500001	18700000	21:15500001-18700000	0.453
C274_E1_P10_G8	21	18700001	30400000	21:18700001-30400000	0.871
C274_E1_P10_G8	21	30400001	34200000	21:30400001-34200000	0.705
C274_E1_P10_G8	21	34300001	48100000	21:34300001-48100000	0.881
C274_E1_P10_G8	22	17400001	51200000	22:17400001-51200000	0.53
C274_E1_P10_G21	1	900001	221700000	1:900001-221700000	1.003
C274_E1_P10_G21	1	221700001	222500000	1:221700001-222500000	0.555
C274_E1_P10_G21	1	222700001	249200000	1:222700001-249200000	1.021
C274_E1_P10_G21	2	100001	187100000	2:100001-187100000	0.998
C274_E1_P10_G21	2	187100001	187500000	2:187100001-187500000	0.471
C274_E1_P10_G21	2	187500001	243000000	2:187500001-243000000	1.012
C274_E1_P10_G21	3	100001	9000000	3:100001-9000000	0.528
C274_E1_P10_G21	3	9000001	18200000	3:9000001-18200000	1.023
C274_E1_P10_G21	3	18300001	19500000	3:18300001-19500000	0.731
C274_E1_P10_G21	3	19500001	195800000	3:19500001-195800000	1
C274_E1_P10_G21	3	195800001	197800000	3:195800001-197800000	1.457
C274_E1_P10_G21	4	100001	69200000	4:100001-69200000	0.994
C274_E1_P10_G21	4	69200001	69900000	4:69200001-69900000	0.087
C274_E1_P10_G21	4	69900001	190800000	4:69900001-190800000	0.99
C274_E1_P10_G21	5	100001	180700000	5:100001-180700000	1
C274_E1_P10_G21	6	400001	1300000	6:400001-1300000	0.723
C274_E1_P10_G21	6	1300001	28500000	6:1300001-28500000	1.018
C274_E1_P10_G21	6	28500001	33400000	6:28500001-33400000	0.005
C274_E1_P10_G21	6	33400001	36000000	6:33400001-36000000	1
C274_E1_P10_G21	6	36000001	37700000	6:36000001-37700000	1.554
C274_E1_P10_G21	6	37700001	38600000	6:37700001-38600000	1.156
C274_E1_P10_G21	6	38600001	42200000	6:38600001-42200000	2.353
C274_E1_P10_G21	6	42200001	44400000	6:42200001-44400000	1.961
C274_E1_P10_G21	6	44400001	163000000	6:44400001-163000000	0.999
C274_E1_P10_G21	6	163000001	163500000	6:163000001-163500000	0.469
C274_E1_P10_G21	6	163500001	170900000	6:163500001-170900000	0.986
C274_E1_P10_G21	7	1	159100000	7:1-159100000	1.493
C274_E1_P10_G21	8	400001	40800000	8:400001-40800000	0.5
C274_E1_P10_G21	8	40800001	146200000	8:40800001-146200000	0.996
C274_E1_P10_G21	9	200001	141000000	9:200001-141000000	1.001
C274_E1_P10_G21	10	100001	111800000	10:100001-111800000	0.994
C274_E1_P10_G21	10	111800001	116900000	10:111800001-116900000	0.514
C274_E1_P10_G21	10	116900001	135400000	10:116900001-135400000	1
C274_E1_P10_G21	11	200001	134800000	11:200001-134800000	0.997
C274_E1_P10_G21	12	200001	21200000	12:200001-21200000	1.02
C274_E1_P10_G21	12	21200001	23000000	12:21200001-23000000	0.507
C274_E1_P10_G21	12	23000001	24800000	12:23000001-24800000	0.992
C274_E1_P10_G21	12	24800001	27500000	12:24800001-27500000	0.54
C274_E1_P10_G21	12	27500001	62300000	12:27500001-62300000	1.008
C274_E1_P10_G21	12	62300001	65800000	12:62300001-65800000	0.538
C274_E1_P10_G21	12	65800001	88300000	12:65800001-88300000	0.969
C274_E1_P10_G21	12	88300001	97600000	12:88300001-97600000	0.495
C274_E1_P10_G21	12	97600001	133800000	12:97600001-133800000	0.988
C274_E1_P10_G21	13	19500001	21800000	13:19500001-21800000	5.279
C274_E1_P10_G21	13	22000001	22700000	13:22000001-22700000	4.263
C274_E1_P10_G21	13	22700001	25300000	13:22700001-25300000	1.536
C274_E1_P10_G21	13	25300001	29700000	13:25300001-29700000	2.45
C274_E1_P10_G21	13	29700001	43100000	13:29700001-43100000	1.493
C274_E1_P10_G21	13	43100001	50100000	13:43100001-50100000	2.48
C274_E1_P10_G21	13	50100001	54700000	13:50100001-54700000	3.356
C274_E1_P10_G21	13	54700001	71600000	13:54700001-71600000	2.322
C274_E1_P10_G21	13	71600001	76200000	13:71600001-76200000	3.373
C274_E1_P10_G21	13	76200001	81600000	13:76200001-81600000	2.484
C274_E1_P10_G21	13	81600001	96600000	13:81600001-96600000	2.321
C274_E1_P10_G21	13	96600001	101000000	13:96600001-101000000	3.497
C274_E1_P10_G21	13	101000001	109200000	13:101000001-109200000	2.417
C274_E1_P10_G21	13	109200001	115100000	13:109200001-115100000	3.471
C274_E1_P10_G21	14	20400001	107300000	14:20400001-107300000	1.004
C274_E1_P10_G21	15	22800001	102400000	15:22800001-102400000	1.01
C274_E1_P10_G21	16	100001	1800000	16:100001-1800000	0.595
C274_E1_P10_G21	16	1800001	5500000	16:1800001-5500000	1.544
C274_E1_P10_G21	16	5600001	7100000	16:5600001-7100000	3.267
C274_E1_P10_G21	16	7100001	90100000	16:7100001-90100000	1.005
C274_E1_P10_G21	17	1	43300000	17:1-43300000	0.521
C274_E1_P10_G21	17	43300001	44300000	17:43300001-44300000	0.219
C274_E1_P10_G21	17	44800001	81100000	17:44800001-81100000	0.516
C274_E1_P10_G21	18	200001	78077248	18:200001-78077248	0.501
C274_E1_P10_G21	19	300001	59100000	19:300001-59100000	1.012
C274_E1_P10_G21	20	1	35400000	20:1-35400000	1.008
C274_E1_P10_G21	20	35400001	62900000	20:35400001-62900000	1.483
C274_E1_P10_G21	21	15500001	18800000	21:15500001-18800000	0.496
C274_E1_P10_G21	21	18900001	37900000	21:18900001-37900000	0.975
C274_E1_P10_G21	21	37900001	48100000	21:37900001-48100000	0.526
C274_E1_P10_G21	22	17400001	51200000	22:17400001-51200000	0.52
C274_E1_P10_G24	1	900001	221700000	1:900001-221700000	1.007
C274_E1_P10_G24	1	221700001	222500000	1:221700001-222500000	0.621
C274_E1_P10_G24	1	222700001	249200000	1:222700001-249200000	1.01
C274_E1_P10_G24	2	100001	243000000	2:100001-243000000	1
C274_E1_P10_G24	3	100001	9000000	3:100001-9000000	0.582
C274_E1_P10_G24	3	9000001	18400000	3:9000001-18400000	1.015
C274_E1_P10_G24	3	18400001	19700000	3:18400001-19700000	0.771
C274_E1_P10_G24	3	19700001	195800000	3:19700001-195800000	1.004
C274_E1_P10_G24	3	195800001	197800000	3:195800001-197800000	1.448
C274_E1_P10_G24	4	100001	69100000	4:100001-69100000	0.99
C274_E1_P10_G24	4	69100001	69900000	4:69100001-69900000	0.173
C274_E1_P10_G24	4	69900001	92500000	4:69900001-92500000	1.006
C274_E1_P10_G24	4	92500001	92800000	4:92500001-92800000	0.515
C274_E1_P10_G24	4	92800001	190800000	4:92800001-190800000	0.997
C274_E1_P10_G24	5	100001	180700000	5:100001-180700000	0.998
C274_E1_P10_G24	6	400001	1300000	6:400001-1300000	0.755
C274_E1_P10_G24	6	1300001	28500000	6:1300001-28500000	1.011
C274_E1_P10_G24	6	28500001	33500000	6:28500001-33500000	0.018
C274_E1_P10_G24	6	33500001	36000000	6:33500001-36000000	1.044
C274_E1_P10_G24	6	36000001	38600000	6:36000001-38600000	1.296
C274_E1_P10_G24	6	38600001	42200000	6:38600001-42200000	2.225
C274_E1_P10_G24	6	42200001	44400000	6:42200001-44400000	1.869
C274_E1_P10_G24	6	44400001	163000000	6:44400001-163000000	1.003
C274_E1_P10_G24	6	163000001	163500000	6:163000001-163500000	0.471
C274_E1_P10_G24	6	163500001	170900000	6:163500001-170900000	1.011
C274_E1_P10_G24	7	1	159100000	7:1-159100000	1.487
C274_E1_P10_G24	8	400001	40800000	8:400001-40800000	0.503
C274_E1_P10_G24	8	40800001	146200000	8:40800001-146200000	0.998
C274_E1_P10_G24	9	200001	122600000	9:200001-122600000	0.988
C274_E1_P10_G24	9	122600001	122900000	9:122600001-122900000	0.56
C274_E1_P10_G24	9	122900001	141000000	9:122900001-141000000	1.043
C274_E1_P10_G24	10	100001	111800000	10:100001-111800000	1.002
C274_E1_P10_G24	10	111800001	116900000	10:111800001-116900000	0.521
C274_E1_P10_G24	10	116900001	135400000	10:116900001-135400000	0.956
C274_E1_P10_G24	11	200001	134800000	11:200001-134800000	1.003
C274_E1_P10_G24	12	200001	21200000	12:200001-21200000	1.028
C274_E1_P10_G24	12	21200001	23000000	12:21200001-23000000	0.529
C274_E1_P10_G24	12	23000001	24800000	12:23000001-24800000	0.938
C274_E1_P10_G24	12	24800001	27500000	12:24800001-27500000	0.542
C274_E1_P10_G24	12	27500001	62300000	12:27500001-62300000	1.014
C274_E1_P10_G24	12	62300001	65800000	12:62300001-65800000	0.508
C274_E1_P10_G24	12	65800001	88300000	12:65800001-88300000	0.951
C274_E1_P10_G24	12	88300001	97600000	12:88300001-97600000	0.513
C274_E1_P10_G24	12	97600001	108900000	12:97600001-108900000	0.998
C274_E1_P10_G24	12	108900001	111900000	12:108900001-111900000	1.215
C274_E1_P10_G24	12	111900001	133800000	12:111900001-133800000	0.917
C274_E1_P10_G24	13	19500001	22100000	13:19500001-22100000	5.862
C274_E1_P10_G24	13	22100001	22700000	13:22100001-22700000	3.784
C274_E1_P10_G24	13	22700001	25300000	13:22700001-25300000	1.562
C274_E1_P10_G24	13	25300001	29800000	13:25300001-29800000	2.436
C274_E1_P10_G24	13	29800001	43100000	13:29800001-43100000	1.497
C274_E1_P10_G24	13	43100001	50100000	13:43100001-50100000	2.448
C274_E1_P10_G24	13	50100001	54800000	13:50100001-54800000	3.326
C274_E1_P10_G24	13	54800001	71600000	13:54800001-71600000	2.251
C274_E1_P10_G24	13	71600001	76200000	13:71600001-76200000	3.269
C274_E1_P10_G24	13	76200001	81800000	13:76200001-81800000	2.397
C274_E1_P10_G24	13	81800001	96500000	13:81800001-96500000	2.276
C274_E1_P10_G24	13	96500001	101100000	13:96500001-101100000	3.335
C274_E1_P10_G24	13	101100001	109000000	13:101100001-109000000	2.379
C274_E1_P10_G24	13	109000001	115100000	13:109000001-115100000	3.344
C274_E1_P10_G24	14	20400001	107300000	14:20400001-107300000	1.009
C274_E1_P10_G24	15	22800001	102400000	15:22800001-102400000	1.015
C274_E1_P10_G24	16	100001	1800000	16:100001-1800000	0.67
C274_E1_P10_G24	16	1800001	5500000	16:1800001-5500000	1.468
C274_E1_P10_G24	16	5600001	7000000	16:5600001-7000000	3.147
C274_E1_P10_G24	16	7000001	90100000	16:7000001-90100000	1.01
C274_E1_P10_G24	17	1	43400000	17:1-43400000	0.545
C274_E1_P10_G24	17	43400001	44300000	17:43400001-44300000	0.193
C274_E1_P10_G24	17	44800001	81100000	17:44800001-81100000	0.526
C274_E1_P10_G24	18	200001	78077248	18:200001-78077248	0.503
C274_E1_P10_G24	19	300001	59100000	19:300001-59100000	1.021
C274_E1_P10_G24	20	1	35500000	20:1-35500000	1.008
C274_E1_P10_G24	20	35500001	62900000	20:35500001-62900000	1.421
C274_E1_P10_G24	21	15500001	18800000	21:15500001-18800000	0.513
C274_E1_P10_G24	21	18900001	37900000	21:18900001-37900000	0.949
C274_E1_P10_G24	21	37900001	48100000	21:37900001-48100000	0.599
C274_E1_P10_G24	22	17400001	51200000	22:17400001-51200000	0.515
C274_E1_P11_G2	1	900001	221800000	1:900001-221800000	1.009
C274_E1_P11_G2	1	221800001	222500000	1:221800001-222500000	0.617
C274_E1_P11_G2	1	222700001	249200000	1:222700001-249200000	1.028
C274_E1_P11_G2	2	100001	243000000	2:100001-243000000	0.999
C274_E1_P11_G2	3	100001	9000000	3:100001-9000000	0.635
C274_E1_P11_G2	3	9000001	195800000	3:9000001-195800000	0.998
C274_E1_P11_G2	3	195800001	197800000	3:195800001-197800000	1.428
C274_E1_P11_G2	4	100001	69200000	4:100001-69200000	0.99
C274_E1_P11_G2	4	69200001	69900000	4:69200001-69900000	0.091
C274_E1_P11_G2	4	69900001	190800000	4:69900001-190800000	0.99
C274_E1_P11_G2	5	100001	180700000	5:100001-180700000	0.992
C274_E1_P11_G2	6	400001	1400000	6:400001-1400000	0.79
C274_E1_P11_G2	6	1400001	28500000	6:1400001-28500000	0.996
C274_E1_P11_G2	6	28500001	33400000	6:28500001-33400000	0.005
C274_E1_P11_G2	6	33400001	35900000	6:33400001-35900000	0.992
C274_E1_P11_G2	6	35900001	39500000	6:35900001-39500000	1.405
C274_E1_P11_G2	6	39500001	44400000	6:39500001-44400000	1.777
C274_E1_P11_G2	6	44400001	163000000	6:44400001-163000000	1.001
C274_E1_P11_G2	6	163000001	163600000	6:163000001-163600000	0.623
C274_E1_P11_G2	6	163600001	170900000	6:163600001-170900000	1
C274_E1_P11_G2	7	1	159100000	7:1-159100000	1.394
C274_E1_P11_G2	8	400001	40800000	8:400001-40800000	0.607
C274_E1_P11_G2	8	40800001	146200000	8:40800001-146200000	0.993
C274_E1_P11_G2	9	200001	141000000	9:200001-141000000	1.004
C274_E1_P11_G2	10	100001	22200000	10:100001-22200000	1.365
C274_E1_P11_G2	10	22200001	111800000	10:22200001-111800000	1.001
C274_E1_P11_G2	10	111800001	116900000	10:111800001-116900000	0.612
C274_E1_P11_G2	10	116900001	135400000	10:116900001-135400000	0.997
C274_E1_P11_G2	11	200001	134800000	11:200001-134800000	1.003
C274_E1_P11_G2	12	200001	21200000	12:200001-21200000	1.024
C274_E1_P11_G2	12	21200001	23000000	12:21200001-23000000	0.591
C274_E1_P11_G2	12	23000001	24900000	12:23000001-24900000	0.952
C274_E1_P11_G2	12	24900001	27500000	12:24900001-27500000	0.628
C274_E1_P11_G2	12	27500001	62400000	12:27500001-62400000	1.019
C274_E1_P11_G2	12	62400001	65900000	12:62400001-65900000	0.621
C274_E1_P11_G2	12	65900001	88200000	12:65900001-88200000	0.996
C274_E1_P11_G2	12	88200001	97600000	12:88200001-97600000	0.624
C274_E1_P11_G2	12	97600001	133800000	12:97600001-133800000	0.997
C274_E1_P11_G2	13	19500001	22300000	13:19500001-22300000	3.594
C274_E1_P11_G2	13	22300001	22700000	13:22300001-22700000	2.617
C274_E1_P11_G2	13	22700001	25400000	13:22700001-25400000	1.418
C274_E1_P11_G2	13	25400001	29700000	13:25400001-29700000	2.197
C274_E1_P11_G2	13	29700001	43100000	13:29700001-43100000	1.404
C274_E1_P11_G2	13	43100001	50100000	13:43100001-50100000	2.22
C274_E1_P11_G2	13	50100001	54500000	13:50100001-54500000	2.95
C274_E1_P11_G2	13	54600001	55000000	13:54600001-55000000	2.434
C274_E1_P11_G2	13	55000001	71600000	13:55000001-71600000	2.017
C274_E1_P11_G2	13	71600001	76200000	13:71600001-76200000	2.98
C274_E1_P11_G2	13	76200001	96500000	13:76200001-96500000	2.074
C274_E1_P11_G2	13	96500001	101000000	13:96500001-101000000	2.912
C274_E1_P11_G2	13	101000001	109100000	13:101000001-109100000	2.148
C274_E1_P11_G2	13	109100001	115100000	13:109100001-115100000	2.993
C274_E1_P11_G2	14	20400001	107300000	14:20400001-107300000	1.003
C274_E1_P11_G2	15	22800001	102400000	15:22800001-102400000	1.013
C274_E1_P11_G2	16	100001	1800000	16:100001-1800000	0.675
C274_E1_P11_G2	16	1800001	5500000	16:1800001-5500000	1.412
C274_E1_P11_G2	16	5600001	7100000	16:5600001-7100000	2.739
C274_E1_P11_G2	16	7100001	90100000	16:7100001-90100000	1.002
C274_E1_P11_G2	17	1	43400000	17:1-43400000	0.611
C274_E1_P11_G2	17	43400001	45000000	17:43400001-45000000	0.275
C274_E1_P11_G2	17	45000001	81100000	17:45000001-81100000	0.623
C274_E1_P11_G2	18	200001	78077248	18:200001-78077248	0.602
C274_E1_P11_G2	19	300001	59100000	19:300001-59100000	1.016
C274_E1_P11_G2	20	1	35400000	20:1-35400000	0.999
C274_E1_P11_G2	20	35400001	62900000	20:35400001-62900000	1.366
C274_E1_P11_G2	21	15500001	18800000	21:15500001-18800000	0.643
C274_E1_P11_G2	21	18900001	37800000	21:18900001-37800000	0.967
C274_E1_P11_G2	21	37800001	48100000	21:37800001-48100000	0.622
C274_E1_P11_G2	22	17400001	51200000	22:17400001-51200000	0.619
C274_E1_P11_G5	1	900001	249200000	1:900001-249200000	1.005
C274_E1_P11_G5	2	100001	243000000	2:100001-243000000	1.001
C274_E1_P11_G5	3	100001	9000000	3:100001-9000000	0.852
C274_E1_P11_G5	3	9000001	197800000	3:9000001-197800000	1.001
C274_E1_P11_G5	4	100001	69200000	4:100001-69200000	0.992
C274_E1_P11_G5	4	69200001	69900000	4:69200001-69900000	0.083
C274_E1_P11_G5	4	69900001	190800000	4:69900001-190800000	0.995
C274_E1_P11_G5	5	100001	180700000	5:100001-180700000	0.995
C274_E1_P11_G5	6	400001	28500000	6:400001-28500000	1.011
C274_E1_P11_G5	6	28500001	33500000	6:28500001-33500000	0.017
C274_E1_P11_G5	6	33500001	35900000	6:33500001-35900000	1.024
C274_E1_P11_G5	6	35900001	44400000	6:35900001-44400000	1.226
C274_E1_P11_G5	6	44400001	170900000	6:44400001-170900000	1
C274_E1_P11_G5	7	1	159100000	7:1-159100000	1.284
C274_E1_P11_G5	8	400001	40800000	8:400001-40800000	0.711
C274_E1_P11_G5	8	40800001	146200000	8:40800001-146200000	1.006
C274_E1_P11_G5	9	200001	141000000	9:200001-141000000	1.012
C274_E1_P11_G5	10	100001	111800000	10:100001-111800000	1.024
C274_E1_P11_G5	10	111800001	117100000	10:111800001-117100000	0.734
C274_E1_P11_G5	10	117100001	135400000	10:117100001-135400000	0.935
C274_E1_P11_G5	11	200001	134800000	11:200001-134800000	1.001
C274_E1_P11_G5	12	200001	20500000	12:200001-20500000	1.033
C274_E1_P11_G5	12	20500001	23000000	12:20500001-23000000	0.799
C274_E1_P11_G5	12	23000001	24800000	12:23000001-24800000	0.956
C274_E1_P11_G5	12	24800001	27500000	12:24800001-27500000	0.716
C274_E1_P11_G5	12	27500001	62400000	12:27500001-62400000	1.027
C274_E1_P11_G5	12	62400001	66100000	12:62400001-66100000	0.731
C274_E1_P11_G5	12	66100001	88300000	12:66100001-88300000	0.934
C274_E1_P11_G5	12	88300001	97600000	12:88300001-97600000	0.722
C274_E1_P11_G5	12	97600001	109000000	12:97600001-109000000	0.996
C274_E1_P11_G5	12	109000001	111900000	12:109000001-111900000	1.34
C274_E1_P11_G5	12	111900001	133800000	12:111900001-133800000	0.852
C274_E1_P11_G5	13	19500001	21800000	13:19500001-21800000	5.64
C274_E1_P11_G5	13	22000001	29800000	13:22000001-29800000	1.652
C274_E1_P11_G5	13	29800001	43100000	13:29800001-43100000	1.28
C274_E1_P11_G5	13	43100001	50100000	13:43100001-50100000	1.728
C274_E1_P11_G5	13	50100001	54500000	13:50100001-54500000	2.112
C274_E1_P11_G5	13	54600001	71600000	13:54600001-71600000	1.62
C274_E1_P11_G5	13	71600001	76200000	13:71600001-76200000	2.117
C274_E1_P11_G5	13	76200001	96400000	13:76200001-96400000	1.642
C274_E1_P11_G5	13	96400001	101000000	13:96400001-101000000	2.148
C274_E1_P11_G5	13	101000001	109100000	13:101000001-109100000	1.642
C274_E1_P11_G5	13	109100001	115100000	13:109100001-115100000	2.127
C274_E1_P11_G5	14	20400001	107300000	14:20400001-107300000	1.01
C274_E1_P11_G5	15	22800001	102400000	15:22800001-102400000	1.009
C274_E1_P11_G5	16	100001	5500000	16:100001-5500000	1.1
C274_E1_P11_G5	16	5600001	7000000	16:5600001-7000000	1.633
C274_E1_P11_G5	16	7000001	90100000	16:7000001-90100000	1.01
C274_E1_P11_G5	17	1	9700000	17:1-9700000	0.892
C274_E1_P11_G5	17	9700001	43400000	17:9700001-43400000	0.723
C274_E1_P11_G5	17	43400001	44900000	17:43400001-44900000	0.308
C274_E1_P11_G5	17	44900001	81100000	17:44900001-81100000	0.73
C274_E1_P11_G5	18	200001	78077248	18:200001-78077248	0.721
C274_E1_P11_G5	19	300001	59100000	19:300001-59100000	1.015
C274_E1_P11_G5	20	1	35200000	20:1-35200000	1.001
C274_E1_P11_G5	20	35200001	62900000	20:35200001-62900000	1.149
C274_E1_P11_G5	21	15500001	18800000	21:15500001-18800000	0.719
C274_E1_P11_G5	21	18900001	48100000	21:18900001-48100000	0.859
C274_E1_P11_G5	22	17400001	51200000	22:17400001-51200000	0.73
C274_E1_P11_G12	1	900001	221700000	1:900001-221700000	1.01
C274_E1_P11_G12	1	221700001	222500000	1:221700001-222500000	0.625
C274_E1_P11_G12	1	222700001	249200000	1:222700001-249200000	1.019
C274_E1_P11_G12	2	100001	186900000	2:100001-186900000	1.003
C274_E1_P11_G12	2	186900001	187600000	2:186900001-187600000	0.663
C274_E1_P11_G12	2	187600001	243000000	2:187600001-243000000	1.012
C274_E1_P11_G12	3	100001	9000000	3:100001-9000000	0.586
C274_E1_P11_G12	3	9000001	18400000	3:9000001-18400000	1.02
C274_E1_P11_G12	3	18400001	19400000	3:18400001-19400000	0.695
C274_E1_P11_G12	3	19400001	195900000	3:19400001-195900000	0.996
C274_E1_P11_G12	3	196000001	197800000	3:196000001-197800000	1.428
C274_E1_P11_G12	4	100001	69200000	4:100001-69200000	0.987
C274_E1_P11_G12	4	69200001	69900000	4:69200001-69900000	0.113
C274_E1_P11_G12	4	69900001	190800000	4:69900001-190800000	0.99
C274_E1_P11_G12	5	100001	180700000	5:100001-180700000	0.995
C274_E1_P11_G12	6	400001	1300000	6:400001-1300000	0.804
C274_E1_P11_G12	6	1300001	28500000	6:1300001-28500000	1.008
C274_E1_P11_G12	6	28500001	33500000	6:28500001-33500000	0.019
C274_E1_P11_G12	6	33500001	38400000	6:33500001-38400000	1.17
C274_E1_P11_G12	6	38400001	38800000	6:38400001-38800000	1.596
C274_E1_P11_G12	6	38900001	42600000	6:38900001-42600000	2.038
C274_E1_P11_G12	6	42600001	44400000	6:42600001-44400000	1.797
C274_E1_P11_G12	6	44400001	163000000	6:44400001-163000000	1
C274_E1_P11_G12	6	163000001	163500000	6:163000001-163500000	0.53
C274_E1_P11_G12	6	163500001	170900000	6:163500001-170900000	0.968
C274_E1_P11_G12	7	1	159100000	7:1-159100000	1.478
C274_E1_P11_G12	8	400001	40800000	8:400001-40800000	0.523
C274_E1_P11_G12	8	40800001	146200000	8:40800001-146200000	0.996
C274_E1_P11_G12	9	200001	141000000	9:200001-141000000	1.012
C274_E1_P11_G12	10	100001	22200000	10:100001-22200000	1.107
C274_E1_P11_G12	10	22200001	111900000	10:22200001-111900000	0.999
C274_E1_P11_G12	10	111900001	116900000	10:111900001-116900000	0.534
C274_E1_P11_G12	10	116900001	135400000	10:116900001-135400000	0.97
C274_E1_P11_G12	11	200001	134800000	11:200001-134800000	1.004
C274_E1_P11_G12	12	200001	21200000	12:200001-21200000	1.036
C274_E1_P11_G12	12	21200001	23000000	12:21200001-23000000	0.545
C274_E1_P11_G12	12	23000001	24800000	12:23000001-24800000	0.972
C274_E1_P11_G12	12	24800001	27500000	12:24800001-27500000	0.56
C274_E1_P11_G12	12	27500001	62300000	12:27500001-62300000	1.018
C274_E1_P11_G12	12	62300001	65900000	12:62300001-65900000	0.53
C274_E1_P11_G12	12	65900001	88300000	12:65900001-88300000	0.954
C274_E1_P11_G12	12	88300001	97600000	12:88300001-97600000	0.55
C274_E1_P11_G12	12	97600001	111900000	12:97600001-111900000	1.054
C274_E1_P11_G12	12	111900001	133800000	12:111900001-133800000	0.906
C274_E1_P11_G12	13	19500001	20500000	13:19500001-20500000	3.583
C274_E1_P11_G12	13	20500001	22100000	13:20500001-22100000	6.024
C274_E1_P11_G12	13	22100001	22700000	13:22100001-22700000	2.981
C274_E1_P11_G12	13	22700001	25300000	13:22700001-25300000	1.502
C274_E1_P11_G12	13	25300001	29700000	13:25300001-29700000	2.379
C274_E1_P11_G12	13	29700001	43100000	13:29700001-43100000	1.491
C274_E1_P11_G12	13	43100001	50100000	13:43100001-50100000	2.399
C274_E1_P11_G12	13	50100001	54800000	13:50100001-54800000	3.21
C274_E1_P11_G12	13	54800001	71600000	13:54800001-71600000	2.223
C274_E1_P11_G12	13	71600001	76300000	13:71600001-76300000	3.205
C274_E1_P11_G12	13	76300001	81700000	13:76300001-81700000	2.361
C274_E1_P11_G12	13	81700001	90900000	13:81700001-90900000	2.168
C274_E1_P11_G12	13	90900001	96500000	13:90900001-96500000	2.304
C274_E1_P11_G12	13	96500001	101100000	13:96500001-101100000	3.298
C274_E1_P11_G12	13	101100001	109100000	13:101100001-109100000	2.342
C274_E1_P11_G12	13	109100001	115100000	13:109100001-115100000	3.288
C274_E1_P11_G12	14	20400001	107300000	14:20400001-107300000	1
C274_E1_P11_G12	15	22800001	102400000	15:22800001-102400000	1.013
C274_E1_P11_G12	16	100001	1800000	16:100001-1800000	0.688
C274_E1_P11_G12	16	1800001	5500000	16:1800001-5500000	1.492
C274_E1_P11_G12	16	5600001	7200000	16:5600001-7200000	2.828
C274_E1_P11_G12	16	7200001	90100000	16:7200001-90100000	1.004
C274_E1_P11_G12	17	1	9900000	17:1-9900000	0.635
C274_E1_P11_G12	17	9900001	43400000	17:9900001-43400000	0.526
C274_E1_P11_G12	17	43400001	44900000	17:43400001-44900000	0.233
C274_E1_P11_G12	17	44900001	81100000	17:44900001-81100000	0.536
C274_E1_P11_G12	18	200001	78077248	18:200001-78077248	0.515
C274_E1_P11_G12	19	300001	59100000	19:300001-59100000	1.009
C274_E1_P11_G12	20	1	35500000	20:1-35500000	1.01
C274_E1_P11_G12	20	35500001	62900000	20:35500001-62900000	1.395
C274_E1_P11_G12	21	15500001	18700000	21:15500001-18700000	0.513
C274_E1_P11_G12	21	18700001	37900000	21:18700001-37900000	0.915
C274_E1_P11_G12	21	37900001	48100000	21:37900001-48100000	0.576
C274_E1_P11_G12	22	17400001	51200000	22:17400001-51200000	0.531
C274_E2_P1_G2_R	1	900001	249200000	1:900001-249200000	0.997
C274_E2_P1_G2_R	2	100001	243000000	2:100001-243000000	1.002
C274_E2_P1_G2_R	3	100001	197800000	3:100001-197800000	1.001
C274_E2_P1_G2_R	4	100001	69200000	4:100001-69200000	1
C274_E2_P1_G2_R	4	69200001	69900000	4:69200001-69900000	0.098
C274_E2_P1_G2_R	4	69900001	190800000	4:69900001-190800000	1.006
C274_E2_P1_G2_R	5	100001	180700000	5:100001-180700000	1.002
C274_E2_P1_G2_R	6	400001	28500000	6:400001-28500000	0.987
C274_E2_P1_G2_R	6	28500001	33500000	6:28500001-33500000	0.016
C274_E2_P1_G2_R	6	33500001	170900000	6:33500001-170900000	1
C274_E2_P1_G2_R	7	1	159100000	7:1-159100000	1.069
C274_E2_P1_G2_R	8	400001	146200000	8:400001-146200000	0.986
C274_E2_P1_G2_R	9	200001	141000000	9:200001-141000000	1.009
C274_E2_P1_G2_R	10	100001	135400000	10:100001-135400000	1.006
C274_E2_P1_G2_R	11	200001	134800000	11:200001-134800000	1.003
C274_E2_P1_G2_R	12	200001	133800000	12:200001-133800000	0.982
C274_E2_P1_G2_R	13	19500001	20500000	13:19500001-20500000	1.436
C274_E2_P1_G2_R	13	20500001	21800000	13:20500001-21800000	2.949
C274_E2_P1_G2_R	13	22000001	115100000	13:22000001-115100000	1.144
C274_E2_P1_G2_R	14	20400001	107300000	14:20400001-107300000	1.002
C274_E2_P1_G2_R	15	22800001	102400000	15:22800001-102400000	0.993
C274_E2_P1_G2_R	16	100001	90100000	16:100001-90100000	1.001
C274_E2_P1_G2_R	17	1	43400000	17:1-43400000	0.941
C274_E2_P1_G2_R	17	43400001	44300000	17:43400001-44300000	0.362
C274_E2_P1_G2_R	17	44800001	81100000	17:44800001-81100000	0.935
C274_E2_P1_G2_R	18	200001	78077248	18:200001-78077248	0.931
C274_E2_P1_G2_R	19	300001	59100000	19:300001-59100000	0.99
C274_E2_P1_G2_R	20	1	62900000	20:1-62900000	1.021
C274_E2_P1_G2_R	21	15500001	48100000	21:15500001-48100000	0.926
C274_E2_P1_G2_R	22	17400001	51200000	22:17400001-51200000	0.942
C274_E2_P1_G11_R	1	900001	249200000	1:900001-249200000	0.99
C274_E2_P1_G11_R	2	100001	243000000	2:100001-243000000	1.002
C274_E2_P1_G11_R	3	100001	197800000	3:100001-197800000	0.998
C274_E2_P1_G11_R	4	100001	69100000	4:100001-69100000	1.003
C274_E2_P1_G11_R	4	69100001	69900000	4:69100001-69900000	0.211
C274_E2_P1_G11_R	4	69900001	190800000	4:69900001-190800000	0.999
C274_E2_P1_G11_R	5	100001	180700000	5:100001-180700000	1.005
C274_E2_P1_G11_R	6	400001	28500000	6:400001-28500000	0.982
C274_E2_P1_G11_R	6	28500001	33400000	6:28500001-33400000	0.005
C274_E2_P1_G11_R	6	33400001	170900000	6:33400001-170900000	1
C274_E2_P1_G11_R	7	1	159100000	7:1-159100000	1.085
C274_E2_P1_G11_R	8	400001	146200000	8:400001-146200000	0.986
C274_E2_P1_G11_R	9	200001	141000000	9:200001-141000000	1.007
C274_E2_P1_G11_R	10	100001	135400000	10:100001-135400000	1.013
C274_E2_P1_G11_R	11	200001	134800000	11:200001-134800000	1.006
C274_E2_P1_G11_R	12	200001	133800000	12:200001-133800000	0.978
C274_E2_P1_G11_R	13	19500001	21800000	13:19500001-21800000	2.208
C274_E2_P1_G11_R	13	22000001	115100000	13:22000001-115100000	1.178
C274_E2_P1_G11_R	14	20400001	107300000	14:20400001-107300000	0.997
C274_E2_P1_G11_R	15	22800001	102400000	15:22800001-102400000	0.993
C274_E2_P1_G11_R	16	100001	90100000	16:100001-90100000	1.013
C274_E2_P1_G11_R	17	1	43300000	17:1-43300000	0.924
C274_E2_P1_G11_R	17	43300001	44300000	17:43300001-44300000	0.375
C274_E2_P1_G11_R	17	44800001	81100000	17:44800001-81100000	0.892
C274_E2_P1_G11_R	18	200001	78077248	18:200001-78077248	0.933
C274_E2_P1_G11_R	19	300001	59100000	19:300001-59100000	0.984
C274_E2_P1_G11_R	20	1	62900000	20:1-62900000	1.016
C274_E2_P1_G11_R	21	15500001	48100000	21:15500001-48100000	0.925
C274_E2_P1_G11_R	22	17400001	51200000	22:17400001-51200000	0.936
C274_E2_P2_G3_R	1	900001	249200000	1:900001-249200000	1.005
C274_E2_P2_G3_R	2	100001	243000000	2:100001-243000000	1
C274_E2_P2_G3_R	3	100001	197800000	3:100001-197800000	1.005
C274_E2_P2_G3_R	4	100001	69200000	4:100001-69200000	1.008
C274_E2_P2_G3_R	4	69200001	69900000	4:69200001-69900000	0.088
C274_E2_P2_G3_R	4	69900001	190800000	4:69900001-190800000	1.007
C274_E2_P2_G3_R	5	100001	180700000	5:100001-180700000	0.998
C274_E2_P2_G3_R	6	400001	28500000	6:400001-28500000	0.994
C274_E2_P2_G3_R	6	28500001	33400000	6:28500001-33400000	0.005
C274_E2_P2_G3_R	6	33400001	170900000	6:33400001-170900000	1.009
C274_E2_P2_G3_R	7	1	159100000	7:1-159100000	1.073
C274_E2_P2_G3_R	8	400001	146200000	8:400001-146200000	0.981
C274_E2_P2_G3_R	9	200001	141000000	9:200001-141000000	0.998
C274_E2_P2_G3_R	10	100001	135400000	10:100001-135400000	1.003
C274_E2_P2_G3_R	11	200001	134800000	11:200001-134800000	0.999
C274_E2_P2_G3_R	12	200001	133800000	12:200001-133800000	0.987
C274_E2_P2_G3_R	13	19500001	20500000	13:19500001-20500000	1.412
C274_E2_P2_G3_R	13	20500001	21800000	13:20500001-21800000	2.898
C274_E2_P2_G3_R	13	22000001	115100000	13:22000001-115100000	1.151
C274_E2_P2_G3_R	14	20400001	107300000	14:20400001-107300000	1.002
C274_E2_P2_G3_R	15	22800001	102400000	15:22800001-102400000	1
C274_E2_P2_G3_R	16	100001	90100000	16:100001-90100000	1.008
C274_E2_P2_G3_R	17	1	43400000	17:1-43400000	0.956
C274_E2_P2_G3_R	17	43400001	44300000	17:43400001-44300000	0.402
C274_E2_P2_G3_R	17	44800001	81100000	17:44800001-81100000	0.937
C274_E2_P2_G3_R	18	200001	78077248	18:200001-78077248	0.929
C274_E2_P2_G3_R	19	300001	59100000	19:300001-59100000	0.995
C274_E2_P2_G3_R	20	1	62900000	20:1-62900000	1.013
C274_E2_P2_G3_R	21	15500001	48100000	21:15500001-48100000	0.929
C274_E2_P2_G3_R	22	17400001	51200000	22:17400001-51200000	0.944
C274_E2_P2_G4_R	1	900001	249200000	1:900001-249200000	0.994
C274_E2_P2_G4_R	2	100001	243000000	2:100001-243000000	0.999
C274_E2_P2_G4_R	3	100001	197800000	3:100001-197800000	0.996
C274_E2_P2_G4_R	4	100001	69200000	4:100001-69200000	1.012
C274_E2_P2_G4_R	4	69200001	69900000	4:69200001-69900000	0.071
C274_E2_P2_G4_R	4	69900001	190800000	4:69900001-190800000	1.005
C274_E2_P2_G4_R	5	100001	180700000	5:100001-180700000	1
C274_E2_P2_G4_R	6	400001	28500000	6:400001-28500000	0.969
C274_E2_P2_G4_R	6	28500001	33400000	6:28500001-33400000	0.006
C274_E2_P2_G4_R	6	33400001	170900000	6:33400001-170900000	0.99
C274_E2_P2_G4_R	7	1	66400000	7:1-66400000	1.078
C274_E2_P2_G4_R	7	66800001	73600000	7:66800001-73600000	1.23
C274_E2_P2_G4_R	7	73600001	159100000	7:73600001-159100000	1.065
C274_E2_P2_G4_R	8	400001	146200000	8:400001-146200000	0.987
C274_E2_P2_G4_R	9	200001	141000000	9:200001-141000000	1.009
C274_E2_P2_G4_R	10	100001	135400000	10:100001-135400000	1.008
C274_E2_P2_G4_R	11	200001	134800000	11:200001-134800000	1.008
C274_E2_P2_G4_R	12	200001	133800000	12:200001-133800000	0.978
C274_E2_P2_G4_R	13	19500001	21800000	13:19500001-21800000	2.362
C274_E2_P2_G4_R	13	22000001	115100000	13:22000001-115100000	1.149
C274_E2_P2_G4_R	14	20400001	107300000	14:20400001-107300000	0.992
C274_E2_P2_G4_R	15	22800001	102400000	15:22800001-102400000	0.996
C274_E2_P2_G4_R	16	100001	90100000	16:100001-90100000	1.018
C274_E2_P2_G4_R	17	1	43300000	17:1-43300000	0.943
C274_E2_P2_G4_R	17	43300001	44900000	17:43300001-44900000	0.486
C274_E2_P2_G4_R	17	44900001	81100000	17:44900001-81100000	0.897
C274_E2_P2_G4_R	18	200001	78077248	18:200001-78077248	0.946
C274_E2_P2_G4_R	19	300001	59100000	19:300001-59100000	1.005
C274_E2_P2_G4_R	20	1	62900000	20:1-62900000	1.015
C274_E2_P2_G4_R	21	15500001	48100000	21:15500001-48100000	0.942
C274_E2_P2_G4_R	22	17400001	51200000	22:17400001-51200000	0.942
C274_E2_P2_G5_R	1	900001	249200000	1:900001-249200000	0.997
C274_E2_P2_G5_R	2	100001	243000000	2:100001-243000000	1.003
C274_E2_P2_G5_R	3	100001	197800000	3:100001-197800000	0.994
C274_E2_P2_G5_R	4	100001	69200000	4:100001-69200000	1.01
C274_E2_P2_G5_R	4	69200001	69900000	4:69200001-69900000	0.094
C274_E2_P2_G5_R	4	69900001	190800000	4:69900001-190800000	0.996
C274_E2_P2_G5_R	5	100001	180700000	5:100001-180700000	1.001
C274_E2_P2_G5_R	6	400001	28500000	6:400001-28500000	0.967
C274_E2_P2_G5_R	6	28500001	33400000	6:28500001-33400000	0.005
C274_E2_P2_G5_R	6	33400001	170900000	6:33400001-170900000	0.993
C274_E2_P2_G5_R	7	1	159100000	7:1-159100000	1.103
C274_E2_P2_G5_R	8	400001	146200000	8:400001-146200000	0.982
C274_E2_P2_G5_R	9	200001	141000000	9:200001-141000000	1.001
C274_E2_P2_G5_R	10	100001	135400000	10:100001-135400000	1.004
C274_E2_P2_G5_R	11	200001	134800000	11:200001-134800000	1.004
C274_E2_P2_G5_R	12	200001	89300000	12:200001-89300000	0.98
C274_E2_P2_G5_R	12	89300001	96900000	12:89300001-96900000	0.84
C274_E2_P2_G5_R	12	96900001	133800000	12:96900001-133800000	0.986
C274_E2_P2_G5_R	13	19500001	21800000	13:19500001-21800000	3.059
C274_E2_P2_G5_R	13	22000001	109200000	13:22000001-109200000	1.165
C274_E2_P2_G5_R	13	109200001	115100000	13:109200001-115100000	1.321
C274_E2_P2_G5_R	14	20400001	107300000	14:20400001-107300000	0.995
C274_E2_P2_G5_R	15	22800001	102400000	15:22800001-102400000	0.99
C274_E2_P2_G5_R	16	100001	90100000	16:100001-90100000	1.014
C274_E2_P2_G5_R	17	1	43400000	17:1-43400000	0.92
C274_E2_P2_G5_R	17	43400001	44300000	17:43400001-44300000	0.328
C274_E2_P2_G5_R	17	44800001	81100000	17:44800001-81100000	0.89
C274_E2_P2_G5_R	18	200001	78077248	18:200001-78077248	0.914
C274_E2_P2_G5_R	19	300001	59100000	19:300001-59100000	1.007
C274_E2_P2_G5_R	20	1	62900000	20:1-62900000	1.012
C274_E2_P2_G5_R	21	15500001	48100000	21:15500001-48100000	0.901
C274_E2_P2_G5_R	22	17400001	51200000	22:17400001-51200000	0.92
C274_E2_P2_G11_R	1	900001	249200000	1:900001-249200000	0.988
C274_E2_P2_G11_R	2	100001	243000000	2:100001-243000000	0.996
C274_E2_P2_G11_R	3	100001	197800000	3:100001-197800000	0.991
C274_E2_P2_G11_R	4	100001	69200000	4:100001-69200000	1.006
C274_E2_P2_G11_R	4	69200001	69900000	4:69200001-69900000	0.057
C274_E2_P2_G11_R	4	69900001	190800000	4:69900001-190800000	0.999
C274_E2_P2_G11_R	5	100001	180700000	5:100001-180700000	1.003
C274_E2_P2_G11_R	6	400001	28500000	6:400001-28500000	0.957
C274_E2_P2_G11_R	6	28500001	33400000	6:28500001-33400000	0.004
C274_E2_P2_G11_R	6	33400001	170900000	6:33400001-170900000	0.99
C274_E2_P2_G11_R	7	1	159100000	7:1-159100000	1.064
C274_E2_P2_G11_R	8	400001	146200000	8:400001-146200000	0.99
C274_E2_P2_G11_R	9	200001	141000000	9:200001-141000000	1
C274_E2_P2_G11_R	10	100001	135400000	10:100001-135400000	1.007
C274_E2_P2_G11_R	11	200001	134800000	11:200001-134800000	1.001
C274_E2_P2_G11_R	12	200001	133800000	12:200001-133800000	0.979
C274_E2_P2_G11_R	13	19500001	21800000	13:19500001-21800000	2.209
C274_E2_P2_G11_R	13	22000001	115100000	13:22000001-115100000	1.11
C274_E2_P2_G11_R	14	20400001	107300000	14:20400001-107300000	0.984
C274_E2_P2_G11_R	15	22800001	102400000	15:22800001-102400000	0.987
C274_E2_P2_G11_R	16	100001	90100000	16:100001-90100000	1.019
C274_E2_P2_G11_R	17	1	43300000	17:1-43300000	0.942
C274_E2_P2_G11_R	17	43300001	44300000	17:43300001-44300000	0.379
C274_E2_P2_G11_R	17	44800001	81100000	17:44800001-81100000	0.917
C274_E2_P2_G11_R	18	200001	78077248	18:200001-78077248	0.95
C274_E2_P2_G11_R	19	300001	59100000	19:300001-59100000	1.013
C274_E2_P2_G11_R	20	1	62900000	20:1-62900000	1.012
C274_E2_P2_G11_R	21	15500001	48100000	21:15500001-48100000	0.929
C274_E2_P2_G11_R	22	17400001	51200000	22:17400001-51200000	0.962
C274_E2_P2_G12_R	1	900001	249200000	1:900001-249200000	0.989
C274_E2_P2_G12_R	2	100001	243000000	2:100001-243000000	0.994
C274_E2_P2_G12_R	3	100001	197800000	3:100001-197800000	0.993
C274_E2_P2_G12_R	4	100001	69200000	4:100001-69200000	1.015
C274_E2_P2_G12_R	4	69200001	69900000	4:69200001-69900000	0.101
C274_E2_P2_G12_R	4	69900001	190800000	4:69900001-190800000	0.997
C274_E2_P2_G12_R	5	100001	180700000	5:100001-180700000	1.003
C274_E2_P2_G12_R	6	400001	28500000	6:400001-28500000	0.961
C274_E2_P2_G12_R	6	28500001	33500000	6:28500001-33500000	0.014
C274_E2_P2_G12_R	6	33500001	170900000	6:33500001-170900000	0.991
C274_E2_P2_G12_R	7	1	55700000	7:1-55700000	1.058
C274_E2_P2_G12_R	7	55900001	75300000	7:55900001-75300000	1.21
C274_E2_P2_G12_R	7	75300001	159100000	7:75300001-159100000	1.062
C274_E2_P2_G12_R	8	400001	146200000	8:400001-146200000	0.989
C274_E2_P2_G12_R	9	200001	141000000	9:200001-141000000	1.002
C274_E2_P2_G12_R	10	100001	111800000	10:100001-111800000	0.998
C274_E2_P2_G12_R	10	111800001	112800000	10:111800001-112800000	0.73
C274_E2_P2_G12_R	10	112800001	135400000	10:112800001-135400000	1.025
C274_E2_P2_G12_R	11	200001	134800000	11:200001-134800000	1.005
C274_E2_P2_G12_R	12	200001	89100000	12:200001-89100000	0.977
C274_E2_P2_G12_R	12	89100001	97000000	12:89100001-97000000	0.863
C274_E2_P2_G12_R	12	97000001	133800000	12:97000001-133800000	0.994
C274_E2_P2_G12_R	13	19500001	20500000	13:19500001-20500000	1.34
C274_E2_P2_G12_R	13	20500001	21800000	13:20500001-21800000	2.674
C274_E2_P2_G12_R	13	22000001	115100000	13:22000001-115100000	1.11
C274_E2_P2_G12_R	14	20400001	107300000	14:20400001-107300000	0.994
C274_E2_P2_G12_R	15	22800001	102400000	15:22800001-102400000	0.993
C274_E2_P2_G12_R	16	100001	90100000	16:100001-90100000	1.01
C274_E2_P2_G12_R	17	1	43300000	17:1-43300000	0.941
C274_E2_P2_G12_R	17	43300001	44300000	17:43300001-44300000	0.381
C274_E2_P2_G12_R	17	44800001	81100000	17:44800001-81100000	0.912
C274_E2_P2_G12_R	18	200001	78077248	18:200001-78077248	0.951
C274_E2_P2_G12_R	19	300001	59100000	19:300001-59100000	1.003
C274_E2_P2_G12_R	20	1	62900000	20:1-62900000	1.016
C274_E2_P2_G12_R	21	15500001	48100000	21:15500001-48100000	0.936
C274_E2_P2_G12_R	22	17400001	51200000	22:17400001-51200000	0.959
C274_E2_P2_G13_R	1	900001	249200000	1:900001-249200000	0.99
C274_E2_P2_G13_R	2	100001	243000000	2:100001-243000000	0.993
C274_E2_P2_G13_R	3	100001	197800000	3:100001-197800000	0.996
C274_E2_P2_G13_R	4	100001	69200000	4:100001-69200000	1.009
C274_E2_P2_G13_R	4	69200001	69900000	4:69200001-69900000	0.082
C274_E2_P2_G13_R	4	69900001	190800000	4:69900001-190800000	0.998
C274_E2_P2_G13_R	5	100001	180700000	5:100001-180700000	1.008
C274_E2_P2_G13_R	6	400001	28500000	6:400001-28500000	0.972
C274_E2_P2_G13_R	6	28500001	33400000	6:28500001-33400000	0.005
C274_E2_P2_G13_R	6	33400001	170900000	6:33400001-170900000	0.997
C274_E2_P2_G13_R	7	1	159100000	7:1-159100000	1.064
C274_E2_P2_G13_R	8	400001	146200000	8:400001-146200000	0.993
C274_E2_P2_G13_R	9	200001	141000000	9:200001-141000000	1.006
C274_E2_P2_G13_R	10	100001	135400000	10:100001-135400000	1.011
C274_E2_P2_G13_R	11	200001	134800000	11:200001-134800000	1.007
C274_E2_P2_G13_R	12	200001	133800000	12:200001-133800000	0.977
C274_E2_P2_G13_R	13	19500001	21800000	13:19500001-21800000	2.189
C274_E2_P2_G13_R	13	22000001	115100000	13:22000001-115100000	1.102
C274_E2_P2_G13_R	14	20400001	107300000	14:20400001-107300000	0.996
C274_E2_P2_G13_R	15	22800001	102400000	15:22800001-102400000	0.997
C274_E2_P2_G13_R	16	100001	90100000	16:100001-90100000	1.012
C274_E2_P2_G13_R	17	1	43100000	17:1-43100000	0.943
C274_E2_P2_G13_R	17	43100001	44900000	17:43100001-44900000	0.478
C274_E2_P2_G13_R	17	44900001	81100000	17:44900001-81100000	0.928
C274_E2_P2_G13_R	18	200001	78077248	18:200001-78077248	0.964
C274_E2_P2_G13_R	19	300001	59100000	19:300001-59100000	1.002
C274_E2_P2_G13_R	20	1	62900000	20:1-62900000	1.013
C274_E2_P2_G13_R	21	15500001	48100000	21:15500001-48100000	0.936
C274_E2_P2_G13_R	22	17400001	51200000	22:17400001-51200000	0.969
C274_E2_P2_G15_R	1	900001	249200000	1:900001-249200000	0.988
C274_E2_P2_G15_R	2	100001	243000000	2:100001-243000000	1
C274_E2_P2_G15_R	3	100001	197800000	3:100001-197800000	1
C274_E2_P2_G15_R	4	100001	69200000	4:100001-69200000	1.017
C274_E2_P2_G15_R	4	69200001	69900000	4:69200001-69900000	0.108
C274_E2_P2_G15_R	4	69900001	190800000	4:69900001-190800000	1.008
C274_E2_P2_G15_R	5	100001	180700000	5:100001-180700000	1.003
C274_E2_P2_G15_R	6	400001	28500000	6:400001-28500000	0.959
C274_E2_P2_G15_R	6	28500001	33400000	6:28500001-33400000	0.004
C274_E2_P2_G15_R	6	33400001	170900000	6:33400001-170900000	0.994
C274_E2_P2_G15_R	7	1	66400000	7:1-66400000	1.051
C274_E2_P2_G15_R	7	66800001	73200000	7:66800001-73200000	1.224
C274_E2_P2_G15_R	7	73200001	159100000	7:73200001-159100000	1.058
C274_E2_P2_G15_R	8	400001	146200000	8:400001-146200000	0.995
C274_E2_P2_G15_R	9	200001	141000000	9:200001-141000000	1.01
C274_E2_P2_G15_R	10	100001	135400000	10:100001-135400000	1.008
C274_E2_P2_G15_R	11	200001	134800000	11:200001-134800000	1.008
C274_E2_P2_G15_R	12	200001	133800000	12:200001-133800000	0.986
C274_E2_P2_G15_R	13	19500001	20500000	13:19500001-20500000	1.305
C274_E2_P2_G15_R	13	20500001	21800000	13:20500001-21800000	2.176
C274_E2_P2_G15_R	13	22000001	115100000	13:22000001-115100000	1.107
C274_E2_P2_G15_R	14	20400001	107300000	14:20400001-107300000	0.994
C274_E2_P2_G15_R	15	22800001	102400000	15:22800001-102400000	0.986
C274_E2_P2_G15_R	16	100001	90100000	16:100001-90100000	1.013
C274_E2_P2_G15_R	17	1	43200000	17:1-43200000	0.953
C274_E2_P2_G15_R	17	43200001	44300000	17:43200001-44300000	0.405
C274_E2_P2_G15_R	17	44800001	81100000	17:44800001-81100000	0.93
C274_E2_P2_G15_R	18	200001	78077248	18:200001-78077248	0.972
C274_E2_P2_G15_R	19	300001	59100000	19:300001-59100000	0.988
C274_E2_P2_G15_R	20	1	62900000	20:1-62900000	1.015
C274_E2_P2_G15_R	21	15500001	48100000	21:15500001-48100000	0.957
C274_E2_P2_G15_R	22	17400001	51200000	22:17400001-51200000	0.968
C274_E2_P2_G16_R	1	900001	249200000	1:900001-249200000	0.988
C274_E2_P2_G16_R	2	100001	243000000	2:100001-243000000	0.998
C274_E2_P2_G16_R	3	100001	197800000	3:100001-197800000	0.991
C274_E2_P2_G16_R	4	100001	69200000	4:100001-69200000	1.006
C274_E2_P2_G16_R	4	69200001	69900000	4:69200001-69900000	0.09
C274_E2_P2_G16_R	4	69900001	190800000	4:69900001-190800000	0.994
C274_E2_P2_G16_R	5	100001	180700000	5:100001-180700000	1.004
C274_E2_P2_G16_R	6	400001	28500000	6:400001-28500000	0.97
[truncated: 239 more rows]

## Sheet: C277
sampleID	chromosome	start	end	feature	ratio
C277_E1_P1_G3	1	900001	6000000	1:900001-6000000	0.89
C277_E1_P1_G3	1	6000001	8100000	1:6000001-8100000	0.517
C277_E1_P1_G3	1	8100001	249200000	1:8100001-249200000	0.972
C277_E1_P1_G3	2	100001	243000000	2:100001-243000000	0.964
C277_E1_P1_G3	3	100001	197800000	3:100001-197800000	0.971
C277_E1_P1_G3	4	100001	69200000	4:100001-69200000	0.954
C277_E1_P1_G3	4	69200001	69900000	4:69200001-69900000	0.111
C277_E1_P1_G3	4	69900001	190800000	4:69900001-190800000	0.96
C277_E1_P1_G3	5	100001	180700000	5:100001-180700000	0.962
C277_E1_P1_G3	6	400001	28500000	6:400001-28500000	1.466
C277_E1_P1_G3	6	28500001	33400000	6:28500001-33400000	0.002
C277_E1_P1_G3	6	33400001	170900000	6:33400001-170900000	1.442
C277_E1_P1_G3	7	1	159100000	7:1-159100000	1.421
C277_E1_P1_G3	8	400001	146200000	8:400001-146200000	0.962
C277_E1_P1_G3	9	200001	141000000	9:200001-141000000	0.962
C277_E1_P1_G3	10	100001	135400000	10:100001-135400000	0.967
C277_E1_P1_G3	11	200001	134800000	11:200001-134800000	0.966
C277_E1_P1_G3	12	200001	133800000	12:200001-133800000	1.435
C277_E1_P1_G3	13	19500001	115100000	13:19500001-115100000	1.883
C277_E1_P1_G3	14	20400001	107300000	14:20400001-107300000	0.972
C277_E1_P1_G3	15	22800001	102400000	15:22800001-102400000	0.974
C277_E1_P1_G3	16	100001	90100000	16:100001-90100000	0.952
C277_E1_P1_G3	17	1	43400000	17:1-43400000	0.954
C277_E1_P1_G3	17	43400001	44300000	17:43400001-44300000	0.209
C277_E1_P1_G3	17	44800001	81100000	17:44800001-81100000	0.977
C277_E1_P1_G3	18	200001	78077248	18:200001-78077248	0.967
C277_E1_P1_G3	19	300001	59100000	19:300001-59100000	1.335
C277_E1_P1_G3	20	1	62900000	20:1-62900000	0.974
C277_E1_P1_G3	21	15500001	48100000	21:15500001-48100000	0.967
C277_E1_P1_G3	22	17400001	51200000	22:17400001-51200000	0.96
C277_E1_P1_G4	1	900001	5900000	1:900001-5900000	0.97
C277_E1_P1_G4	1	5900001	8300000	1:5900001-8300000	0.682
C277_E1_P1_G4	1	8300001	249200000	1:8300001-249200000	0.961
C277_E1_P1_G4	2	100001	243000000	2:100001-243000000	0.973
C277_E1_P1_G4	3	100001	197800000	3:100001-197800000	0.959
C277_E1_P1_G4	4	100001	69200000	4:100001-69200000	0.932
C277_E1_P1_G4	4	69200001	69900000	4:69200001-69900000	0.055
C277_E1_P1_G4	4	69900001	190800000	4:69900001-190800000	0.937
C277_E1_P1_G4	5	100001	180700000	5:100001-180700000	0.967
C277_E1_P1_G4	6	400001	28500000	6:400001-28500000	1.254
C277_E1_P1_G4	6	28500001	33500000	6:28500001-33500000	0.018
C277_E1_P1_G4	6	33500001	170900000	6:33500001-170900000	1.248
C277_E1_P1_G4	7	1	159100000	7:1-159100000	1.228
C277_E1_P1_G4	8	400001	146200000	8:400001-146200000	0.964
C277_E1_P1_G4	9	200001	141000000	9:200001-141000000	0.963
C277_E1_P1_G4	10	100001	135400000	10:100001-135400000	0.966
C277_E1_P1_G4	11	200001	134800000	11:200001-134800000	0.928
C277_E1_P1_G4	12	200001	133800000	12:200001-133800000	1.274
C277_E1_P1_G4	13	19500001	115100000	13:19500001-115100000	1.494
C277_E1_P1_G4	14	20400001	107300000	14:20400001-107300000	0.939
C277_E1_P1_G4	15	22800001	102400000	15:22800001-102400000	0.948
C277_E1_P1_G4	16	100001	90100000	16:100001-90100000	0.973
C277_E1_P1_G4	17	1	43400000	17:1-43400000	0.982
C277_E1_P1_G4	17	43400001	44300000	17:43400001-44300000	0.228
C277_E1_P1_G4	17	44800001	81100000	17:44800001-81100000	0.972
C277_E1_P1_G4	18	200001	78077248	18:200001-78077248	0.976
C277_E1_P1_G4	19	300001	59100000	19:300001-59100000	1.179
C277_E1_P1_G4	20	1	62900000	20:1-62900000	0.97
C277_E1_P1_G4	21	15500001	48100000	21:15500001-48100000	0.95
C277_E1_P1_G4	22	17400001	51200000	22:17400001-51200000	0.949
C277_E1_P1_G5	1	900001	6000000	1:900001-6000000	0.907
C277_E1_P1_G5	1	6000001	8200000	1:6000001-8200000	0.548
C277_E1_P1_G5	1	8200001	249200000	1:8200001-249200000	0.967
C277_E1_P1_G5	2	100001	243000000	2:100001-243000000	0.963
C277_E1_P1_G5	3	100001	197800000	3:100001-197800000	0.959
C277_E1_P1_G5	4	100001	69200000	4:100001-69200000	0.952
C277_E1_P1_G5	4	69200001	69900000	4:69200001-69900000	0.09
C277_E1_P1_G5	4	69900001	190800000	4:69900001-190800000	0.952
C277_E1_P1_G5	5	100001	180700000	5:100001-180700000	0.959
C277_E1_P1_G5	6	400001	28500000	6:400001-28500000	1.434
C277_E1_P1_G5	6	28500001	33400000	6:28500001-33400000	0.004
C277_E1_P1_G5	6	33400001	170900000	6:33400001-170900000	1.415
C277_E1_P1_G5	7	1	159100000	7:1-159100000	1.41
C277_E1_P1_G5	8	400001	146200000	8:400001-146200000	0.965
C277_E1_P1_G5	9	200001	141000000	9:200001-141000000	0.963
C277_E1_P1_G5	10	100001	135400000	10:100001-135400000	0.963
C277_E1_P1_G5	11	200001	134800000	11:200001-134800000	0.962
C277_E1_P1_G5	12	200001	133800000	12:200001-133800000	1.422
C277_E1_P1_G5	13	19500001	115100000	13:19500001-115100000	1.851
C277_E1_P1_G5	14	20400001	107300000	14:20400001-107300000	0.965
C277_E1_P1_G5	15	22800001	102400000	15:22800001-102400000	0.966
C277_E1_P1_G5	16	100001	90100000	16:100001-90100000	0.936
C277_E1_P1_G5	17	1	43400000	17:1-43400000	0.953
C277_E1_P1_G5	17	43400001	44300000	17:43400001-44300000	0.205
C277_E1_P1_G5	17	44800001	81100000	17:44800001-81100000	0.971
C277_E1_P1_G5	18	200001	78077248	18:200001-78077248	0.953
C277_E1_P1_G5	19	300001	59100000	19:300001-59100000	1.311
C277_E1_P1_G5	20	1	62900000	20:1-62900000	0.964
C277_E1_P1_G5	21	15500001	48100000	21:15500001-48100000	0.962
C277_E1_P1_G5	22	17400001	51200000	22:17400001-51200000	0.956
C277_E1_P1_G6	1	900001	6000000	1:900001-6000000	0.953
C277_E1_P1_G6	1	6000001	8200000	1:6000001-8200000	0.499
C277_E1_P1_G6	1	8200001	249200000	1:8200001-249200000	0.97
C277_E1_P1_G6	2	100001	243000000	2:100001-243000000	0.965
C277_E1_P1_G6	3	100001	197800000	3:100001-197800000	0.966
C277_E1_P1_G6	4	100001	69200000	4:100001-69200000	0.951
C277_E1_P1_G6	4	69200001	69900000	4:69200001-69900000	0.097
C277_E1_P1_G6	4	69900001	190800000	4:69900001-190800000	0.965
C277_E1_P1_G6	5	100001	180700000	5:100001-180700000	0.964
C277_E1_P1_G6	6	400001	28500000	6:400001-28500000	1.452
C277_E1_P1_G6	6	28500001	33400000	6:28500001-33400000	0.003
C277_E1_P1_G6	6	33400001	170900000	6:33400001-170900000	1.439
C277_E1_P1_G6	7	1	159100000	7:1-159100000	1.422
C277_E1_P1_G6	8	400001	146200000	8:400001-146200000	0.963
C277_E1_P1_G6	9	200001	141000000	9:200001-141000000	0.967
C277_E1_P1_G6	10	100001	135400000	10:100001-135400000	0.967
C277_E1_P1_G6	11	200001	134800000	11:200001-134800000	0.965
C277_E1_P1_G6	12	200001	133800000	12:200001-133800000	1.436
C277_E1_P1_G6	13	19500001	115100000	13:19500001-115100000	1.89
C277_E1_P1_G6	14	20400001	107300000	14:20400001-107300000	0.972
C277_E1_P1_G6	15	22800001	102400000	15:22800001-102400000	0.975
C277_E1_P1_G6	16	100001	90100000	16:100001-90100000	0.956
C277_E1_P1_G6	17	1	43400000	17:1-43400000	0.963
C277_E1_P1_G6	17	43400001	44300000	17:43400001-44300000	0.166
C277_E1_P1_G6	17	44800001	81100000	17:44800001-81100000	0.964
C277_E1_P1_G6	18	200001	78077248	18:200001-78077248	0.95
C277_E1_P1_G6	19	300001	59100000	19:300001-59100000	1.34
C277_E1_P1_G6	20	1	62900000	20:1-62900000	0.976
C277_E1_P1_G6	21	15500001	48100000	21:15500001-48100000	0.976
C277_E1_P1_G6	22	17400001	51200000	22:17400001-51200000	0.961
C277_E1_P1_G9	1	900001	6000000	1:900001-6000000	0.976
C277_E1_P1_G9	1	6000001	8200000	1:6000001-8200000	0.534
C277_E1_P1_G9	1	8200001	249200000	1:8200001-249200000	0.969
C277_E1_P1_G9	2	100001	243000000	2:100001-243000000	0.97
C277_E1_P1_G9	3	100001	197800000	3:100001-197800000	0.97
C277_E1_P1_G9	4	100001	69200000	4:100001-69200000	0.952
C277_E1_P1_G9	4	69200001	69900000	4:69200001-69900000	0.125
C277_E1_P1_G9	4	69900001	190800000	4:69900001-190800000	0.965
C277_E1_P1_G9	5	100001	180700000	5:100001-180700000	0.965
C277_E1_P1_G9	6	400001	28500000	6:400001-28500000	1.473
C277_E1_P1_G9	6	28500001	33500000	6:28500001-33500000	0.02
C277_E1_P1_G9	6	33500001	170900000	6:33500001-170900000	1.428
C277_E1_P1_G9	7	1	159100000	7:1-159100000	1.416
C277_E1_P1_G9	8	400001	146200000	8:400001-146200000	0.968
C277_E1_P1_G9	9	200001	141000000	9:200001-141000000	0.966
C277_E1_P1_G9	10	100001	135400000	10:100001-135400000	0.97
C277_E1_P1_G9	11	200001	134800000	11:200001-134800000	0.968
C277_E1_P1_G9	12	200001	133800000	12:200001-133800000	1.429
C277_E1_P1_G9	13	19500001	54000000	13:19500001-54000000	1.889
C277_E1_P1_G9	13	54000001	71000000	13:54000001-71000000	1.77
C277_E1_P1_G9	13	71000001	81200000	13:71000001-81200000	1.891
C277_E1_P1_G9	13	81200001	95200000	13:81200001-95200000	1.793
C277_E1_P1_G9	13	95300001	115100000	13:95300001-115100000	1.9
C277_E1_P1_G9	14	20400001	107300000	14:20400001-107300000	0.965
C277_E1_P1_G9	15	22800001	102400000	15:22800001-102400000	0.978
C277_E1_P1_G9	16	100001	90100000	16:100001-90100000	0.943
C277_E1_P1_G9	17	1	43400000	17:1-43400000	0.959
C277_E1_P1_G9	17	43400001	44300000	17:43400001-44300000	0.199
C277_E1_P1_G9	17	44800001	81100000	17:44800001-81100000	0.968
C277_E1_P1_G9	18	200001	78077248	18:200001-78077248	0.967
C277_E1_P1_G9	19	300001	59100000	19:300001-59100000	1.329
C277_E1_P1_G9	20	1	62900000	20:1-62900000	0.97
C277_E1_P1_G9	21	15500001	48100000	21:15500001-48100000	0.967
C277_E1_P1_G9	22	17400001	51200000	22:17400001-51200000	0.954
C277_E1_P1_G11	1	900001	6000000	1:900001-6000000	0.95
C277_E1_P1_G11	1	6000001	8200000	1:6000001-8200000	0.515
C277_E1_P1_G11	1	8200001	249200000	1:8200001-249200000	0.97
C277_E1_P1_G11	2	100001	243000000	2:100001-243000000	0.968
C277_E1_P1_G11	3	100001	197800000	3:100001-197800000	0.97
C277_E1_P1_G11	4	100001	69200000	4:100001-69200000	0.953
C277_E1_P1_G11	4	69200001	69900000	4:69200001-69900000	0.094
C277_E1_P1_G11	4	69900001	190800000	4:69900001-190800000	0.965
C277_E1_P1_G11	5	100001	180700000	5:100001-180700000	0.965
C277_E1_P1_G11	6	400001	28500000	6:400001-28500000	1.457
C277_E1_P1_G11	6	28500001	33400000	6:28500001-33400000	0.003
C277_E1_P1_G11	6	33400001	170900000	6:33400001-170900000	1.43
C277_E1_P1_G11	7	1	159100000	7:1-159100000	1.418
C277_E1_P1_G11	8	400001	146200000	8:400001-146200000	0.96
C277_E1_P1_G11	9	200001	141000000	9:200001-141000000	0.966
C277_E1_P1_G11	10	100001	135400000	10:100001-135400000	0.966
C277_E1_P1_G11	11	200001	134800000	11:200001-134800000	0.963
C277_E1_P1_G11	12	200001	133800000	12:200001-133800000	1.428
C277_E1_P1_G11	13	19500001	115100000	13:19500001-115100000	1.889
C277_E1_P1_G11	14	20400001	107300000	14:20400001-107300000	0.974
C277_E1_P1_G11	15	22800001	102400000	15:22800001-102400000	0.979
C277_E1_P1_G11	16	100001	6500000	16:100001-6500000	0.916
C277_E1_P1_G11	16	6500001	6800000	16:6500001-6800000	0.497
C277_E1_P1_G11	16	6800001	90100000	16:6800001-90100000	0.947
C277_E1_P1_G11	17	1	43400000	17:1-43400000	0.953
C277_E1_P1_G11	17	43400001	44300000	17:43400001-44300000	0.198
C277_E1_P1_G11	17	44800001	81100000	17:44800001-81100000	0.97
C277_E1_P1_G11	18	200001	78077248	18:200001-78077248	0.961
C277_E1_P1_G11	19	300001	59100000	19:300001-59100000	1.329
C277_E1_P1_G11	20	1	62900000	20:1-62900000	0.972
C277_E1_P1_G11	21	15500001	48100000	21:15500001-48100000	0.972
C277_E1_P1_G11	22	17400001	51200000	22:17400001-51200000	0.954
C277_E1_P1_G24	1	900001	249200000	1:900001-249200000	0.982
C277_E1_P1_G24	2	100001	243000000	2:100001-243000000	0.983
C277_E1_P1_G24	3	100001	197800000	3:100001-197800000	0.986
C277_E1_P1_G24	4	100001	69200000	4:100001-69200000	0.974
C277_E1_P1_G24	4	69200001	69900000	4:69200001-69900000	0.104
C277_E1_P1_G24	4	69900001	190800000	4:69900001-190800000	0.987
C277_E1_P1_G24	5	100001	180700000	5:100001-180700000	0.988
C277_E1_P1_G24	6	400001	28500000	6:400001-28500000	1.08
C277_E1_P1_G24	6	28500001	33500000	6:28500001-33500000	0.013
C277_E1_P1_G24	6	33500001	170900000	6:33500001-170900000	1.073
C277_E1_P1_G24	7	1	159100000	7:1-159100000	1.079
C277_E1_P1_G24	8	400001	146200000	8:400001-146200000	0.979
C277_E1_P1_G24	9	200001	141000000	9:200001-141000000	0.991
C277_E1_P1_G24	10	100001	135400000	10:100001-135400000	0.986
C277_E1_P1_G24	11	200001	134800000	11:200001-134800000	0.982
C277_E1_P1_G24	12	200001	133800000	12:200001-133800000	1.073
C277_E1_P1_G24	13	19500001	115100000	13:19500001-115100000	1.143
C277_E1_P1_G24	14	20400001	107300000	14:20400001-107300000	0.98
C277_E1_P1_G24	15	22800001	102400000	15:22800001-102400000	0.986
C277_E1_P1_G24	16	100001	90100000	16:100001-90100000	0.975
C277_E1_P1_G24	17	1	43400000	17:1-43400000	0.968
C277_E1_P1_G24	17	43400001	44300000	17:43400001-44300000	0.198
C277_E1_P1_G24	17	44800001	81100000	17:44800001-81100000	0.977
C277_E1_P1_G24	18	200001	78077248	18:200001-78077248	0.988
C277_E1_P1_G24	19	300001	59100000	19:300001-59100000	1.056
C277_E1_P1_G24	20	1	62900000	20:1-62900000	0.98
C277_E1_P1_G24	21	15500001	48100000	21:15500001-48100000	0.974
C277_E1_P1_G24	22	17400001	51200000	22:17400001-51200000	0.978
C277_E1_P1_G30	1	900001	249200000	1:900001-249200000	0.987
C277_E1_P1_G30	2	100001	243000000	2:100001-243000000	0.984
C277_E1_P1_G30	3	100001	197800000	3:100001-197800000	0.991
C277_E1_P1_G30	4	100001	69200000	4:100001-69200000	0.985
C277_E1_P1_G30	4	69200001	69900000	4:69200001-69900000	0.095
C277_E1_P1_G30	4	69900001	190800000	4:69900001-190800000	0.99
C277_E1_P1_G30	5	100001	180700000	5:100001-180700000	0.989
C277_E1_P1_G30	6	400001	28500000	6:400001-28500000	1.044
C277_E1_P1_G30	6	28500001	33500000	6:28500001-33500000	0.015
C277_E1_P1_G30	6	33500001	170900000	6:33500001-170900000	1.055
C277_E1_P1_G30	7	1	159100000	7:1-159100000	1.048
C277_E1_P1_G30	8	400001	146200000	8:400001-146200000	0.983
C277_E1_P1_G30	9	200001	141000000	9:200001-141000000	0.994
C277_E1_P1_G30	10	100001	135400000	10:100001-135400000	0.986
C277_E1_P1_G30	11	200001	134800000	11:200001-134800000	0.988
C277_E1_P1_G30	12	200001	133800000	12:200001-133800000	1.045
C277_E1_P1_G30	13	19500001	115100000	13:19500001-115100000	1.11
C277_E1_P1_G30	14	20400001	107300000	14:20400001-107300000	0.994
C277_E1_P1_G30	15	22800001	102400000	15:22800001-102400000	0.999
C277_E1_P1_G30	16	100001	90100000	16:100001-90100000	0.984
C277_E1_P1_G30	17	1	43400000	17:1-43400000	0.99
C277_E1_P1_G30	17	43400001	44300000	17:43400001-44300000	0.176
C277_E1_P1_G30	17	44800001	81100000	17:44800001-81100000	1.001
C277_E1_P1_G30	18	200001	78077248	18:200001-78077248	0.99
C277_E1_P1_G30	19	300001	59100000	19:300001-59100000	1.028
C277_E1_P1_G30	20	1	62900000	20:1-62900000	0.987
C277_E1_P1_G30	21	15500001	48100000	21:15500001-48100000	0.978
C277_E1_P1_G30	22	17400001	51200000	22:17400001-51200000	0.985
C277_E1_P1_G31	1	900001	249200000	1:900001-249200000	0.975
C277_E1_P1_G31	2	100001	243000000	2:100001-243000000	0.974
C277_E1_P1_G31	3	100001	197800000	3:100001-197800000	0.977
C277_E1_P1_G31	4	100001	69200000	4:100001-69200000	0.967
C277_E1_P1_G31	4	69200001	69900000	4:69200001-69900000	0.093
C277_E1_P1_G31	4	69900001	190800000	4:69900001-190800000	0.979
C277_E1_P1_G31	5	100001	180700000	5:100001-180700000	0.977
C277_E1_P1_G31	6	400001	28500000	6:400001-28500000	1.106
C277_E1_P1_G31	6	28500001	33400000	6:28500001-33400000	0.002
C277_E1_P1_G31	6	33400001	170900000	6:33400001-170900000	1.116
C277_E1_P1_G31	7	1	159100000	7:1-159100000	1.129
C277_E1_P1_G31	8	400001	146200000	8:400001-146200000	0.97
C277_E1_P1_G31	9	200001	141000000	9:200001-141000000	0.982
C277_E1_P1_G31	10	100001	135400000	10:100001-135400000	0.98
C277_E1_P1_G31	11	200001	134800000	11:200001-134800000	0.972
C277_E1_P1_G31	12	200001	133800000	12:200001-133800000	1.123
C277_E1_P1_G31	13	19500001	115100000	13:19500001-115100000	1.26
C277_E1_P1_G31	14	20400001	107300000	14:20400001-107300000	0.977
C277_E1_P1_G31	15	22800001	102400000	15:22800001-102400000	0.974
C277_E1_P1_G31	16	100001	90100000	16:100001-90100000	0.968
C277_E1_P1_G31	17	1	43400000	17:1-43400000	0.954
C277_E1_P1_G31	17	43400001	44300000	17:43400001-44300000	0.208
C277_E1_P1_G31	17	44800001	81100000	17:44800001-81100000	0.97
C277_E1_P1_G31	18	200001	78077248	18:200001-78077248	0.972
C277_E1_P1_G31	19	300001	59100000	19:300001-59100000	1.081
C277_E1_P1_G31	20	1	62900000	20:1-62900000	0.975
C277_E1_P1_G31	21	15500001	48100000	21:15500001-48100000	0.971
C277_E1_P1_G31	22	17400001	51200000	22:17400001-51200000	0.97
C277_E1_P6_G4	1	900001	6000000	1:900001-6000000	0.896
C277_E1_P6_G4	1	6000001	8200000	1:6000001-8200000	0.523
C277_E1_P6_G4	1	8200001	249200000	1:8200001-249200000	0.966
C277_E1_P6_G4	2	100001	243000000	2:100001-243000000	0.963
C277_E1_P6_G4	3	100001	197800000	3:100001-197800000	0.964
C277_E1_P6_G4	4	100001	69200000	4:100001-69200000	0.947
C277_E1_P6_G4	4	69200001	69900000	4:69200001-69900000	0.084
C277_E1_P6_G4	4	69900001	190800000	4:69900001-190800000	0.958
C277_E1_P6_G4	5	100001	180700000	5:100001-180700000	0.958
C277_E1_P6_G4	6	400001	28500000	6:400001-28500000	1.438
C277_E1_P6_G4	6	28500001	33400000	6:28500001-33400000	0.004
C277_E1_P6_G4	6	33400001	170900000	6:33400001-170900000	1.42
C277_E1_P6_G4	7	1	159100000	7:1-159100000	1.415
C277_E1_P6_G4	8	400001	146200000	8:400001-146200000	0.956
C277_E1_P6_G4	9	200001	141000000	9:200001-141000000	0.966
C277_E1_P6_G4	10	100001	135400000	10:100001-135400000	0.962
C277_E1_P6_G4	11	200001	134800000	11:200001-134800000	0.959
C277_E1_P6_G4	12	200001	133800000	12:200001-133800000	1.422
C277_E1_P6_G4	13	19500001	115100000	13:19500001-115100000	1.862
C277_E1_P6_G4	14	20400001	107300000	14:20400001-107300000	0.96
C277_E1_P6_G4	15	22800001	102400000	15:22800001-102400000	0.969
C277_E1_P6_G4	16	100001	90100000	16:100001-90100000	0.946
C277_E1_P6_G4	17	1	43400000	17:1-43400000	0.941
C277_E1_P6_G4	17	43400001	44300000	17:43400001-44300000	0.22
C277_E1_P6_G4	17	44800001	81100000	17:44800001-81100000	0.963
C277_E1_P6_G4	18	200001	78077248	18:200001-78077248	0.957
C277_E1_P6_G4	19	300001	59100000	19:300001-59100000	1.34
C277_E1_P6_G4	20	1	62900000	20:1-62900000	0.973
C277_E1_P6_G4	21	15500001	48100000	21:15500001-48100000	0.96
C277_E1_P6_G4	22	17400001	51200000	22:17400001-51200000	0.954
C277_E1_P6_G7	1	900001	6000000	1:900001-6000000	0.952
C277_E1_P6_G7	1	6000001	8200000	1:6000001-8200000	0.518
C277_E1_P6_G7	1	8200001	249200000	1:8200001-249200000	0.962
C277_E1_P6_G7	2	100001	243000000	2:100001-243000000	0.963
C277_E1_P6_G7	3	100001	197800000	3:100001-197800000	0.962
C277_E1_P6_G7	4	100001	69100000	4:100001-69100000	0.946
C277_E1_P6_G7	4	69100001	69900000	4:69100001-69900000	0.171
C277_E1_P6_G7	4	69900001	190800000	4:69900001-190800000	0.957
C277_E1_P6_G7	5	100001	180700000	5:100001-180700000	0.959
C277_E1_P6_G7	6	400001	28500000	6:400001-28500000	1.423
C277_E1_P6_G7	6	28500001	33400000	6:28500001-33400000	0.003
C277_E1_P6_G7	6	33400001	170900000	6:33400001-170900000	1.413
C277_E1_P6_G7	7	1	159100000	7:1-159100000	1.415
C277_E1_P6_G7	8	400001	146200000	8:400001-146200000	0.964
C277_E1_P6_G7	9	200001	141000000	9:200001-141000000	0.959
C277_E1_P6_G7	10	100001	135400000	10:100001-135400000	0.964
C277_E1_P6_G7	11	200001	134800000	11:200001-134800000	0.963
C277_E1_P6_G7	12	200001	133800000	12:200001-133800000	1.42
C277_E1_P6_G7	13	19500001	115100000	13:19500001-115100000	1.861
C277_E1_P6_G7	14	20400001	107300000	14:20400001-107300000	0.964
C277_E1_P6_G7	15	22800001	102400000	15:22800001-102400000	0.967
C277_E1_P6_G7	16	100001	90100000	16:100001-90100000	0.954
C277_E1_P6_G7	17	1	43400000	17:1-43400000	0.948
C277_E1_P6_G7	17	43400001	44300000	17:43400001-44300000	0.213
C277_E1_P6_G7	17	44800001	81100000	17:44800001-81100000	0.957
C277_E1_P6_G7	18	200001	78077248	18:200001-78077248	0.96
C277_E1_P6_G7	19	300001	59100000	19:300001-59100000	1.339
C277_E1_P6_G7	20	1	62900000	20:1-62900000	0.963
C277_E1_P6_G7	21	15500001	48100000	21:15500001-48100000	0.958
C277_E1_P6_G7	22	17400001	51200000	22:17400001-51200000	0.953
C277_E1_P6_G11	1	900001	6000000	1:900001-6000000	0.942
C277_E1_P6_G11	1	6000001	8200000	1:6000001-8200000	0.504
C277_E1_P6_G11	1	8200001	249200000	1:8200001-249200000	0.97
C277_E1_P6_G11	2	100001	243000000	2:100001-243000000	0.965
C277_E1_P6_G11	3	100001	197800000	3:100001-197800000	0.966
C277_E1_P6_G11	4	100001	69200000	4:100001-69200000	0.945
C277_E1_P6_G11	4	69200001	69900000	4:69200001-69900000	0.092
C277_E1_P6_G11	4	69900001	190800000	4:69900001-190800000	0.966
C277_E1_P6_G11	5	100001	180700000	5:100001-180700000	0.964
C277_E1_P6_G11	6	400001	28500000	6:400001-28500000	1.462
C277_E1_P6_G11	6	28500001	33400000	6:28500001-33400000	0.005
C277_E1_P6_G11	6	33400001	170900000	6:33400001-170900000	1.429
C277_E1_P6_G11	7	1	159100000	7:1-159100000	1.421
C277_E1_P6_G11	8	400001	146200000	8:400001-146200000	0.959
C277_E1_P6_G11	9	200001	141000000	9:200001-141000000	0.967
C277_E1_P6_G11	10	100001	135400000	10:100001-135400000	0.96
C277_E1_P6_G11	11	200001	134800000	11:200001-134800000	0.965
C277_E1_P6_G11	12	200001	133800000	12:200001-133800000	1.427
C277_E1_P6_G11	13	19500001	55800000	13:19500001-55800000	1.913
C277_E1_P6_G11	13	55800001	59800000	13:55800001-59800000	1.738
C277_E1_P6_G11	13	59800001	115100000	13:59800001-115100000	1.872
C277_E1_P6_G11	14	20400001	107300000	14:20400001-107300000	0.973
C277_E1_P6_G11	15	22800001	102400000	15:22800001-102400000	0.972
C277_E1_P6_G11	16	100001	6500000	16:100001-6500000	0.944
C277_E1_P6_G11	16	6500001	6800000	16:6500001-6800000	0.473
C277_E1_P6_G11	16	6800001	90100000	16:6800001-90100000	0.952
C277_E1_P6_G11	17	1	43400000	17:1-43400000	0.951
C277_E1_P6_G11	17	43400001	44300000	17:43400001-44300000	0.2
C277_E1_P6_G11	17	44800001	81100000	17:44800001-81100000	0.97
C277_E1_P6_G11	18	200001	78077248	18:200001-78077248	0.953
C277_E1_P6_G11	19	300001	59100000	19:300001-59100000	1.336
C277_E1_P6_G11	20	1	62900000	20:1-62900000	0.963
C277_E1_P6_G11	21	15500001	48100000	21:15500001-48100000	0.956
C277_E1_P6_G11	22	17400001	51200000	22:17400001-51200000	0.94
C277_E1_P6_G12	1	900001	6000000	1:900001-6000000	0.914
C277_E1_P6_G12	1	6000001	8100000	1:6000001-8100000	0.547
C277_E1_P6_G12	1	8100001	249200000	1:8100001-249200000	0.963
C277_E1_P6_G12	2	100001	243000000	2:100001-243000000	0.967
C277_E1_P6_G12	3	100001	197800000	3:100001-197800000	0.963
C277_E1_P6_G12	4	100001	69100000	4:100001-69100000	0.955
C277_E1_P6_G12	4	69100001	69900000	4:69100001-69900000	0.171
C277_E1_P6_G12	4	69900001	190800000	4:69900001-190800000	0.956
C277_E1_P6_G12	5	100001	180700000	5:100001-180700000	0.962
C277_E1_P6_G12	6	400001	28500000	6:400001-28500000	1.442
C277_E1_P6_G12	6	28500001	33400000	6:28500001-33400000	0.003
C277_E1_P6_G12	6	33400001	170900000	6:33400001-170900000	1.42
C277_E1_P6_G12	7	1	159100000	7:1-159100000	1.41
C277_E1_P6_G12	8	400001	146200000	8:400001-146200000	0.955
C277_E1_P6_G12	9	200001	141000000	9:200001-141000000	0.963
C277_E1_P6_G12	10	100001	135400000	10:100001-135400000	0.966
C277_E1_P6_G12	11	200001	134800000	11:200001-134800000	0.965
C277_E1_P6_G12	12	200001	133800000	12:200001-133800000	1.417
C277_E1_P6_G12	13	19500001	115100000	13:19500001-115100000	1.862
C277_E1_P6_G12	14	20400001	107300000	14:20400001-107300000	0.955
C277_E1_P6_G12	15	22800001	102400000	15:22800001-102400000	0.968
C277_E1_P6_G12	16	100001	6500000	16:100001-6500000	0.938
C277_E1_P6_G12	16	6500001	6800000	16:6500001-6800000	0.457
C277_E1_P6_G12	16	6800001	90100000	16:6800001-90100000	0.948
C277_E1_P6_G12	17	1	43400000	17:1-43400000	0.949
C277_E1_P6_G12	17	43400001	44300000	17:43400001-44300000	0.208
C277_E1_P6_G12	17	44800001	81100000	17:44800001-81100000	0.964
C277_E1_P6_G12	18	200001	78077248	18:200001-78077248	0.952
C277_E1_P6_G12	19	300001	59100000	19:300001-59100000	1.329
C277_E1_P6_G12	20	1	62900000	20:1-62900000	0.971
C277_E1_P6_G12	21	15500001	48100000	21:15500001-48100000	0.96
C277_E1_P6_G12	22	17400001	51200000	22:17400001-51200000	0.959
C277_E1_P6_G13	1	900001	6000000	1:900001-6000000	0.951
C277_E1_P6_G13	1	6000001	8300000	1:6000001-8300000	0.588
C277_E1_P6_G13	1	8300001	249200000	1:8300001-249200000	0.967
C277_E1_P6_G13	2	100001	243000000	2:100001-243000000	0.968
C277_E1_P6_G13	3	100001	197800000	3:100001-197800000	0.967
C277_E1_P6_G13	4	100001	69200000	4:100001-69200000	0.948
C277_E1_P6_G13	4	69200001	69900000	4:69200001-69900000	0.085
C277_E1_P6_G13	4	69900001	190800000	4:69900001-190800000	0.965
C277_E1_P6_G13	5	100001	180700000	5:100001-180700000	0.96
C277_E1_P6_G13	6	400001	28500000	6:400001-28500000	1.336
C277_E1_P6_G13	6	28500001	33400000	6:28500001-33400000	0.004
C277_E1_P6_G13	6	33400001	170900000	6:33400001-170900000	1.325
C277_E1_P6_G13	7	1	159100000	7:1-159100000	1.321
C277_E1_P6_G13	8	400001	146200000	8:400001-146200000	0.962
C277_E1_P6_G13	9	200001	141000000	9:200001-141000000	0.964
C277_E1_P6_G13	10	100001	135400000	10:100001-135400000	0.967
C277_E1_P6_G13	11	200001	134800000	11:200001-134800000	0.961
C277_E1_P6_G13	12	200001	133800000	12:200001-133800000	1.327
C277_E1_P6_G13	13	19500001	115100000	13:19500001-115100000	1.684
C277_E1_P6_G13	14	20400001	107300000	14:20400001-107300000	0.957
C277_E1_P6_G13	15	22800001	102400000	15:22800001-102400000	0.967
C277_E1_P6_G13	16	100001	90100000	16:100001-90100000	0.945
C277_E1_P6_G13	17	1	43400000	17:1-43400000	0.966
C277_E1_P6_G13	17	43400001	44300000	17:43400001-44300000	0.175
C277_E1_P6_G13	17	44800001	81100000	17:44800001-81100000	0.96
C277_E1_P6_G13	18	200001	78077248	18:200001-78077248	0.952
C277_E1_P6_G13	19	300001	59100000	19:300001-59100000	1.246
C277_E1_P6_G13	20	1	62900000	20:1-62900000	0.962
C277_E1_P6_G13	21	15500001	48100000	21:15500001-48100000	0.95
C277_E1_P6_G13	22	17400001	51200000	22:17400001-51200000	0.94
C277_E1_P6_G22	1	900001	6000000	1:900001-6000000	0.93
C277_E1_P6_G22	1	6000001	8100000	1:6000001-8100000	0.549
C277_E1_P6_G22	1	8100001	249200000	1:8100001-249200000	0.965
C277_E1_P6_G22	2	100001	243000000	2:100001-243000000	0.966
C277_E1_P6_G22	3	100001	197800000	3:100001-197800000	0.969
C277_E1_P6_G22	4	100001	69200000	4:100001-69200000	0.959
C277_E1_P6_G22	4	69200001	69900000	4:69200001-69900000	0.11
C277_E1_P6_G22	4	69900001	190800000	4:69900001-190800000	0.962
C277_E1_P6_G22	5	100001	180700000	5:100001-180700000	0.967
C277_E1_P6_G22	6	400001	28500000	6:400001-28500000	1.389
C277_E1_P6_G22	6	28500001	33500000	6:28500001-33500000	0.02
C277_E1_P6_G22	6	33500001	170900000	6:33500001-170900000	1.38
C277_E1_P6_G22	7	1	159100000	7:1-159100000	1.373
C277_E1_P6_G22	8	400001	146200000	8:400001-146200000	0.965
C277_E1_P6_G22	9	200001	141000000	9:200001-141000000	0.967
C277_E1_P6_G22	10	100001	135400000	10:100001-135400000	0.968
C277_E1_P6_G22	11	200001	134800000	11:200001-134800000	0.957
C277_E1_P6_G22	12	200001	133800000	12:200001-133800000	1.384
C277_E1_P6_G22	13	19500001	115100000	13:19500001-115100000	1.782
C277_E1_P6_G22	14	20400001	107300000	14:20400001-107300000	0.968
C277_E1_P6_G22	15	22800001	102400000	15:22800001-102400000	0.972
C277_E1_P6_G22	16	100001	6500000	16:100001-6500000	0.931
C277_E1_P6_G22	16	6500001	6800000	16:6500001-6800000	0.505
C277_E1_P6_G22	16	6800001	90100000	16:6800001-90100000	0.96
C277_E1_P6_G22	17	1	43400000	17:1-43400000	0.948
C277_E1_P6_G22	17	43400001	44300000	17:43400001-44300000	0.223
C277_E1_P6_G22	17	44800001	81100000	17:44800001-81100000	0.958
C277_E1_P6_G22	18	200001	78077248	18:200001-78077248	0.962
C277_E1_P6_G22	19	300001	59100000	19:300001-59100000	1.285
C277_E1_P6_G22	20	1	62900000	20:1-62900000	0.972
C277_E1_P6_G22	21	15500001	48100000	21:15500001-48100000	0.962
C277_E1_P6_G22	22	17400001	51200000	22:17400001-51200000	0.956
C277_E2_P1_G3	1	900001	6000000	1:900001-6000000	0.918
C277_E2_P1_G3	1	6000001	8200000	1:6000001-8200000	0.67
C277_E2_P1_G3	1	8200001	249200000	1:8200001-249200000	0.971
C277_E2_P1_G3	2	100001	243000000	2:100001-243000000	0.97
C277_E2_P1_G3	3	100001	197800000	3:100001-197800000	0.97
C277_E2_P1_G3	4	100001	69200000	4:100001-69200000	0.952
C277_E2_P1_G3	4	69200001	69900000	4:69200001-69900000	0.102
C277_E2_P1_G3	4	69900001	190800000	4:69900001-190800000	0.959
C277_E2_P1_G3	5	100001	180700000	5:100001-180700000	0.963
C277_E2_P1_G3	6	400001	28500000	6:400001-28500000	1.289
C277_E2_P1_G3	6	28500001	33400000	6:28500001-33400000	0.002
C277_E2_P1_G3	6	33400001	170900000	6:33400001-170900000	1.273
C277_E2_P1_G3	7	1	159100000	7:1-159100000	1.261
C277_E2_P1_G3	8	400001	146200000	8:400001-146200000	0.964
C277_E2_P1_G3	9	200001	141000000	9:200001-141000000	0.961
C277_E2_P1_G3	10	100001	135400000	10:100001-135400000	0.968
C277_E2_P1_G3	11	200001	134800000	11:200001-134800000	0.963
C277_E2_P1_G3	12	200001	133800000	12:200001-133800000	1.265
C277_E2_P1_G3	13	19500001	115100000	13:19500001-115100000	1.541
C277_E2_P1_G3	14	20400001	107300000	14:20400001-107300000	0.961
C277_E2_P1_G3	15	22800001	102400000	15:22800001-102400000	0.97
C277_E2_P1_G3	16	100001	90100000	16:100001-90100000	0.945
C277_E2_P1_G3	17	1	43400000	17:1-43400000	0.953
C277_E2_P1_G3	17	43400001	44300000	17:43400001-44300000	0.198
C277_E2_P1_G3	17	44800001	81100000	17:44800001-81100000	0.969
C277_E2_P1_G3	18	200001	78077248	18:200001-78077248	0.958
C277_E2_P1_G3	19	300001	59100000	19:300001-59100000	1.206
C277_E2_P1_G3	20	1	62900000	20:1-62900000	0.965
C277_E2_P1_G3	21	15500001	48100000	21:15500001-48100000	0.944
C277_E2_P1_G3	22	17400001	51200000	22:17400001-51200000	0.956
C277_E2_P1_G6	1	900001	249200000	1:900001-249200000	0.987
C277_E2_P1_G6	2	100001	243000000	2:100001-243000000	0.99
C277_E2_P1_G6	3	100001	197800000	3:100001-197800000	0.985
C277_E2_P1_G6	4	100001	69200000	4:100001-69200000	0.986
C277_E2_P1_G6	4	69200001	69900000	4:69200001-69900000	0.119
C277_E2_P1_G6	4	69900001	190800000	4:69900001-190800000	0.983
C277_E2_P1_G6	5	100001	180700000	5:100001-180700000	0.981
C277_E2_P1_G6	6	400001	28500000	6:400001-28500000	1.072
C277_E2_P1_G6	6	28500001	33400000	6:28500001-33400000	0.001
C277_E2_P1_G6	6	33400001	170900000	6:33400001-170900000	1.058
C277_E2_P1_G6	7	1	159100000	7:1-159100000	1.06
C277_E2_P1_G6	8	400001	146200000	8:400001-146200000	0.982
C277_E2_P1_G6	9	200001	141000000	9:200001-141000000	0.985
C277_E2_P1_G6	10	100001	135400000	10:100001-135400000	0.984
C277_E2_P1_G6	11	200001	134800000	11:200001-134800000	0.98
C277_E2_P1_G6	12	200001	133800000	12:200001-133800000	1.065
C277_E2_P1_G6	13	19500001	115100000	13:19500001-115100000	1.124
C277_E2_P1_G6	14	20400001	107300000	14:20400001-107300000	0.992
C277_E2_P1_G6	15	22800001	102400000	15:22800001-102400000	0.979
C277_E2_P1_G6	16	100001	90100000	16:100001-90100000	0.976
C277_E2_P1_G6	17	1	43400000	17:1-43400000	0.982
C277_E2_P1_G6	17	43400001	44300000	17:43400001-44300000	0.206
C277_E2_P1_G6	17	44800001	81100000	17:44800001-81100000	0.988
C277_E2_P1_G6	18	200001	78077248	18:200001-78077248	0.987
C277_E2_P1_G6	19	300001	59100000	19:300001-59100000	1.057
C277_E2_P1_G6	20	1	62900000	20:1-62900000	0.986
C277_E2_P1_G6	21	15500001	48100000	21:15500001-48100000	0.977
C277_E2_P1_G6	22	17400001	51200000	22:17400001-51200000	0.986
C277_E2_P1_G8	1	900001	249200000	1:900001-249200000	0.993
C277_E2_P1_G8	2	100001	243000000	2:100001-243000000	0.988
C277_E2_P1_G8	3	100001	197800000	3:100001-197800000	0.988
C277_E2_P1_G8	4	100001	69200000	4:100001-69200000	0.976
C277_E2_P1_G8	4	69200001	69900000	4:69200001-69900000	0.111
C277_E2_P1_G8	4	69900001	190800000	4:69900001-190800000	0.988
C277_E2_P1_G8	5	100001	180700000	5:100001-180700000	0.989
C277_E2_P1_G8	6	400001	28500000	6:400001-28500000	1.051
C277_E2_P1_G8	6	28500001	33400000	6:28500001-33400000	0.001
C277_E2_P1_G8	6	33400001	170900000	6:33400001-170900000	1.059
C277_E2_P1_G8	7	1	159100000	7:1-159100000	1.049
C277_E2_P1_G8	8	400001	146200000	8:400001-146200000	0.984
C277_E2_P1_G8	9	200001	141000000	9:200001-141000000	0.994
C277_E2_P1_G8	10	100001	135400000	10:100001-135400000	0.986
C277_E2_P1_G8	11	200001	134800000	11:200001-134800000	0.982
C277_E2_P1_G8	12	200001	133800000	12:200001-133800000	1.056
C277_E2_P1_G8	13	19500001	115100000	13:19500001-115100000	1.113
C277_E2_P1_G8	14	20400001	107300000	14:20400001-107300000	0.98
C277_E2_P1_G8	15	22800001	102400000	15:22800001-102400000	0.987
C277_E2_P1_G8	16	100001	90100000	16:100001-90100000	0.977
C277_E2_P1_G8	17	1	43400000	17:1-43400000	0.974
C277_E2_P1_G8	17	43400001	44300000	17:43400001-44300000	0.17
C277_E2_P1_G8	17	44800001	81100000	17:44800001-81100000	0.988
C277_E2_P1_G8	18	200001	78077248	18:200001-78077248	0.987
C277_E2_P1_G8	19	300001	59100000	19:300001-59100000	1.014
C277_E2_P1_G8	20	1	62900000	20:1-62900000	0.991
C277_E2_P1_G8	21	15500001	48100000	21:15500001-48100000	0.994
C277_E2_P1_G8	22	17400001	51200000	22:17400001-51200000	0.986
C277_E2_P1_G10	1	900001	6000000	1:900001-6000000	0.96
C277_E2_P1_G10	1	6000001	8200000	1:6000001-8200000	0.531
C277_E2_P1_G10	1	8200001	249200000	1:8200001-249200000	0.968
C277_E2_P1_G10	2	100001	243000000	2:100001-243000000	0.964
C277_E2_P1_G10	3	100001	197800000	3:100001-197800000	0.966
C277_E2_P1_G10	4	100001	69200000	4:100001-69200000	0.959
C277_E2_P1_G10	4	69200001	69900000	4:69200001-69900000	0.118
C277_E2_P1_G10	4	69900001	190800000	4:69900001-190800000	0.963
C277_E2_P1_G10	5	100001	180700000	5:100001-180700000	0.96
C277_E2_P1_G10	6	400001	28500000	6:400001-28500000	1.425
C277_E2_P1_G10	6	28500001	33400000	6:28500001-33400000	0.002
C277_E2_P1_G10	6	33400001	170900000	6:33400001-170900000	1.411
C277_E2_P1_G10	7	1	159100000	7:1-159100000	1.4
C277_E2_P1_G10	8	400001	146200000	8:400001-146200000	0.961
C277_E2_P1_G10	9	200001	141000000	9:200001-141000000	0.966
C277_E2_P1_G10	10	100001	135400000	10:100001-135400000	0.966
C277_E2_P1_G10	11	200001	134800000	11:200001-134800000	0.962
C277_E2_P1_G10	12	200001	133800000	12:200001-133800000	1.412
C277_E2_P1_G10	13	19500001	115100000	13:19500001-115100000	1.849
C277_E2_P1_G10	14	20400001	107300000	14:20400001-107300000	0.967
C277_E2_P1_G10	15	22800001	102400000	15:22800001-102400000	0.971
C277_E2_P1_G10	16	100001	90100000	16:100001-90100000	0.946
C277_E2_P1_G10	17	1	43400000	17:1-43400000	0.946
C277_E2_P1_G10	17	43400001	44300000	17:43400001-44300000	0.182
C277_E2_P1_G10	17	44800001	81100000	17:44800001-81100000	0.962
C277_E2_P1_G10	18	200001	78077248	18:200001-78077248	0.958
C277_E2_P1_G10	19	300001	59100000	19:300001-59100000	1.313
C277_E2_P1_G10	20	1	14400000	20:1-14400000	0.966
C277_E2_P1_G10	20	14400001	14800000	20:14400001-14800000	0.372
C277_E2_P1_G10	20	14800001	62900000	20:14800001-62900000	0.956
C277_E2_P1_G10	21	15500001	48100000	21:15500001-48100000	0.977
C277_E2_P1_G10	22	17400001	51200000	22:17400001-51200000	0.948
C277_E2_P1_G29	1	900001	249200000	1:900001-249200000	0.986
C277_E2_P1_G29	2	100001	243000000	2:100001-243000000	0.989
C277_E2_P1_G29	3	100001	197800000	3:100001-197800000	0.982
C277_E2_P1_G29	4	100001	69200000	4:100001-69200000	0.969
C277_E2_P1_G29	4	69200001	69900000	4:69200001-69900000	0.115
C277_E2_P1_G29	4	69900001	190800000	4:69900001-190800000	0.993
C277_E2_P1_G29	5	100001	180700000	5:100001-180700000	0.992
C277_E2_P1_G29	6	400001	28500000	6:400001-28500000	1.063
C277_E2_P1_G29	6	28500001	33400000	6:28500001-33400000	0.002
C277_E2_P1_G29	6	33400001	170900000	6:33400001-170900000	1.066
C277_E2_P1_G29	7	1	159100000	7:1-159100000	1.051
C277_E2_P1_G29	8	400001	146200000	8:400001-146200000	0.987
C277_E2_P1_G29	9	200001	141000000	9:200001-141000000	0.99
C277_E2_P1_G29	10	100001	135400000	10:100001-135400000	0.985
C277_E2_P1_G29	11	200001	134800000	11:200001-134800000	0.983
C277_E2_P1_G29	12	200001	133800000	12:200001-133800000	1.059
C277_E2_P1_G29	13	19500001	115100000	13:19500001-115100000	1.114
C277_E2_P1_G29	14	20400001	107300000	14:20400001-107300000	0.984
C277_E2_P1_G29	15	22800001	102400000	15:22800001-102400000	0.99
C277_E2_P1_G29	16	100001	90100000	16:100001-90100000	0.979
C277_E2_P1_G29	17	1	43400000	17:1-43400000	0.979
C277_E2_P1_G29	17	43400001	44300000	17:43400001-44300000	0.193
C277_E2_P1_G29	17	44800001	81100000	17:44800001-81100000	0.993
C277_E2_P1_G29	18	200001	78077248	18:200001-78077248	0.99
C277_E2_P1_G29	19	300001	59100000	19:300001-59100000	1.021
C277_E2_P1_G29	20	1	62900000	20:1-62900000	0.981
C277_E2_P1_G29	21	15500001	48100000	21:15500001-48100000	0.974
C277_E2_P1_G29	22	17400001	51200000	22:17400001-51200000	0.985
C277_E2_P6_G3	1	900001	6000000	1:900001-6000000	0.929
C277_E2_P6_G3	1	6000001	8100000	1:6000001-8100000	0.476
C277_E2_P6_G3	1	8100001	249200000	1:8100001-249200000	0.965
C277_E2_P6_G3	2	100001	243000000	2:100001-243000000	0.963
C277_E2_P6_G3	3	100001	197800000	3:100001-197800000	0.961
C277_E2_P6_G3	4	100001	69200000	4:100001-69200000	0.947
C277_E2_P6_G3	4	69200001	69900000	4:69200001-69900000	0.116
C277_E2_P6_G3	4	69900001	190800000	4:69900001-190800000	0.946
C277_E2_P6_G3	5	100001	180700000	5:100001-180700000	0.952
C277_E2_P6_G3	6	400001	28500000	6:400001-28500000	1.447
C277_E2_P6_G3	6	28500001	33400000	6:28500001-33400000	0.003
C277_E2_P6_G3	6	33400001	170900000	6:33400001-170900000	1.428
C277_E2_P6_G3	7	1	159100000	7:1-159100000	1.421
C277_E2_P6_G3	8	400001	146200000	8:400001-146200000	0.955
C277_E2_P6_G3	9	200001	141000000	9:200001-141000000	0.953
C277_E2_P6_G3	10	100001	135400000	10:100001-135400000	0.961
C277_E2_P6_G3	11	200001	134800000	11:200001-134800000	0.952
C277_E2_P6_G3	12	200001	133800000	12:200001-133800000	1.44
C277_E2_P6_G3	13	19500001	115100000	13:19500001-115100000	1.883
C277_E2_P6_G3	14	20400001	107300000	14:20400001-107300000	0.961
C277_E2_P6_G3	15	22800001	102400000	15:22800001-102400000	0.972
C277_E2_P6_G3	16	100001	90100000	16:100001-90100000	0.94
C277_E2_P6_G3	17	1	43400000	17:1-43400000	0.951
C277_E2_P6_G3	17	43400001	44300000	17:43400001-44300000	0.201
C277_E2_P6_G3	17	44800001	81100000	17:44800001-81100000	0.95
C277_E2_P6_G3	18	200001	78077248	18:200001-78077248	0.952
C277_E2_P6_G3	19	300001	59100000	19:300001-59100000	1.331
C277_E2_P6_G3	20	1	62900000	20:1-62900000	0.962
C277_E2_P6_G3	21	15500001	48100000	21:15500001-48100000	0.954
C277_E2_P6_G3	22	17400001	51200000	22:17400001-51200000	0.961
C277_E2_P6_G5	1	900001	6000000	1:900001-6000000	0.974
C277_E2_P6_G5	1	6000001	8100000	1:6000001-8100000	0.714
C277_E2_P6_G5	1	8100001	249200000	1:8100001-249200000	0.966
C277_E2_P6_G5	2	100001	243000000	2:100001-243000000	0.969
C277_E2_P6_G5	3	100001	197800000	3:100001-197800000	0.968
C277_E2_P6_G5	4	100001	69200000	4:100001-69200000	0.951
C277_E2_P6_G5	4	69200001	69900000	4:69200001-69900000	0.116
C277_E2_P6_G5	4	69900001	190800000	4:69900001-190800000	0.96
C277_E2_P6_G5	5	100001	180700000	5:100001-180700000	0.967
C277_E2_P6_G5	6	400001	28500000	6:400001-28500000	1.249
C277_E2_P6_G5	6	28500001	33500000	6:28500001-33500000	0.018
C277_E2_P6_G5	6	33500001	170900000	6:33500001-170900000	1.238
C277_E2_P6_G5	7	1	159100000	7:1-159100000	1.227
C277_E2_P6_G5	8	400001	146200000	8:400001-146200000	0.96
C277_E2_P6_G5	9	200001	141000000	9:200001-141000000	0.963
C277_E2_P6_G5	10	100001	135400000	10:100001-135400000	0.967
C277_E2_P6_G5	11	200001	134800000	11:200001-134800000	0.956
C277_E2_P6_G5	12	200001	133800000	12:200001-133800000	1.23
C277_E2_P6_G5	13	19500001	53900000	13:19500001-53900000	1.52
C277_E2_P6_G5	13	53900001	69900000	13:53900001-69900000	1.4
C277_E2_P6_G5	13	69900001	115100000	13:69900001-115100000	1.481
C277_E2_P6_G5	14	20400001	107300000	14:20400001-107300000	0.965
C277_E2_P6_G5	15	22800001	102400000	15:22800001-102400000	0.97
C277_E2_P6_G5	16	100001	90100000	16:100001-90100000	0.956
C277_E2_P6_G5	17	1	43400000	17:1-43400000	0.967
C277_E2_P6_G5	17	43400001	44300000	17:43400001-44300000	0.185
C277_E2_P6_G5	17	44800001	81100000	17:44800001-81100000	0.982
C277_E2_P6_G5	18	200001	78077248	18:200001-78077248	0.958
C277_E2_P6_G5	19	300001	59100000	19:300001-59100000	1.168
C277_E2_P6_G5	20	1	62900000	20:1-62900000	0.972
C277_E2_P6_G5	21	15500001	48100000	21:15500001-48100000	0.945
C277_E2_P6_G5	22	17400001	51200000	22:17400001-51200000	0.964
C277_E2_P6_G7	1	900001	6000000	1:900001-6000000	0.932
C277_E2_P6_G7	1	6000001	8200000	1:6000001-8200000	0.478
C277_E2_P6_G7	1	8200001	249200000	1:8200001-249200000	0.961
C277_E2_P6_G7	2	100001	243000000	2:100001-243000000	0.963
C277_E2_P6_G7	3	100001	197800000	3:100001-197800000	0.963
C277_E2_P6_G7	4	100001	69200000	4:100001-69200000	0.954
C277_E2_P6_G7	4	69200001	69900000	4:69200001-69900000	0.078
C277_E2_P6_G7	4	69900001	190800000	4:69900001-190800000	0.958
C277_E2_P6_G7	5	100001	180700000	5:100001-180700000	0.96
C277_E2_P6_G7	6	400001	28500000	6:400001-28500000	1.458
C277_E2_P6_G7	6	28500001	33500000	6:28500001-33500000	0.018
C277_E2_P6_G7	6	33500001	170900000	6:33500001-170900000	1.43
C277_E2_P6_G7	7	1	159100000	7:1-159100000	1.421
C277_E2_P6_G7	8	400001	146200000	8:400001-146200000	0.955
C277_E2_P6_G7	9	200001	141000000	9:200001-141000000	0.968
C277_E2_P6_G7	10	100001	135400000	10:100001-135400000	0.96
C277_E2_P6_G7	11	200001	134800000	11:200001-134800000	0.957
C277_E2_P6_G7	12	200001	133800000	12:200001-133800000	1.429
C277_E2_P6_G7	13	19500001	115100000	13:19500001-115100000	1.886
C277_E2_P6_G7	14	20400001	107300000	14:20400001-107300000	0.964
C277_E2_P6_G7	15	22800001	102400000	15:22800001-102400000	0.962
C277_E2_P6_G7	16	100001	90100000	16:100001-90100000	0.938
C277_E2_P6_G7	17	1	43400000	17:1-43400000	0.938
C277_E2_P6_G7	17	43400001	44300000	17:43400001-44300000	0.202
C277_E2_P6_G7	17	44800001	81100000	17:44800001-81100000	0.944
C277_E2_P6_G7	18	200001	78077248	18:200001-78077248	0.952
C277_E2_P6_G7	19	300001	14900000	19:300001-14900000	1.243
C277_E2_P6_G7	19	14900001	16500000	19:14900001-16500000	1.472
C277_E2_P6_G7	19	16500001	59100000	19:16500001-59100000	1.348
C277_E2_P6_G7	20	1	14400000	20:1-14400000	0.972
C277_E2_P6_G7	20	14400001	14900000	20:14400001-14900000	0.542
C277_E2_P6_G7	20	14900001	62900000	20:14900001-62900000	0.972
C277_E2_P6_G7	21	15500001	48100000	21:15500001-48100000	0.955
C277_E2_P6_G7	22	17400001	51200000	22:17400001-51200000	0.942
C277_E2_P6_G10	1	900001	6000000	1:900001-6000000	0.905
C277_E2_P6_G10	1	6000001	8200000	1:6000001-8200000	0.505
C277_E2_P6_G10	1	8200001	249200000	1:8200001-249200000	0.96
C277_E2_P6_G10	2	100001	243000000	2:100001-243000000	0.953
C277_E2_P6_G10	3	100001	197800000	3:100001-197800000	0.964
C277_E2_P6_G10	4	100001	69200000	4:100001-69200000	0.947
C277_E2_P6_G10	4	69200001	69900000	4:69200001-69900000	0.109
C277_E2_P6_G10	4	69900001	190800000	4:69900001-190800000	0.952
C277_E2_P6_G10	5	100001	180700000	5:100001-180700000	0.958
C277_E2_P6_G10	6	400001	28500000	6:400001-28500000	1.424
C277_E2_P6_G10	6	28500001	33400000	6:28500001-33400000	0.006
C277_E2_P6_G10	6	33400001	170900000	6:33400001-170900000	1.408
C277_E2_P6_G10	7	1	159100000	7:1-159100000	1.387
C277_E2_P6_G10	8	400001	146200000	8:400001-146200000	0.955
C277_E2_P6_G10	9	200001	141000000	9:200001-141000000	0.956
C277_E2_P6_G10	10	100001	135400000	10:100001-135400000	0.963
C277_E2_P6_G10	11	200001	134800000	11:200001-134800000	0.956
C277_E2_P6_G10	12	200001	133800000	12:200001-133800000	1.404
C277_E2_P6_G10	13	19500001	115100000	13:19500001-115100000	1.826
C277_E2_P6_G10	14	20400001	107300000	14:20400001-107300000	0.958
C277_E2_P6_G10	15	22800001	102400000	15:22800001-102400000	0.968
C277_E2_P6_G10	16	100001	90100000	16:100001-90100000	0.951
C277_E2_P6_G10	17	1	43400000	17:1-43400000	0.962
C277_E2_P6_G10	17	43400001	44300000	17:43400001-44300000	0.202
C277_E2_P6_G10	17	44800001	81100000	17:44800001-81100000	0.956
C277_E2_P6_G10	18	200001	78077248	18:200001-78077248	0.953
C277_E2_P6_G10	19	300001	59100000	19:300001-59100000	1.307
C277_E2_P6_G10	20	1	62900000	20:1-62900000	0.971
C277_E2_P6_G10	21	15500001	48100000	21:15500001-48100000	0.95
C277_E2_P6_G10	22	17400001	51200000	22:17400001-51200000	0.957
C277_E2_P6_G11	1	900001	6000000	1:900001-6000000	0.97
C277_E2_P6_G11	1	6000001	8200000	1:6000001-8200000	0.478
C277_E2_P6_G11	1	8200001	249200000	1:8200001-249200000	0.968
C277_E2_P6_G11	2	100001	243000000	2:100001-243000000	0.966
C277_E2_P6_G11	3	100001	197800000	3:100001-197800000	0.97
C277_E2_P6_G11	4	100001	69200000	4:100001-69200000	0.957
C277_E2_P6_G11	4	69200001	69900000	4:69200001-69900000	0.106
C277_E2_P6_G11	4	69900001	190800000	4:69900001-190800000	0.957
C277_E2_P6_G11	5	100001	180700000	5:100001-180700000	0.966
C277_E2_P6_G11	6	400001	28500000	6:400001-28500000	1.437
C277_E2_P6_G11	6	28500001	33500000	6:28500001-33500000	0.02
C277_E2_P6_G11	6	33500001	170900000	6:33500001-170900000	1.424
C277_E2_P6_G11	7	1	159100000	7:1-159100000	1.422
C277_E2_P6_G11	8	400001	146200000	8:400001-146200000	0.961
C277_E2_P6_G11	9	200001	141000000	9:200001-141000000	0.971
C277_E2_P6_G11	10	100001	135400000	10:100001-135400000	0.968
C277_E2_P6_G11	11	200001	134800000	11:200001-134800000	0.963
C277_E2_P6_G11	12	200001	133800000	12:200001-133800000	1.427
C277_E2_P6_G11	13	19500001	115100000	13:19500001-115100000	1.873
C277_E2_P6_G11	14	20400001	107300000	14:20400001-107300000	0.97
C277_E2_P6_G11	15	22800001	102400000	15:22800001-102400000	0.97
C277_E2_P6_G11	16	100001	90100000	16:100001-90100000	0.959
C277_E2_P6_G11	17	1	43400000	17:1-43400000	0.95
C277_E2_P6_G11	17	43400001	44300000	17:43400001-44300000	0.224
C277_E2_P6_G11	17	44800001	81100000	17:44800001-81100000	0.958
C277_E2_P6_G11	18	200001	78077248	18:200001-78077248	0.959
C277_E2_P6_G11	19	300001	59100000	19:300001-59100000	1.344
C277_E2_P6_G11	20	1	14400000	20:1-14400000	0.977
C277_E2_P6_G11	20	14400001	14800000	20:14400001-14800000	0.538
C277_E2_P6_G11	20	14800001	62900000	20:14800001-62900000	0.974
C277_E2_P6_G11	21	15500001	48100000	21:15500001-48100000	0.955
C277_E2_P6_G11	22	17400001	51200000	22:17400001-51200000	0.965
C277_E2_P6_G14	1	900001	6000000	1:900001-6000000	0.978
C277_E2_P6_G14	1	6000001	8200000	1:6000001-8200000	0.729
C277_E2_P6_G14	1	8200001	249200000	1:8200001-249200000	0.969
C277_E2_P6_G14	2	100001	243000000	2:100001-243000000	0.947
C277_E2_P6_G14	3	100001	197800000	3:100001-197800000	0.97
C277_E2_P6_G14	4	100001	69200000	4:100001-69200000	0.968
C277_E2_P6_G14	4	69200001	69900000	4:69200001-69900000	0.106
C277_E2_P6_G14	4	69900001	190800000	4:69900001-190800000	0.983
C277_E2_P6_G14	5	100001	180700000	5:100001-180700000	0.96
C277_E2_P6_G14	6	400001	28500000	6:400001-28500000	1.192
C277_E2_P6_G14	6	28500001	33500000	6:28500001-33500000	0.015
C277_E2_P6_G14	6	33500001	170900000	6:33500001-170900000	1.192
C277_E2_P6_G14	7	1	159100000	7:1-159100000	1.192
C277_E2_P6_G14	8	400001	146200000	8:400001-146200000	0.953
C277_E2_P6_G14	9	200001	141000000	9:200001-141000000	0.95
C277_E2_P6_G14	10	100001	135400000	10:100001-135400000	0.976
C277_E2_P6_G14	11	200001	134800000	11:200001-134800000	0.945
C277_E2_P6_G14	12	200001	133800000	12:200001-133800000	1.208
C277_E2_P6_G14	13	19500001	115100000	13:19500001-115100000	1.399
C277_E2_P6_G14	14	20400001	107300000	14:20400001-107300000	0.972
C277_E2_P6_G14	15	22800001	102400000	15:22800001-102400000	0.976
C277_E2_P6_G14	16	100001	90100000	16:100001-90100000	0.963
C277_E2_P6_G14	17	1	43400000	17:1-43400000	0.956
C277_E2_P6_G14	17	43400001	44300000	17:43400001-44300000	0.189
C277_E2_P6_G14	17	44800001	81100000	17:44800001-81100000	0.977
C277_E2_P6_G14	18	200001	78077248	18:200001-78077248	0.958
C277_E2_P6_G14	19	300001	59100000	19:300001-59100000	1.153
C277_E2_P6_G14	20	1	62900000	20:1-62900000	0.972
C277_E2_P6_G14	21	15500001	48100000	21:15500001-48100000	0.962
C277_E2_P6_G14	22	17400001	51200000	22:17400001-51200000	0.969
C277_E2_P6_G16	1	900001	249200000	1:900001-249200000	0.983
C277_E2_P6_G16	2	100001	243000000	2:100001-243000000	0.98
C277_E2_P6_G16	3	100001	197800000	3:100001-197800000	0.982
C277_E2_P6_G16	4	100001	69200000	4:100001-69200000	0.969
C277_E2_P6_G16	4	69200001	69900000	4:69200001-69900000	0.124
C277_E2_P6_G16	4	69900001	190800000	4:69900001-190800000	0.978
C277_E2_P6_G16	5	100001	180700000	5:100001-180700000	0.977
C277_E2_P6_G16	6	400001	28500000	6:400001-28500000	1.103
C277_E2_P6_G16	6	28500001	33400000	6:28500001-33400000	0.004
C277_E2_P6_G16	6	33400001	170900000	6:33400001-170900000	1.097
C277_E2_P6_G16	7	1	159100000	7:1-159100000	1.085
C277_E2_P6_G16	8	400001	146200000	8:400001-146200000	0.974
C277_E2_P6_G16	9	200001	141000000	9:200001-141000000	0.976
C277_E2_P6_G16	10	100001	135400000	10:100001-135400000	0.982
C277_E2_P6_G16	11	200001	134800000	11:200001-134800000	0.975
C277_E2_P6_G16	12	200001	133800000	12:200001-133800000	1.097
C277_E2_P6_G16	13	19500001	115100000	13:19500001-115100000	1.193
C277_E2_P6_G16	14	20400001	107300000	14:20400001-107300000	0.979
C277_E2_P6_G16	15	22800001	102400000	15:22800001-102400000	0.982
C277_E2_P6_G16	16	100001	90100000	16:100001-90100000	0.962
C277_E2_P6_G16	17	1	43400000	17:1-43400000	0.971
C277_E2_P6_G16	17	43400001	44300000	17:43400001-44300000	0.198
C277_E2_P6_G16	17	44800001	81100000	17:44800001-81100000	0.966
C277_E2_P6_G16	18	200001	78077248	18:200001-78077248	0.97
C277_E2_P6_G16	19	300001	59100000	19:300001-59100000	1.056
C277_E2_P6_G16	20	1	62900000	20:1-62900000	0.974
C277_E2_P6_G16	21	15500001	48100000	21:15500001-48100000	0.98
C277_E2_P6_G16	22	17400001	51200000	22:17400001-51200000	0.974
C277_E2_P6_G21	1	900001	6000000	1:900001-6000000	0.93
C277_E2_P6_G21	1	6000001	8200000	1:6000001-8200000	0.556
C277_E2_P6_G21	1	8200001	249200000	1:8200001-249200000	0.968
C277_E2_P6_G21	2	100001	243000000	2:100001-243000000	0.965
C277_E2_P6_G21	3	100001	197800000	3:100001-197800000	0.96
C277_E2_P6_G21	4	100001	69200000	4:100001-69200000	0.945
C277_E2_P6_G21	4	69200001	69900000	4:69200001-69900000	0.114
C277_E2_P6_G21	4	69900001	190800000	4:69900001-190800000	0.956
C277_E2_P6_G21	5	100001	180700000	5:100001-180700000	0.954
C277_E2_P6_G21	6	400001	28500000	6:400001-28500000	1.376
C277_E2_P6_G21	6	28500001	33500000	6:28500001-33500000	0.016
C277_E2_P6_G21	6	33500001	170900000	6:33500001-170900000	1.375
C277_E2_P6_G21	7	1	159100000	7:1-159100000	1.355
C277_E2_P6_G21	8	400001	146200000	8:400001-146200000	0.958
C277_E2_P6_G21	9	200001	141000000	9:200001-141000000	0.969
C277_E2_P6_G21	10	100001	135400000	10:100001-135400000	0.955
C277_E2_P6_G21	11	200001	134800000	11:200001-134800000	0.966
C277_E2_P6_G21	12	200001	133800000	12:200001-133800000	1.361
C277_E2_P6_G21	13	19500001	115100000	13:19500001-115100000	1.746
C277_E2_P6_G21	14	20400001	107300000	14:20400001-107300000	0.962
C277_E2_P6_G21	15	22800001	102400000	15:22800001-102400000	0.978
C277_E2_P6_G21	16	100001	90100000	16:100001-90100000	0.943
C277_E2_P6_G21	17	1	43400000	17:1-43400000	0.96
C277_E2_P6_G21	17	43400001	44300000	17:43400001-44300000	0.16
C277_E2_P6_G21	17	44800001	81100000	17:44800001-81100000	0.973
C277_E2_P6_G21	18	200001	78077248	18:200001-78077248	0.967
C277_E2_P6_G21	19	300001	59100000	19:300001-59100000	1.273
C277_E2_P6_G21	20	1	62900000	20:1-62900000	0.959
C277_E2_P6_G21	21	15500001	48100000	21:15500001-48100000	0.954
C277_E2_P6_G21	22	17400001	51200000	22:17400001-51200000	0.946
C277_E2_P6_G24	1	900001	6000000	1:900001-6000000	0.975
C277_E2_P6_G24	1	6000001	8100000	1:6000001-8100000	0.494
C277_E2_P6_G24	1	8100001	249200000	1:8100001-249200000	0.967
C277_E2_P6_G24	2	100001	243000000	2:100001-243000000	0.96
C277_E2_P6_G24	3	100001	197800000	3:100001-197800000	0.962
C277_E2_P6_G24	4	100001	69200000	4:100001-69200000	0.953
C277_E2_P6_G24	4	69200001	69900000	4:69200001-69900000	0.098
C277_E2_P6_G24	4	69900001	190800000	4:69900001-190800000	0.956
C277_E2_P6_G24	5	100001	180700000	5:100001-180700000	0.957
C277_E2_P6_G24	6	400001	28500000	6:400001-28500000	1.44
C277_E2_P6_G24	6	28500001	33500000	6:28500001-33500000	0.02
C277_E2_P6_G24	6	33500001	170900000	6:33500001-170900000	1.43
C277_E2_P6_G24	7	1	159100000	7:1-159100000	1.414
C277_E2_P6_G24	8	400001	146200000	8:400001-146200000	0.95
C277_E2_P6_G24	9	200001	141000000	9:200001-141000000	0.956
C277_E2_P6_G24	10	100001	135400000	10:100001-135400000	0.959
C277_E2_P6_G24	11	200001	134800000	11:200001-134800000	0.958
C277_E2_P6_G24	12	200001	133800000	12:200001-133800000	1.434
C277_E2_P6_G24	13	19500001	115100000	13:19500001-115100000	1.87
C277_E2_P6_G24	14	20400001	107300000	14:20400001-107300000	0.964
C277_E2_P6_G24	15	22800001	102400000	15:22800001-102400000	0.968
C277_E2_P6_G24	16	100001	6500000	16:100001-6500000	0.926
C277_E2_P6_G24	16	6500001	6900000	16:6500001-6900000	0.509
C277_E2_P6_G24	16	6900001	90100000	16:6900001-90100000	0.95
C277_E2_P6_G24	17	1	43400000	17:1-43400000	0.95
C277_E2_P6_G24	17	43400001	44300000	17:43400001-44300000	0.212
C277_E2_P6_G24	17	44800001	81100000	17:44800001-81100000	0.951
C277_E2_P6_G24	18	200001	78077248	18:200001-78077248	0.958
C277_E2_P6_G24	19	300001	59100000	19:300001-59100000	1.332
C277_E2_P6_G24	20	1	14400000	20:1-14400000	0.975
C277_E2_P6_G24	20	14400001	14900000	20:14400001-14900000	0.524
C277_E2_P6_G24	20	14900001	62900000	20:14900001-62900000	0.971
C277_E2_P6_G24	21	15500001	48100000	21:15500001-48100000	0.953
C277_E2_P6_G24	22	17400001	51200000	22:17400001-51200000	0.958

## Sheet: C282
sampleID	chromosome	start	end	feature	ratio
C282_E1_P2	1	900001	249200000	1:900001-249200000	0.936
C282_E1_P2	2	100001	243000000	2:100001-243000000	1.094
C282_E1_P2	3	100001	197800000	3:100001-197800000	1.094
C282_E1_P2	4	100001	69200000	4:100001-69200000	0.934
C282_E1_P2	4	69200001	69900000	4:69200001-69900000	0.16
C282_E1_P2	4	69900001	190800000	4:69900001-190800000	0.935
C282_E1_P2	5	100001	180700000	5:100001-180700000	0.932
C282_E1_P2	6	400001	28500000	6:400001-28500000	1.084
C282_E1_P2	6	28500001	33400000	6:28500001-33400000	0.009
C282_E1_P2	6	33400001	170900000	6:33400001-170900000	1.093
C282_E1_P2	7	1	159100000	7:1-159100000	1.092
C282_E1_P2	8	400001	146200000	8:400001-146200000	1.071
C282_E1_P2	9	200001	141000000	9:200001-141000000	0.931
C282_E1_P2	10	100001	135400000	10:100001-135400000	0.923
C282_E1_P2	11	200001	134800000	11:200001-134800000	0.938
C282_E1_P2	12	200001	133800000	12:200001-133800000	1.102
C282_E1_P2	13	19500001	115100000	13:19500001-115100000	1.086
C282_E1_P2	14	20400001	107300000	14:20400001-107300000	0.935
C282_E1_P2	15	22800001	102400000	15:22800001-102400000	0.931
C282_E1_P2	16	100001	90100000	16:100001-90100000	1.078
C282_E1_P2	17	1	43400000	17:1-43400000	0.933
C282_E1_P2	17	43400001	44300000	17:43400001-44300000	0.318
C282_E1_P2	17	44800001	81100000	17:44800001-81100000	0.925
C282_E1_P2	18	200001	78077248	18:200001-78077248	0.767
C282_E1_P2	19	300001	59100000	19:300001-59100000	0.936
C282_E1_P2	20	1	62900000	20:1-62900000	1.257
C282_E1_P2	21	15500001	48100000	21:15500001-48100000	0.927
C282_E1_P2	22	17400001	51200000	22:17400001-51200000	0.924
C282_E2_P3_G1	1	900001	121300000	1:900001-121300000	0.896
C282_E2_P3_G1	1	145400001	249200000	1:145400001-249200000	1.111
C282_E2_P3_G1	2	100001	243000000	2:100001-243000000	1.117
C282_E2_P3_G1	3	100001	197800000	3:100001-197800000	1.115
C282_E2_P3_G1	4	100001	69100000	4:100001-69100000	0.878
C282_E2_P3_G1	4	69100001	69900000	4:69100001-69900000	0.196
C282_E2_P3_G1	4	69900001	190800000	4:69900001-190800000	0.891
C282_E2_P3_G1	5	100001	180700000	5:100001-180700000	0.886
C282_E2_P3_G1	6	400001	28500000	6:400001-28500000	1.095
C282_E2_P3_G1	6	28500001	33500000	6:28500001-33500000	0.021
C282_E2_P3_G1	6	33500001	170900000	6:33500001-170900000	1.119
C282_E2_P3_G1	7	1	159100000	7:1-159100000	1.22
C282_E2_P3_G1	8	400001	146200000	8:400001-146200000	1.117
C282_E2_P3_G1	9	200001	141000000	9:200001-141000000	0.888
C282_E2_P3_G1	10	100001	135400000	10:100001-135400000	0.887
C282_E2_P3_G1	11	200001	134800000	11:200001-134800000	0.901
C282_E2_P3_G1	12	200001	133800000	12:200001-133800000	1.112
C282_E2_P3_G1	13	19500001	115100000	13:19500001-115100000	1.089
C282_E2_P3_G1	14	20400001	107300000	14:20400001-107300000	0.886
C282_E2_P3_G1	15	22800001	102400000	15:22800001-102400000	0.885
C282_E2_P3_G1	16	100001	90100000	16:100001-90100000	1.13
C282_E2_P3_G1	17	1	43400000	17:1-43400000	0.904
C282_E2_P3_G1	17	43400001	45000000	17:43400001-45000000	0.337
C282_E2_P3_G1	17	45000001	81100000	17:45000001-81100000	0.89
C282_E2_P3_G1	18	200001	78077248	18:200001-78077248	0.658
C282_E2_P3_G1	19	300001	59100000	19:300001-59100000	0.876
C282_E2_P3_G1	20	1	62900000	20:1-62900000	1.369
C282_E2_P3_G1	21	15500001	48100000	21:15500001-48100000	0.869
C282_E2_P3_G1	22	17400001	51200000	22:17400001-51200000	0.902
C282_E2_P3_G5	1	900001	249200000	1:900001-249200000	1
C282_E2_P3_G5	2	100001	243000000	2:100001-243000000	1.057
C282_E2_P3_G5	3	100001	197800000	3:100001-197800000	1.058
C282_E2_P3_G5	4	100001	69200000	4:100001-69200000	0.951
C282_E2_P3_G5	4	69200001	69900000	4:69200001-69900000	0.108
C282_E2_P3_G5	4	69900001	190800000	4:69900001-190800000	0.943
C282_E2_P3_G5	5	100001	180700000	5:100001-180700000	0.952
C282_E2_P3_G5	6	400001	28500000	6:400001-28500000	1.016
C282_E2_P3_G5	6	28500001	33400000	6:28500001-33400000	0.015
C282_E2_P3_G5	6	33400001	170900000	6:33400001-170900000	1.054
C282_E2_P3_G5	7	1	159100000	7:1-159100000	1.073
C282_E2_P3_G5	8	400001	146200000	8:400001-146200000	1.073
C282_E2_P3_G5	9	200001	141000000	9:200001-141000000	0.954
C282_E2_P3_G5	10	100001	135400000	10:100001-135400000	0.943
C282_E2_P3_G5	11	200001	134800000	11:200001-134800000	0.969
C282_E2_P3_G5	12	200001	133800000	12:200001-133800000	1.054
C282_E2_P3_G5	13	19500001	115100000	13:19500001-115100000	1.051
C282_E2_P3_G5	14	20400001	107300000	14:20400001-107300000	0.942
C282_E2_P3_G5	15	22800001	102400000	15:22800001-102400000	0.942
C282_E2_P3_G5	16	100001	90100000	16:100001-90100000	1.059
C282_E2_P3_G5	17	1	81100000	17:1-81100000	0.934
C282_E2_P3_G5	18	200001	78077248	18:200001-78077248	0.837
C282_E2_P3_G5	19	300001	59100000	19:300001-59100000	0.955
C282_E2_P3_G5	20	1	62900000	20:1-62900000	1.178
C282_E2_P3_G5	21	15500001	48100000	21:15500001-48100000	0.95
C282_E2_P3_G5	22	17400001	51200000	22:17400001-51200000	0.961
C282_E2_P3_G17	1	900001	249200000	1:900001-249200000	0.997
C282_E2_P3_G17	2	100001	243000000	2:100001-243000000	1.051
C282_E2_P3_G17	3	100001	197800000	3:100001-197800000	1.05
C282_E2_P3_G17	4	100001	69100000	4:100001-69100000	0.985
C282_E2_P3_G17	4	69100001	69900000	4:69100001-69900000	0.217
C282_E2_P3_G17	4	69900001	190800000	4:69900001-190800000	0.964
C282_E2_P3_G17	5	100001	180700000	5:100001-180700000	0.959
C282_E2_P3_G17	6	400001	28500000	6:400001-28500000	1.026
C282_E2_P3_G17	6	28500001	33400000	6:28500001-33400000	0.009
C282_E2_P3_G17	6	33400001	170900000	6:33400001-170900000	1.05
C282_E2_P3_G17	7	1	159100000	7:1-159100000	1.06
C282_E2_P3_G17	8	400001	146200000	8:400001-146200000	1.052
C282_E2_P3_G17	9	200001	141000000	9:200001-141000000	0.958
C282_E2_P3_G17	10	100001	135400000	10:100001-135400000	0.965
C282_E2_P3_G17	11	200001	134800000	11:200001-134800000	0.969
C282_E2_P3_G17	12	200001	133800000	12:200001-133800000	1.038
C282_E2_P3_G17	13	19500001	115100000	13:19500001-115100000	1.044
C282_E2_P3_G17	14	20400001	107300000	14:20400001-107300000	0.965
C282_E2_P3_G17	15	22800001	102400000	15:22800001-102400000	0.956
C282_E2_P3_G17	16	100001	90100000	16:100001-90100000	1.055
C282_E2_P3_G17	17	1	81100000	17:1-81100000	0.948
C282_E2_P3_G17	18	200001	78077248	18:200001-78077248	0.885
C282_E2_P3_G17	19	300001	59100000	19:300001-59100000	0.96
C282_E2_P3_G17	20	1	62900000	20:1-62900000	1.125
C282_E2_P3_G17	21	15500001	48100000	21:15500001-48100000	0.942
C282_E2_P3_G17	22	17400001	51200000	22:17400001-51200000	0.992
C282_E2_P3_G21	1	900001	249200000	1:900001-249200000	0.996
C282_E2_P3_G21	2	100001	243000000	2:100001-243000000	1.064
C282_E2_P3_G21	3	100001	197800000	3:100001-197800000	1.064
C282_E2_P3_G21	4	100001	69200000	4:100001-69200000	0.957
C282_E2_P3_G21	4	69200001	69900000	4:69200001-69900000	0.106
C282_E2_P3_G21	4	69900001	190800000	4:69900001-190800000	0.938
C282_E2_P3_G21	5	100001	180700000	5:100001-180700000	0.953
C282_E2_P3_G21	6	400001	28500000	6:400001-28500000	1.034
C282_E2_P3_G21	6	28500001	33400000	6:28500001-33400000	0.009
C282_E2_P3_G21	6	33400001	170900000	6:33400001-170900000	1.059
C282_E2_P3_G21	7	1	159100000	7:1-159100000	1.08
C282_E2_P3_G21	8	400001	146200000	8:400001-146200000	1.038
C282_E2_P3_G21	9	200001	141000000	9:200001-141000000	0.951
C282_E2_P3_G21	10	100001	135400000	10:100001-135400000	0.949
C282_E2_P3_G21	11	200001	134800000	11:200001-134800000	0.957
C282_E2_P3_G21	12	200001	133800000	12:200001-133800000	1.063
C282_E2_P3_G21	13	19500001	115100000	13:19500001-115100000	1.063
C282_E2_P3_G21	14	20400001	107300000	14:20400001-107300000	0.934
C282_E2_P3_G21	15	22800001	102400000	15:22800001-102400000	0.932
C282_E2_P3_G21	16	100001	90100000	16:100001-90100000	1.069
C282_E2_P3_G21	17	1	43400000	17:1-43400000	0.948
C282_E2_P3_G21	17	43400001	44300000	17:43400001-44300000	0.283
C282_E2_P3_G21	17	44800001	81100000	17:44800001-81100000	0.92
C282_E2_P3_G21	18	200001	78077248	18:200001-78077248	0.833
C282_E2_P3_G21	19	300001	59100000	19:300001-59100000	0.964
C282_E2_P3_G21	20	1	62900000	20:1-62900000	1.2
C282_E2_P3_G21	21	15500001	48100000	21:15500001-48100000	0.925
C282_E2_P3_G21	22	17400001	51200000	22:17400001-51200000	0.948
C282_E2_P3_G24	1	900001	249200000	1:900001-249200000	1.001
C282_E2_P3_G24	2	100001	243000000	2:100001-243000000	1.075
C282_E2_P3_G24	3	100001	197800000	3:100001-197800000	1.081
C282_E2_P3_G24	4	100001	69200000	4:100001-69200000	0.933
C282_E2_P3_G24	4	69200001	69900000	4:69200001-69900000	0.162
C282_E2_P3_G24	4	69900001	190800000	4:69900001-190800000	0.942
C282_E2_P3_G24	5	100001	180700000	5:100001-180700000	0.941
C282_E2_P3_G24	6	400001	28500000	6:400001-28500000	1.052
C282_E2_P3_G24	6	28500001	33400000	6:28500001-33400000	0.01
C282_E2_P3_G24	6	33400001	170900000	6:33400001-170900000	1.073
C282_E2_P3_G24	7	1	159100000	7:1-159100000	1.075
C282_E2_P3_G24	8	400001	146200000	8:400001-146200000	1.073
C282_E2_P3_G24	9	200001	141000000	9:200001-141000000	0.949
C282_E2_P3_G24	10	100001	135400000	10:100001-135400000	0.937
C282_E2_P3_G24	11	200001	134800000	11:200001-134800000	0.954
C282_E2_P3_G24	12	200001	133800000	12:200001-133800000	1.066
C282_E2_P3_G24	13	19500001	115100000	13:19500001-115100000	1.068
C282_E2_P3_G24	14	20400001	107300000	14:20400001-107300000	0.937
C282_E2_P3_G24	15	22800001	102400000	15:22800001-102400000	0.928
C282_E2_P3_G24	16	100001	90100000	16:100001-90100000	1.061
C282_E2_P3_G24	17	1	43400000	17:1-43400000	0.973
C282_E2_P3_G24	17	43400001	44300000	17:43400001-44300000	0.309
C282_E2_P3_G24	17	44800001	81100000	17:44800001-81100000	0.929
C282_E2_P3_G24	18	200001	78077248	18:200001-78077248	0.809
C282_E2_P3_G24	19	300001	59100000	19:300001-59100000	0.929
C282_E2_P3_G24	20	1	62900000	20:1-62900000	1.21
C282_E2_P3_G24	21	15500001	48100000	21:15500001-48100000	0.942
C282_E2_P3_G24	22	17400001	51200000	22:17400001-51200000	0.957
C282_E2_P3_G28	1	900001	249200000	1:900001-249200000	0.999
C282_E2_P3_G28	2	100001	243000000	2:100001-243000000	1.054
C282_E2_P3_G28	3	100001	197800000	3:100001-197800000	1.065
C282_E2_P3_G28	4	100001	69200000	4:100001-69200000	0.968
C282_E2_P3_G28	4	69200001	69900000	4:69200001-69900000	0.144
C282_E2_P3_G28	4	69900001	190800000	4:69900001-190800000	0.94
C282_E2_P3_G28	5	100001	180700000	5:100001-180700000	0.958
C282_E2_P3_G28	6	400001	28500000	6:400001-28500000	0.981
C282_E2_P3_G28	6	28500001	33400000	6:28500001-33400000	0.008
C282_E2_P3_G28	6	33400001	170900000	6:33400001-170900000	1.051
C282_E2_P3_G28	7	1	159100000	7:1-159100000	1.079
C282_E2_P3_G28	8	400001	146200000	8:400001-146200000	1.069
C282_E2_P3_G28	9	200001	141000000	9:200001-141000000	0.964
C282_E2_P3_G28	10	100001	135400000	10:100001-135400000	0.96
C282_E2_P3_G28	11	200001	134800000	11:200001-134800000	0.968
C282_E2_P3_G28	12	200001	133800000	12:200001-133800000	1.048
C282_E2_P3_G28	13	19500001	115100000	13:19500001-115100000	1.05
C282_E2_P3_G28	14	20400001	107300000	14:20400001-107300000	0.942
C282_E2_P3_G28	15	22800001	102400000	15:22800001-102400000	0.952
C282_E2_P3_G28	16	100001	90100000	16:100001-90100000	1.076
C282_E2_P3_G28	17	1	81100000	17:1-81100000	0.917
C282_E2_P3_G28	18	200001	78077248	18:200001-78077248	0.851
C282_E2_P3_G28	19	300001	59100000	19:300001-59100000	0.962
C282_E2_P3_G28	20	1	62900000	20:1-62900000	1.167
C282_E2_P3_G28	21	15500001	48100000	21:15500001-48100000	0.93
C282_E2_P3_G28	22	17400001	51200000	22:17400001-51200000	0.967
C282_E2_P3_G32	1	900001	249200000	1:900001-249200000	0.993
C282_E2_P3_G32	2	100001	243000000	2:100001-243000000	1.065
C282_E2_P3_G32	3	100001	197800000	3:100001-197800000	1.071
C282_E2_P3_G32	4	100001	69200000	4:100001-69200000	0.952
C282_E2_P3_G32	4	69200001	69900000	4:69200001-69900000	0.174
C282_E2_P3_G32	4	69900001	190800000	4:69900001-190800000	0.939
C282_E2_P3_G32	5	100001	180700000	5:100001-180700000	0.947
C282_E2_P3_G32	6	400001	28500000	6:400001-28500000	1.021
C282_E2_P3_G32	6	28500001	33400000	6:28500001-33400000	0.005
C282_E2_P3_G32	6	33400001	170900000	6:33400001-170900000	1.056
C282_E2_P3_G32	7	1	159100000	7:1-159100000	1.074
C282_E2_P3_G32	8	400001	146200000	8:400001-146200000	1.081
C282_E2_P3_G32	9	200001	141000000	9:200001-141000000	0.951
C282_E2_P3_G32	10	100001	135400000	10:100001-135400000	0.95
C282_E2_P3_G32	11	200001	134800000	11:200001-134800000	0.969
C282_E2_P3_G32	12	200001	133800000	12:200001-133800000	1.052
C282_E2_P3_G32	13	19500001	115100000	13:19500001-115100000	1.064
C282_E2_P3_G32	14	20400001	107300000	14:20400001-107300000	0.945
C282_E2_P3_G32	15	22800001	102400000	15:22800001-102400000	0.949
C282_E2_P3_G32	16	100001	90100000	16:100001-90100000	1.06
C282_E2_P3_G32	17	1	43400000	17:1-43400000	0.962
C282_E2_P3_G32	17	43400001	44300000	17:43400001-44300000	0.31
C282_E2_P3_G32	17	44800001	81100000	17:44800001-81100000	0.928
C282_E2_P3_G32	18	200001	78077248	18:200001-78077248	0.838
C282_E2_P3_G32	19	300001	59100000	19:300001-59100000	0.971
C282_E2_P3_G32	20	1	62900000	20:1-62900000	1.191
C282_E2_P3_G32	21	15500001	48100000	21:15500001-48100000	0.921
C282_E2_P3_G32	22	17400001	51200000	22:17400001-51200000	0.997
C282_E2_P3_G33	1	900001	249200000	1:900001-249200000	0.999
C282_E2_P3_G33	2	100001	243000000	2:100001-243000000	1.052
C282_E2_P3_G33	3	100001	197800000	3:100001-197800000	1.053
C282_E2_P3_G33	4	100001	69100000	4:100001-69100000	0.962
C282_E2_P3_G33	4	69100001	69900000	4:69100001-69900000	0.183
C282_E2_P3_G33	4	69900001	190800000	4:69900001-190800000	0.948
C282_E2_P3_G33	5	100001	180700000	5:100001-180700000	0.958
C282_E2_P3_G33	6	400001	28500000	6:400001-28500000	1.012
C282_E2_P3_G33	6	28500001	33400000	6:28500001-33400000	0.006
C282_E2_P3_G33	6	33400001	170900000	6:33400001-170900000	1.058
C282_E2_P3_G33	7	1	159100000	7:1-159100000	1.072
C282_E2_P3_G33	8	400001	146200000	8:400001-146200000	1.065
C282_E2_P3_G33	9	200001	141000000	9:200001-141000000	0.953
C282_E2_P3_G33	10	100001	135400000	10:100001-135400000	0.958
C282_E2_P3_G33	11	200001	134800000	11:200001-134800000	0.967
C282_E2_P3_G33	12	200001	133800000	12:200001-133800000	1.053
C282_E2_P3_G33	13	19500001	115100000	13:19500001-115100000	1.053
C282_E2_P3_G33	14	20400001	107300000	14:20400001-107300000	0.949
C282_E2_P3_G33	15	22800001	102400000	15:22800001-102400000	0.946
C282_E2_P3_G33	16	100001	90100000	16:100001-90100000	1.043
C282_E2_P3_G33	17	1	81100000	17:1-81100000	0.938
C282_E2_P3_G33	18	200001	78077248	18:200001-78077248	0.851
C282_E2_P3_G33	19	300001	59100000	19:300001-59100000	0.954
C282_E2_P3_G33	20	1	62900000	20:1-62900000	1.165
C282_E2_P3_G33	21	15500001	48100000	21:15500001-48100000	0.927
C282_E2_P3_G33	22	17400001	51200000	22:17400001-51200000	0.97
C282_E2_P3_G38	1	900001	249200000	1:900001-249200000	1.003
C282_E2_P3_G38	2	100001	243000000	2:100001-243000000	1.054
C282_E2_P3_G38	3	100001	197800000	3:100001-197800000	1.065
C282_E2_P3_G38	4	100001	69200000	4:100001-69200000	0.957
C282_E2_P3_G38	4	69200001	69900000	4:69200001-69900000	0.115
C282_E2_P3_G38	4	69900001	190800000	4:69900001-190800000	0.948
C282_E2_P3_G38	5	100001	180700000	5:100001-180700000	0.962
C282_E2_P3_G38	6	400001	28500000	6:400001-28500000	1.019
C282_E2_P3_G38	6	28500001	33400000	6:28500001-33400000	0.01
C282_E2_P3_G38	6	33400001	170900000	6:33400001-170900000	1.04
C282_E2_P3_G38	7	1	159100000	7:1-159100000	1.067
C282_E2_P3_G38	8	400001	146200000	8:400001-146200000	1.059
C282_E2_P3_G38	9	200001	141000000	9:200001-141000000	0.966
C282_E2_P3_G38	10	100001	135400000	10:100001-135400000	0.963
C282_E2_P3_G38	11	200001	134800000	11:200001-134800000	0.973
C282_E2_P3_G38	12	200001	133800000	12:200001-133800000	1.051
C282_E2_P3_G38	13	19500001	115100000	13:19500001-115100000	1.052
C282_E2_P3_G38	14	20400001	107300000	14:20400001-107300000	0.951
C282_E2_P3_G38	15	22800001	102400000	15:22800001-102400000	0.94
C282_E2_P3_G38	16	100001	90100000	16:100001-90100000	1.065
C282_E2_P3_G38	17	1	81100000	17:1-81100000	0.941
C282_E2_P3_G38	18	200001	78077248	18:200001-78077248	0.858
C282_E2_P3_G38	19	300001	59100000	19:300001-59100000	0.967
C282_E2_P3_G38	20	1	62900000	20:1-62900000	1.157
C282_E2_P3_G38	21	15500001	48100000	21:15500001-48100000	0.926
C282_E2_P3_G38	22	17400001	51200000	22:17400001-51200000	0.991
C282_E2_P3_G47	1	900001	249200000	1:900001-249200000	1.002
C282_E2_P3_G47	2	100001	243000000	2:100001-243000000	1.063
C282_E2_P3_G47	3	100001	197800000	3:100001-197800000	1.078
C282_E2_P3_G47	4	100001	69200000	4:100001-69200000	0.946
C282_E2_P3_G47	4	69200001	69900000	4:69200001-69900000	0.14
C282_E2_P3_G47	4	69900001	190800000	4:69900001-190800000	0.93
C282_E2_P3_G47	5	100001	180700000	5:100001-180700000	0.948
C282_E2_P3_G47	6	400001	28400000	6:400001-28400000	1.046
C282_E2_P3_G47	6	28400001	33400000	6:28400001-33400000	0.024
C282_E2_P3_G47	6	33400001	170900000	6:33400001-170900000	1.06
C282_E2_P3_G47	7	1	159100000	7:1-159100000	1.077
C282_E2_P3_G47	8	400001	146200000	8:400001-146200000	1.077
C282_E2_P3_G47	9	200001	141000000	9:200001-141000000	0.952
C282_E2_P3_G47	10	100001	135400000	10:100001-135400000	0.956
C282_E2_P3_G47	11	200001	134800000	11:200001-134800000	0.961
C282_E2_P3_G47	12	200001	133800000	12:200001-133800000	1.062
C282_E2_P3_G47	13	19500001	115100000	13:19500001-115100000	1.056
C282_E2_P3_G47	14	20400001	107300000	14:20400001-107300000	0.942
C282_E2_P3_G47	15	22800001	102400000	15:22800001-102400000	0.963
C282_E2_P3_G47	16	100001	90100000	16:100001-90100000	1.068
C282_E2_P3_G47	17	1	81100000	17:1-81100000	0.934
C282_E2_P3_G47	18	200001	78077248	18:200001-78077248	0.82
C282_E2_P3_G47	19	300001	59100000	19:300001-59100000	0.951
C282_E2_P3_G47	20	1	62900000	20:1-62900000	1.205
C282_E2_P3_G47	21	15500001	48100000	21:15500001-48100000	0.907
C282_E2_P3_G47	22	17400001	51200000	22:17400001-51200000	0.973
C282_E2_P3_G49	1	900001	249200000	1:900001-249200000	1.003
C282_E2_P3_G49	2	100001	243000000	2:100001-243000000	1.059
C282_E2_P3_G49	3	100001	197800000	3:100001-197800000	1.076
C282_E2_P3_G49	4	100001	69200000	4:100001-69200000	0.952
C282_E2_P3_G49	4	69200001	69900000	4:69200001-69900000	0.227
C282_E2_P3_G49	4	69900001	190800000	4:69900001-190800000	0.932
C282_E2_P3_G49	5	100001	180700000	5:100001-180700000	0.956
C282_E2_P3_G49	6	400001	28500000	6:400001-28500000	1.037
C282_E2_P3_G49	6	28500001	33400000	6:28500001-33400000	0.009
C282_E2_P3_G49	6	33400001	170900000	6:33400001-170900000	1.051
C282_E2_P3_G49	7	1	159100000	7:1-159100000	1.078
C282_E2_P3_G49	8	400001	146200000	8:400001-146200000	1.079
C282_E2_P3_G49	9	200001	141000000	9:200001-141000000	0.958
C282_E2_P3_G49	10	100001	135400000	10:100001-135400000	0.96
C282_E2_P3_G49	11	200001	134800000	11:200001-134800000	0.949
C282_E2_P3_G49	12	200001	133800000	12:200001-133800000	1.069
C282_E2_P3_G49	13	19500001	115100000	13:19500001-115100000	1.061
C282_E2_P3_G49	14	20400001	107300000	14:20400001-107300000	0.941
C282_E2_P3_G49	15	22800001	102400000	15:22800001-102400000	0.952
C282_E2_P3_G49	16	100001	90100000	16:100001-90100000	1.092
C282_E2_P3_G49	17	1	81100000	17:1-81100000	0.938
C282_E2_P3_G49	18	200001	78077248	18:200001-78077248	0.838
C282_E2_P3_G49	19	300001	59100000	19:300001-59100000	0.973
C282_E2_P3_G49	20	1	62900000	20:1-62900000	1.205
C282_E2_P3_G49	21	15500001	48100000	21:15500001-48100000	0.919
C282_E2_P3_G49	22	17400001	51200000	22:17400001-51200000	0.962
C282_E2_P4_G2	1	900001	121300000	1:900001-121300000	0.852
C282_E2_P4_G2	1	145400001	249200000	1:145400001-249200000	1.253
C282_E2_P4_G2	2	100001	243000000	2:100001-243000000	1.249
C282_E2_P4_G2	3	100001	197800000	3:100001-197800000	1.246
C282_E2_P4_G2	4	100001	69100000	4:100001-69100000	0.822
C282_E2_P4_G2	4	69100001	69900000	4:69100001-69900000	0.186
C282_E2_P4_G2	4	69900001	190800000	4:69900001-190800000	0.844
C282_E2_P4_G2	5	100001	180700000	5:100001-180700000	0.847
C282_E2_P4_G2	6	400001	28500000	6:400001-28500000	0.834
C282_E2_P4_G2	6	28500001	33400000	6:28500001-33400000	0.012
C282_E2_P4_G2	6	33400001	170900000	6:33400001-170900000	0.856
C282_E2_P4_G2	7	1	159100000	7:1-159100000	1.25
C282_E2_P4_G2	8	400001	146200000	8:400001-146200000	1.245
C282_E2_P4_G2	9	200001	141000000	9:200001-141000000	0.855
C282_E2_P4_G2	10	100001	135400000	10:100001-135400000	0.85
C282_E2_P4_G2	11	200001	134800000	11:200001-134800000	0.846
C282_E2_P4_G2	12	200001	133800000	12:200001-133800000	1.262
C282_E2_P4_G2	13	19500001	115100000	13:19500001-115100000	1.225
C282_E2_P4_G2	14	20400001	107300000	14:20400001-107300000	0.85
C282_E2_P4_G2	15	22800001	102400000	15:22800001-102400000	0.85
C282_E2_P4_G2	16	100001	90100000	16:100001-90100000	1.246
C282_E2_P4_G2	17	1	81100000	17:1-81100000	0.855
C282_E2_P4_G2	18	200001	78077248	18:200001-78077248	0.44
C282_E2_P4_G2	19	300001	59100000	19:300001-59100000	0.854
C282_E2_P4_G2	20	1	62900000	20:1-62900000	1.671
C282_E2_P4_G2	21	15500001	48100000	21:15500001-48100000	0.896
C282_E2_P4_G2	22	17400001	51200000	22:17400001-51200000	0.888
C282_E2_P4_G6	1	900001	145700000	1:900001-145700000	0.859
C282_E2_P4_G6	1	146500001	249200000	1:146500001-249200000	1.255
C282_E2_P4_G6	2	100001	243000000	2:100001-243000000	1.243
C282_E2_P4_G6	3	100001	197800000	3:100001-197800000	1.252
C282_E2_P4_G6	4	100001	69200000	4:100001-69200000	0.821
C282_E2_P4_G6	4	69200001	69900000	4:69200001-69900000	0.126
C282_E2_P4_G6	4	69900001	190800000	4:69900001-190800000	0.835
C282_E2_P4_G6	5	100001	180700000	5:100001-180700000	0.842
C282_E2_P4_G6	6	400001	28500000	6:400001-28500000	0.862
C282_E2_P4_G6	6	28500001	33400000	6:28500001-33400000	0.006
C282_E2_P4_G6	6	33400001	170900000	6:33400001-170900000	0.861
C282_E2_P4_G6	7	1	159100000	7:1-159100000	1.235
C282_E2_P4_G6	8	400001	146200000	8:400001-146200000	1.233
C282_E2_P4_G6	9	200001	141000000	9:200001-141000000	0.852
C282_E2_P4_G6	10	100001	135400000	10:100001-135400000	0.85
C282_E2_P4_G6	11	200001	134800000	11:200001-134800000	0.845
C282_E2_P4_G6	12	200001	133800000	12:200001-133800000	1.261
C282_E2_P4_G6	13	19500001	115100000	13:19500001-115100000	1.234
C282_E2_P4_G6	14	20400001	107300000	14:20400001-107300000	0.858
C282_E2_P4_G6	15	22800001	102400000	15:22800001-102400000	0.847
C282_E2_P4_G6	16	100001	90100000	16:100001-90100000	1.239
C282_E2_P4_G6	17	1	81100000	17:1-81100000	0.848
C282_E2_P4_G6	18	200001	78077248	18:200001-78077248	0.44
C282_E2_P4_G6	19	300001	59100000	19:300001-59100000	0.866
C282_E2_P4_G6	20	1	62900000	20:1-62900000	1.667
C282_E2_P4_G6	21	15500001	48100000	21:15500001-48100000	0.89
C282_E2_P4_G6	22	17400001	51200000	22:17400001-51200000	0.868
C282_E2_P4_G9	1	900001	145500000	1:900001-145500000	0.855
C282_E2_P4_G9	1	145500001	249200000	1:145500001-249200000	1.239
C282_E2_P4_G9	2	100001	243000000	2:100001-243000000	1.216
C282_E2_P4_G9	3	100001	197800000	3:100001-197800000	1.22
C282_E2_P4_G9	4	100001	190800000	4:100001-190800000	0.85
C282_E2_P4_G9	5	100001	180700000	5:100001-180700000	0.848
C282_E2_P4_G9	6	400001	28500000	6:400001-28500000	0.955
C282_E2_P4_G9	6	28500001	33400000	6:28500001-33400000	0.012
C282_E2_P4_G9	6	33400001	170900000	6:33400001-170900000	0.971
C282_E2_P4_G9	7	1	159100000	7:1-159100000	1.221
C282_E2_P4_G9	8	400001	146200000	8:400001-146200000	1.215
C282_E2_P4_G9	9	200001	141000000	9:200001-141000000	0.854
C282_E2_P4_G9	10	100001	135400000	10:100001-135400000	0.849
C282_E2_P4_G9	11	200001	134800000	11:200001-134800000	0.86
C282_E2_P4_G9	12	200001	133800000	12:200001-133800000	1.22
C282_E2_P4_G9	13	19500001	115100000	13:19500001-115100000	1.198
C282_E2_P4_G9	14	20400001	107300000	14:20400001-107300000	0.86
C282_E2_P4_G9	15	22800001	102400000	15:22800001-102400000	0.858
C282_E2_P4_G9	16	100001	90100000	16:100001-90100000	1.221
C282_E2_P4_G9	17	1	81100000	17:1-81100000	0.855
C282_E2_P4_G9	18	200001	78077248	18:200001-78077248	0.475
C282_E2_P4_G9	19	300001	59100000	19:300001-59100000	0.879
C282_E2_P4_G9	20	1	62900000	20:1-62900000	1.609
C282_E2_P4_G9	21	15500001	48100000	21:15500001-48100000	0.833
C282_E2_P4_G9	22	17400001	51200000	22:17400001-51200000	0.87
C282_E2_P4_G12	1	900001	145600000	1:900001-145600000	0.869
C282_E2_P4_G12	1	145600001	249200000	1:145600001-249200000	1.169
C282_E2_P4_G12	2	100001	243000000	2:100001-243000000	1.153
C282_E2_P4_G12	3	100001	197800000	3:100001-197800000	1.16
C282_E2_P4_G12	4	100001	69100000	4:100001-69100000	0.839
C282_E2_P4_G12	4	69100001	69900000	4:69100001-69900000	0.204
C282_E2_P4_G12	4	69900001	190800000	4:69900001-190800000	0.839
C282_E2_P4_G12	5	100001	180700000	5:100001-180700000	0.852
C282_E2_P4_G12	6	400001	28500000	6:400001-28500000	1.111
C282_E2_P4_G12	6	28500001	33400000	6:28500001-33400000	0.013
C282_E2_P4_G12	6	33400001	170900000	6:33400001-170900000	1.124
C282_E2_P4_G12	7	1	159100000	7:1-159100000	1.165
C282_E2_P4_G12	8	400001	146200000	8:400001-146200000	1.163
C282_E2_P4_G12	9	200001	141000000	9:200001-141000000	0.86
C282_E2_P4_G12	10	100001	135400000	10:100001-135400000	0.86
C282_E2_P4_G12	11	200001	134800000	11:200001-134800000	0.859
C282_E2_P4_G12	12	200001	133800000	12:200001-133800000	1.167
C282_E2_P4_G12	13	19500001	115100000	13:19500001-115100000	1.159
C282_E2_P4_G12	14	20400001	107300000	14:20400001-107300000	0.854
C282_E2_P4_G12	15	22800001	102400000	15:22800001-102400000	0.87
C282_E2_P4_G12	16	100001	90100000	16:100001-90100000	1.161
C282_E2_P4_G12	17	1	43400000	17:1-43400000	0.865
C282_E2_P4_G12	17	43400001	44300000	17:43400001-44300000	0.328
C282_E2_P4_G12	17	44800001	81100000	17:44800001-81100000	0.846
C282_E2_P4_G12	18	200001	78077248	18:200001-78077248	0.545
C282_E2_P4_G12	19	300001	59100000	19:300001-59100000	0.87
C282_E2_P4_G12	20	1	62900000	20:1-62900000	1.472
C282_E2_P4_G12	21	15500001	48100000	21:15500001-48100000	0.836
C282_E2_P4_G12	22	17400001	51200000	22:17400001-51200000	0.898
C282_E2_P4_G15	1	900001	4900000	1:900001-4900000	0.828
C282_E2_P4_G15	1	4900001	6000000	1:4900001-6000000	0.437
C282_E2_P4_G15	1	6000001	121300000	1:6000001-121300000	0.826
C282_E2_P4_G15	1	145400001	249200000	1:145400001-249200000	1.213
C282_E2_P4_G15	2	100001	243000000	2:100001-243000000	1.195
C282_E2_P4_G15	3	100001	197800000	3:100001-197800000	1.189
C282_E2_P4_G15	4	100001	69200000	4:100001-69200000	0.797
C282_E2_P4_G15	4	69200001	69900000	4:69200001-69900000	0.112
C282_E2_P4_G15	4	69900001	190800000	4:69900001-190800000	0.804
C282_E2_P4_G15	5	100001	22100000	5:100001-22100000	0.809
C282_E2_P4_G15	5	22200001	23000000	5:22200001-23000000	0.479
C282_E2_P4_G15	5	23000001	180700000	5:23000001-180700000	0.804
C282_E2_P4_G15	6	400001	28500000	6:400001-28500000	1.209
C282_E2_P4_G15	6	28500001	33500000	6:28500001-33500000	0.023
C282_E2_P4_G15	6	33500001	170900000	6:33500001-170900000	1.198
C282_E2_P4_G15	7	1	159100000	7:1-159100000	1.196
C282_E2_P4_G15	8	400001	146200000	8:400001-146200000	1.197
C282_E2_P4_G15	9	200001	141000000	9:200001-141000000	0.814
C282_E2_P4_G15	10	100001	135400000	10:100001-135400000	0.812
C282_E2_P4_G15	11	200001	134800000	11:200001-134800000	0.81
C282_E2_P4_G15	12	200001	133800000	12:200001-133800000	1.201
C282_E2_P4_G15	13	19500001	115100000	13:19500001-115100000	1.199
C282_E2_P4_G15	14	20400001	107300000	14:20400001-107300000	0.812
C282_E2_P4_G15	15	22800001	102400000	15:22800001-102400000	0.818
C282_E2_P4_G15	16	100001	90100000	16:100001-90100000	1.203
C282_E2_P4_G15	17	1	43400000	17:1-43400000	0.842
C282_E2_P4_G15	17	43400001	44300000	17:43400001-44300000	0.32
C282_E2_P4_G15	17	44800001	50300000	17:44800001-50300000	0.83
C282_E2_P4_G15	17	50300001	51000000	17:50300001-51000000	0.397
C282_E2_P4_G15	17	51000001	81100000	17:51000001-81100000	0.833
C282_E2_P4_G15	18	200001	78077248	18:200001-78077248	0.419
C282_E2_P4_G15	19	300001	59100000	19:300001-59100000	0.843
C282_E2_P4_G15	20	1	62900000	20:1-62900000	1.6
C282_E2_P4_G15	21	15500001	48100000	21:15500001-48100000	0.812
C282_E2_P4_G15	22	17400001	51200000	22:17400001-51200000	0.842
C282_E2_P4_G19	1	900001	121300000	1:900001-121300000	0.825
C282_E2_P4_G19	1	145400001	249200000	1:145400001-249200000	1.219
C282_E2_P4_G19	2	100001	243000000	2:100001-243000000	1.207
C282_E2_P4_G19	3	100001	197800000	3:100001-197800000	1.212
C282_E2_P4_G19	4	100001	69100000	4:100001-69100000	0.801
C282_E2_P4_G19	4	69100001	69900000	4:69100001-69900000	0.144
C282_E2_P4_G19	4	69900001	190800000	4:69900001-190800000	0.817
C282_E2_P4_G19	5	100001	180700000	5:100001-180700000	0.816
C282_E2_P4_G19	6	400001	28500000	6:400001-28500000	1.203
C282_E2_P4_G19	6	28500001	33400000	6:28500001-33400000	0.012
C282_E2_P4_G19	6	33400001	170900000	6:33400001-170900000	1.208
C282_E2_P4_G19	7	1	159100000	7:1-159100000	1.204
C282_E2_P4_G19	8	400001	146200000	8:400001-146200000	1.199
C282_E2_P4_G19	9	200001	141000000	9:200001-141000000	0.818
C282_E2_P4_G19	10	100001	135400000	10:100001-135400000	0.816
C282_E2_P4_G19	11	200001	134800000	11:200001-134800000	0.825
C282_E2_P4_G19	12	200001	133800000	12:200001-133800000	1.218
C282_E2_P4_G19	13	19500001	115100000	13:19500001-115100000	1.179
C282_E2_P4_G19	14	20400001	107300000	14:20400001-107300000	0.808
C282_E2_P4_G19	15	22800001	102400000	15:22800001-102400000	0.838
C282_E2_P4_G19	16	100001	90100000	16:100001-90100000	1.201
C282_E2_P4_G19	17	1	43400000	17:1-43400000	0.846
C282_E2_P4_G19	17	43400001	44300000	17:43400001-44300000	0.258
C282_E2_P4_G19	17	44800001	81100000	17:44800001-81100000	0.833
C282_E2_P4_G19	18	200001	78077248	18:200001-78077248	0.423
C282_E2_P4_G19	19	300001	59100000	19:300001-59100000	0.85
C282_E2_P4_G19	20	1	62900000	20:1-62900000	1.632
C282_E2_P4_G19	21	15500001	48100000	21:15500001-48100000	0.816
C282_E2_P4_G19	22	17400001	51200000	22:17400001-51200000	0.846
C282_E2_P4_G22	1	900001	121300000	1:900001-121300000	0.825
C282_E2_P4_G22	1	145400001	249200000	1:145400001-249200000	1.216
C282_E2_P4_G22	2	100001	243000000	2:100001-243000000	1.198
C282_E2_P4_G22	3	100001	197800000	3:100001-197800000	1.21
C282_E2_P4_G22	4	100001	69200000	4:100001-69200000	0.809
C282_E2_P4_G22	4	69200001	69900000	4:69200001-69900000	0.109
C282_E2_P4_G22	4	69900001	190800000	4:69900001-190800000	0.815
C282_E2_P4_G22	5	100001	22100000	5:100001-22100000	0.828
C282_E2_P4_G22	5	22200001	22900000	5:22200001-22900000	0.389
C282_E2_P4_G22	5	22900001	180700000	5:22900001-180700000	0.812
C282_E2_P4_G22	6	400001	28500000	6:400001-28500000	1.185
C282_E2_P4_G22	6	28500001	33400000	6:28500001-33400000	0.008
C282_E2_P4_G22	6	33400001	170900000	6:33400001-170900000	1.207
C282_E2_P4_G22	7	1	159100000	7:1-159100000	1.206
C282_E2_P4_G22	8	400001	146200000	8:400001-146200000	1.199
C282_E2_P4_G22	9	200001	141000000	9:200001-141000000	0.817
C282_E2_P4_G22	10	100001	135400000	10:100001-135400000	0.821
C282_E2_P4_G22	11	200001	134800000	11:200001-134800000	0.817
C282_E2_P4_G22	12	200001	133800000	12:200001-133800000	1.209
C282_E2_P4_G22	13	19500001	115100000	13:19500001-115100000	1.184
C282_E2_P4_G22	14	20400001	107300000	14:20400001-107300000	0.82
C282_E2_P4_G22	15	22800001	102400000	15:22800001-102400000	0.818
C282_E2_P4_G22	16	100001	31900000	16:100001-31900000	1.232
C282_E2_P4_G22	16	34300001	89000000	16:34300001-89000000	0.988
C282_E2_P4_G22	16	89000001	90100000	16:89000001-90100000	1.189
C282_E2_P4_G22	17	1	43300000	17:1-43300000	0.852
C282_E2_P4_G22	17	43300001	44300000	17:43300001-44300000	0.301
C282_E2_P4_G22	17	44800001	50400000	17:44800001-50400000	0.84
C282_E2_P4_G22	17	50400001	51000000	17:50400001-51000000	0.406
C282_E2_P4_G22	17	51000001	81100000	17:51000001-81100000	0.83
C282_E2_P4_G22	18	200001	78077248	18:200001-78077248	0.414
C282_E2_P4_G22	19	300001	59100000	19:300001-59100000	0.847
C282_E2_P4_G22	20	1	26200000	20:1-26200000	1.372
C282_E2_P4_G22	20	29900001	62900000	20:29900001-62900000	1.632
C282_E2_P4_G22	21	15500001	48100000	21:15500001-48100000	0.816
C282_E2_P4_G22	22	17400001	51200000	22:17400001-51200000	0.859
C282_E2_P4_G25	1	900001	5000000	1:900001-5000000	0.794
C282_E2_P4_G25	1	5000001	5900000	1:5000001-5900000	0.458
C282_E2_P4_G25	1	5900001	121300000	1:5900001-121300000	0.822
C282_E2_P4_G25	1	145400001	249200000	1:145400001-249200000	1.194
C282_E2_P4_G25	2	100001	243000000	2:100001-243000000	1.191
C282_E2_P4_G25	3	100001	197800000	3:100001-197800000	1.192
C282_E2_P4_G25	4	100001	69100000	4:100001-69100000	0.808
C282_E2_P4_G25	4	69100001	69900000	4:69100001-69900000	0.167
C282_E2_P4_G25	4	69900001	190800000	4:69900001-190800000	0.802
C282_E2_P4_G25	5	100001	2900000	5:100001-2900000	0.962
C282_E2_P4_G25	5	2900001	22100000	5:2900001-22100000	0.802
C282_E2_P4_G25	5	22200001	22900000	5:22200001-22900000	0.4
C282_E2_P4_G25	5	22900001	180700000	5:22900001-180700000	0.818
C282_E2_P4_G25	6	400001	28500000	6:400001-28500000	1.184
C282_E2_P4_G25	6	28500001	33500000	6:28500001-33500000	0.018
C282_E2_P4_G25	6	33500001	170900000	6:33500001-170900000	1.175
C282_E2_P4_G25	7	1	159100000	7:1-159100000	1.185
C282_E2_P4_G25	8	400001	146200000	8:400001-146200000	1.188
C282_E2_P4_G25	9	200001	141000000	9:200001-141000000	0.82
C282_E2_P4_G25	10	100001	135400000	10:100001-135400000	0.824
C282_E2_P4_G25	11	200001	134800000	11:200001-134800000	0.82
C282_E2_P4_G25	12	200001	133800000	12:200001-133800000	1.194
C282_E2_P4_G25	13	19500001	115100000	13:19500001-115100000	1.176
C282_E2_P4_G25	14	20400001	107300000	14:20400001-107300000	0.816
C282_E2_P4_G25	15	22800001	102400000	15:22800001-102400000	0.818
C282_E2_P4_G25	16	100001	90100000	16:100001-90100000	1.213
C282_E2_P4_G25	17	1	43300000	17:1-43300000	0.83
C282_E2_P4_G25	17	43300001	45000000	17:43300001-45000000	0.409
C282_E2_P4_G25	17	45000001	50300000	17:45000001-50300000	0.828
C282_E2_P4_G25	17	50300001	51000000	17:50300001-51000000	0.401
C282_E2_P4_G25	17	51000001	81100000	17:51000001-81100000	0.829
C282_E2_P4_G25	18	200001	78077248	18:200001-78077248	0.432
C282_E2_P4_G25	19	300001	59100000	19:300001-59100000	0.856
C282_E2_P4_G25	20	1	62900000	20:1-62900000	1.591
C282_E2_P4_G25	21	15500001	48100000	21:15500001-48100000	0.818
C282_E2_P4_G25	22	17400001	51200000	22:17400001-51200000	0.84
C282_E2_P5_G3	1	900001	121300000	1:900001-121300000	0.848
C282_E2_P5_G3	1	145400001	249200000	1:145400001-249200000	1.23
C282_E2_P5_G3	2	100001	243000000	2:100001-243000000	1.211
C282_E2_P5_G3	3	100001	197800000	3:100001-197800000	1.219
C282_E2_P5_G3	4	100001	69200000	4:100001-69200000	0.812
C282_E2_P5_G3	4	69200001	69900000	4:69200001-69900000	0.137
C282_E2_P5_G3	4	69900001	190800000	4:69900001-190800000	0.83
C282_E2_P5_G3	5	100001	180700000	5:100001-180700000	0.836
C282_E2_P5_G3	6	400001	28500000	6:400001-28500000	1.036
C282_E2_P5_G3	6	28500001	33400000	6:28500001-33400000	0.007
C282_E2_P5_G3	6	33400001	170900000	6:33400001-170900000	1.037
C282_E2_P5_G3	7	1	159100000	7:1-159100000	1.218
C282_E2_P5_G3	8	400001	146200000	8:400001-146200000	1.207
C282_E2_P5_G3	9	200001	141000000	9:200001-141000000	0.841
C282_E2_P5_G3	10	100001	135400000	10:100001-135400000	0.837
C282_E2_P5_G3	11	200001	134800000	11:200001-134800000	0.847
C282_E2_P5_G3	12	200001	133800000	12:200001-133800000	1.216
C282_E2_P5_G3	13	19500001	115100000	13:19500001-115100000	1.19
C282_E2_P5_G3	14	20400001	107300000	14:20400001-107300000	0.833
C282_E2_P5_G3	15	22800001	102400000	15:22800001-102400000	0.839
C282_E2_P5_G3	16	100001	90100000	16:100001-90100000	1.222
C282_E2_P5_G3	17	1	43400000	17:1-43400000	0.839
C282_E2_P5_G3	17	43400001	45000000	17:43400001-45000000	0.353
C282_E2_P5_G3	17	45000001	81100000	17:45000001-81100000	0.856
C282_E2_P5_G3	18	200001	78077248	18:200001-78077248	0.441
C282_E2_P5_G3	19	300001	59100000	19:300001-59100000	0.848
C282_E2_P5_G3	20	1	62900000	20:1-62900000	1.612
C282_E2_P5_G3	21	15500001	48100000	21:15500001-48100000	0.833
C282_E2_P5_G3	22	17400001	51200000	22:17400001-51200000	0.853
C282_E2_P6_G23	1	900001	4900000	1:900001-4900000	0.844
C282_E2_P6_G23	1	4900001	6000000	1:4900001-6000000	0.495
C282_E2_P6_G23	1	6000001	121300000	1:6000001-121300000	0.836
C282_E2_P6_G23	1	145400001	249200000	1:145400001-249200000	1.22
C282_E2_P6_G23	2	100001	243000000	2:100001-243000000	1.2
C282_E2_P6_G23	3	100001	197800000	3:100001-197800000	1.208
C282_E2_P6_G23	4	100001	69200000	4:100001-69200000	0.815
C282_E2_P6_G23	4	69200001	69900000	4:69200001-69900000	0.134
C282_E2_P6_G23	4	69900001	190800000	4:69900001-190800000	0.815
C282_E2_P6_G23	5	100001	22100000	5:100001-22100000	0.83
C282_E2_P6_G23	5	22200001	23000000	5:22200001-23000000	0.432
C282_E2_P6_G23	5	23000001	180700000	5:23000001-180700000	0.826
C282_E2_P6_G23	6	400001	28400000	6:400001-28400000	0.933
C282_E2_P6_G23	6	28400001	33400000	6:28400001-33400000	0.021
C282_E2_P6_G23	6	33400001	56600000	6:33400001-56600000	0.944
C282_E2_P6_G23	6	56600001	170900000	6:56600001-170900000	1.167
C282_E2_P6_G23	7	1	159100000	7:1-159100000	1.21
C282_E2_P6_G23	8	400001	146200000	8:400001-146200000	1.195
C282_E2_P6_G23	9	200001	141000000	9:200001-141000000	0.836
C282_E2_P6_G23	10	100001	135400000	10:100001-135400000	0.826
C282_E2_P6_G23	11	200001	134800000	11:200001-134800000	0.837
C282_E2_P6_G23	12	200001	133800000	12:200001-133800000	1.211
C282_E2_P6_G23	13	19500001	115100000	13:19500001-115100000	1.198
C282_E2_P6_G23	14	20400001	107300000	14:20400001-107300000	0.834
C282_E2_P6_G23	15	22800001	102400000	15:22800001-102400000	0.828
C282_E2_P6_G23	16	100001	90100000	16:100001-90100000	1.229
C282_E2_P6_G23	17	1	43400000	17:1-43400000	0.844
C282_E2_P6_G23	17	43400001	44300000	17:43400001-44300000	0.32
C282_E2_P6_G23	17	44800001	50200000	17:44800001-50200000	0.892
C282_E2_P6_G23	17	50200001	51000000	17:50200001-51000000	0.424
C282_E2_P6_G23	17	51000001	81100000	17:51000001-81100000	0.839
C282_E2_P6_G23	18	200001	78077248	18:200001-78077248	0.436
C282_E2_P6_G23	19	300001	59100000	19:300001-59100000	0.856
C282_E2_P6_G23	20	1	62900000	20:1-62900000	1.616
C282_E2_P6_G23	21	15500001	48100000	21:15500001-48100000	0.823
C282_E2_P6_G23	22	17400001	51200000	22:17400001-51200000	0.863
C282_E2_P7_G38	1	900001	4900000	1:900001-4900000	0.834
C282_E2_P7_G38	1	4900001	6100000	1:4900001-6100000	0.449
C282_E2_P7_G38	1	6100001	121300000	1:6100001-121300000	0.841
C282_E2_P7_G38	1	145400001	249200000	1:145400001-249200000	1.22
C282_E2_P7_G38	2	100001	243000000	2:100001-243000000	1.213
C282_E2_P7_G38	3	100001	197800000	3:100001-197800000	1.218
C282_E2_P7_G38	4	100001	69200000	4:100001-69200000	0.821
C282_E2_P7_G38	4	69200001	69900000	4:69200001-69900000	0.152
C282_E2_P7_G38	4	69900001	190800000	4:69900001-190800000	0.835
C282_E2_P7_G38	5	100001	180700000	5:100001-180700000	0.83
C282_E2_P7_G38	6	400001	28500000	6:400001-28500000	1.019
C282_E2_P7_G38	6	28500001	33400000	6:28500001-33400000	0.004
C282_E2_P7_G38	6	33400001	170900000	6:33400001-170900000	1.035
C282_E2_P7_G38	7	1	159100000	7:1-159100000	1.23
C282_E2_P7_G38	8	400001	146200000	8:400001-146200000	1.223
C282_E2_P7_G38	9	200001	141000000	9:200001-141000000	0.837
C282_E2_P7_G38	10	100001	135400000	10:100001-135400000	0.84
C282_E2_P7_G38	11	200001	134800000	11:200001-134800000	0.851
C282_E2_P7_G38	12	200001	133800000	12:200001-133800000	1.223
C282_E2_P7_G38	13	19500001	115100000	13:19500001-115100000	1.195
C282_E2_P7_G38	14	20400001	107300000	14:20400001-107300000	0.843
C282_E2_P7_G38	15	22800001	102400000	15:22800001-102400000	0.845
C282_E2_P7_G38	16	100001	90100000	16:100001-90100000	1.231
C282_E2_P7_G38	17	1	81100000	17:1-81100000	0.841
C282_E2_P7_G38	18	200001	78077248	18:200001-78077248	0.451
C282_E2_P7_G38	19	300001	59100000	19:300001-59100000	0.859
C282_E2_P7_G38	20	1	62900000	20:1-62900000	1.608
C282_E2_P7_G38	21	15500001	48100000	21:15500001-48100000	0.822
C282_E2_P7_G38	22	17400001	51200000	22:17400001-51200000	0.864
C282_E2_P7_G39	1	900001	121300000	1:900001-121300000	0.823
C282_E2_P7_G39	1	145400001	249200000	1:145400001-249200000	1.216
C282_E2_P7_G39	2	100001	243000000	2:100001-243000000	1.2
C282_E2_P7_G39	3	100001	197800000	3:100001-197800000	1.202
C282_E2_P7_G39	4	100001	69100000	4:100001-69100000	0.808
C282_E2_P7_G39	4	69100001	69900000	4:69100001-69900000	0.133
C282_E2_P7_G39	4	69900001	190800000	4:69900001-190800000	0.81
C282_E2_P7_G39	5	100001	180700000	5:100001-180700000	0.82
C282_E2_P7_G39	6	400001	28500000	6:400001-28500000	1.243
C282_E2_P7_G39	6	28500001	33400000	6:28500001-33400000	0.003
C282_E2_P7_G39	6	33400001	170900000	6:33400001-170900000	1.206
C282_E2_P7_G39	7	1	159100000	7:1-159100000	1.205
C282_E2_P7_G39	8	400001	146200000	8:400001-146200000	1.195
C282_E2_P7_G39	9	200001	141000000	9:200001-141000000	0.827
C282_E2_P7_G39	10	100001	135400000	10:100001-135400000	0.82
C282_E2_P7_G39	11	200001	134800000	11:200001-134800000	0.825
C282_E2_P7_G39	12	200001	133800000	12:200001-133800000	1.208
C282_E2_P7_G39	13	19500001	115100000	13:19500001-115100000	1.18
C282_E2_P7_G39	14	20400001	107300000	14:20400001-107300000	0.817
C282_E2_P7_G39	15	22800001	102400000	15:22800001-102400000	0.83
C282_E2_P7_G39	16	100001	90100000	16:100001-90100000	1.135
C282_E2_P7_G39	17	1	43400000	17:1-43400000	0.847
C282_E2_P7_G39	17	43400001	44300000	17:43400001-44300000	0.296
C282_E2_P7_G39	17	44800001	81100000	17:44800001-81100000	0.838
C282_E2_P7_G39	18	200001	78077248	18:200001-78077248	0.429
C282_E2_P7_G39	19	300001	59100000	19:300001-59100000	0.836
C282_E2_P7_G39	20	1	62900000	20:1-62900000	1.552
C282_E2_P7_G39	21	15500001	48100000	21:15500001-48100000	0.816
C282_E2_P7_G39	22	17400001	51200000	22:17400001-51200000	0.854
C282_E3_P1_G7	1	900001	249200000	1:900001-249200000	0.952
C282_E3_P1_G7	2	100001	243000000	2:100001-243000000	1.083
C282_E3_P1_G7	3	100001	197800000	3:100001-197800000	1.081
C282_E3_P1_G7	4	100001	69200000	4:100001-69200000	0.931
C282_E3_P1_G7	4	69200001	69900000	4:69200001-69900000	0.139
C282_E3_P1_G7	4	69900001	190800000	4:69900001-190800000	0.935
C282_E3_P1_G7	5	100001	180700000	5:100001-180700000	0.943
C282_E3_P1_G7	6	400001	28500000	6:400001-28500000	1.043
C282_E3_P1_G7	6	28500001	33400000	6:28500001-33400000	0.012
C282_E3_P1_G7	6	33400001	170900000	6:33400001-170900000	1.071
C282_E3_P1_G7	7	1	159100000	7:1-159100000	1.094
C282_E3_P1_G7	8	400001	146200000	8:400001-146200000	1.089
C282_E3_P1_G7	9	200001	141000000	9:200001-141000000	0.942
C282_E3_P1_G7	10	100001	135400000	10:100001-135400000	0.932
C282_E3_P1_G7	11	200001	134800000	11:200001-134800000	0.95
C282_E3_P1_G7	12	200001	133800000	12:200001-133800000	1.085
C282_E3_P1_G7	13	19500001	115100000	13:19500001-115100000	1.082
C282_E3_P1_G7	14	20400001	107300000	14:20400001-107300000	0.936
C282_E3_P1_G7	15	22800001	102400000	15:22800001-102400000	0.942
C282_E3_P1_G7	16	100001	90100000	16:100001-90100000	1.08
C282_E3_P1_G7	17	1	43400000	17:1-43400000	0.946
C282_E3_P1_G7	17	43400001	44300000	17:43400001-44300000	0.366
C282_E3_P1_G7	17	44800001	81100000	17:44800001-81100000	0.944
C282_E3_P1_G7	18	200001	78077248	18:200001-78077248	0.802
C282_E3_P1_G7	19	300001	59100000	19:300001-59100000	0.927
C282_E3_P1_G7	20	1	62900000	20:1-62900000	1.24
C282_E3_P1_G7	21	15500001	48100000	21:15500001-48100000	0.914
C282_E3_P1_G7	22	17400001	51200000	22:17400001-51200000	0.971
C282_E3_P1_G8	1	900001	249200000	1:900001-249200000	0.869
C282_E3_P1_G8	2	100001	243000000	2:100001-243000000	1.19
C282_E3_P1_G8	3	100001	197800000	3:100001-197800000	1.183
C282_E3_P1_G8	4	100001	69200000	4:100001-69200000	0.852
C282_E3_P1_G8	4	69200001	69900000	4:69200001-69900000	0.113
C282_E3_P1_G8	4	69900001	190800000	4:69900001-190800000	0.849
C282_E3_P1_G8	5	100001	180700000	5:100001-180700000	0.867
C282_E3_P1_G8	6	400001	28500000	6:400001-28500000	1.184
C282_E3_P1_G8	6	28500001	33400000	6:28500001-33400000	0.007
C282_E3_P1_G8	6	33400001	170900000	6:33400001-170900000	1.196
C282_E3_P1_G8	7	1	159100000	7:1-159100000	1.181
C282_E3_P1_G8	8	400001	146200000	8:400001-146200000	1.201
C282_E3_P1_G8	9	200001	141000000	9:200001-141000000	0.868
C282_E3_P1_G8	10	100001	135400000	10:100001-135400000	0.859
C282_E3_P1_G8	11	200001	134800000	11:200001-134800000	0.876
C282_E3_P1_G8	12	200001	133800000	12:200001-133800000	1.201
C282_E3_P1_G8	13	19500001	115100000	13:19500001-115100000	1.161
C282_E3_P1_G8	14	20400001	107300000	14:20400001-107300000	0.865
C282_E3_P1_G8	15	22800001	102400000	15:22800001-102400000	0.869
C282_E3_P1_G8	16	100001	90100000	16:100001-90100000	1.206
C282_E3_P1_G8	17	1	43400000	17:1-43400000	0.883
C282_E3_P1_G8	17	43400001	44300000	17:43400001-44300000	0.291
C282_E3_P1_G8	17	44800001	81100000	17:44800001-81100000	0.842
C282_E3_P1_G8	18	200001	78077248	18:200001-78077248	0.522
C282_E3_P1_G8	19	300001	59100000	19:300001-59100000	0.887
C282_E3_P1_G8	20	1	62900000	20:1-62900000	1.531
C282_E3_P1_G8	21	15500001	48100000	21:15500001-48100000	0.84
C282_E3_P1_G8	22	17400001	51200000	22:17400001-51200000	0.869
C282_E3_P1_G11	1	900001	249200000	1:900001-249200000	0.883
C282_E3_P1_G11	2	100001	243000000	2:100001-243000000	1.161
C282_E3_P1_G11	3	100001	197800000	3:100001-197800000	1.164
C282_E3_P1_G11	4	100001	69200000	4:100001-69200000	0.874
C282_E3_P1_G11	4	69200001	69900000	4:69200001-69900000	0.107
C282_E3_P1_G11	4	69900001	190800000	4:69900001-190800000	0.876
C282_E3_P1_G11	5	100001	180700000	5:100001-180700000	0.887
C282_E3_P1_G11	6	400001	28500000	6:400001-28500000	1.11
C282_E3_P1_G11	6	28500001	33400000	6:28500001-33400000	0.012
C282_E3_P1_G11	6	33400001	170900000	6:33400001-170900000	1.119
C282_E3_P1_G11	7	1	159100000	7:1-159100000	1.179
C282_E3_P1_G11	8	400001	146200000	8:400001-146200000	1.165
C282_E3_P1_G11	9	200001	141000000	9:200001-141000000	0.884
C282_E3_P1_G11	10	100001	135400000	10:100001-135400000	0.887
C282_E3_P1_G11	11	200001	134800000	11:200001-134800000	0.902
C282_E3_P1_G11	12	200001	133800000	12:200001-133800000	1.162
C282_E3_P1_G11	13	19500001	115100000	13:19500001-115100000	1.14
C282_E3_P1_G11	14	20400001	107300000	14:20400001-107300000	0.88
C282_E3_P1_G11	15	22800001	102400000	15:22800001-102400000	0.888
C282_E3_P1_G11	16	100001	90100000	16:100001-90100000	1.167
C282_E3_P1_G11	17	1	43300000	17:1-43300000	0.908
C282_E3_P1_G11	17	43300001	45000000	17:43300001-45000000	0.402
C282_E3_P1_G11	17	45000001	81100000	17:45000001-81100000	0.888
C282_E3_P1_G11	18	200001	78077248	18:200001-78077248	0.608
C282_E3_P1_G11	19	300001	59100000	19:300001-59100000	0.897
C282_E3_P1_G11	20	1	62900000	20:1-62900000	1.456
C282_E3_P1_G11	21	15500001	48100000	21:15500001-48100000	0.859
C282_E3_P1_G11	22	17400001	51200000	22:17400001-51200000	0.9
C282_E3_P1_G12	1	900001	249200000	1:900001-249200000	0.866
C282_E3_P1_G12	2	100001	243000000	2:100001-243000000	1.203
C282_E3_P1_G12	3	100001	197800000	3:100001-197800000	1.189
C282_E3_P1_G12	4	100001	69200000	4:100001-69200000	0.84
C282_E3_P1_G12	4	69200001	69900000	4:69200001-69900000	0.106
C282_E3_P1_G12	4	69900001	190800000	4:69900001-190800000	0.858
C282_E3_P1_G12	5	100001	180700000	5:100001-180700000	0.851
C282_E3_P1_G12	6	400001	28500000	6:400001-28500000	1.218
C282_E3_P1_G12	6	28500001	33400000	6:28500001-33400000	0.009
C282_E3_P1_G12	6	33400001	170900000	6:33400001-170900000	1.169
C282_E3_P1_G12	7	1	159100000	7:1-159100000	1.216
C282_E3_P1_G12	8	400001	146200000	8:400001-146200000	1.205
C282_E3_P1_G12	9	200001	141000000	9:200001-141000000	0.854
C282_E3_P1_G12	10	100001	135400000	10:100001-135400000	0.872
C282_E3_P1_G12	11	200001	134800000	11:200001-134800000	0.836
C282_E3_P1_G12	12	200001	133800000	12:200001-133800000	1.217
C282_E3_P1_G12	13	19500001	115100000	13:19500001-115100000	1.23
C282_E3_P1_G12	14	20400001	107300000	14:20400001-107300000	0.843
C282_E3_P1_G12	15	22800001	102400000	15:22800001-102400000	0.865
C282_E3_P1_G12	16	100001	90100000	16:100001-90100000	1.194
C282_E3_P1_G12	17	1	43400000	17:1-43400000	0.87
C282_E3_P1_G12	17	43400001	45100000	17:43400001-45100000	0.422
C282_E3_P1_G12	17	45200001	81100000	17:45200001-81100000	0.89
C282_E3_P1_G12	18	200001	78077248	18:200001-78077248	0.503
C282_E3_P1_G12	19	300001	59100000	19:300001-59100000	0.873
C282_E3_P1_G12	20	1	62900000	20:1-62900000	1.563
C282_E3_P1_G12	21	15500001	48100000	21:15500001-48100000	0.87
C282_E3_P1_G12	22	17400001	51200000	22:17400001-51200000	0.89
C282_E3_P1_G14	1	900001	145500000	1:900001-145500000	0.851
C282_E3_P1_G14	1	145500001	249200000	1:145500001-249200000	1.237
C282_E3_P1_G14	2	100001	243000000	2:100001-243000000	1.218
C282_E3_P1_G14	3	100001	197800000	3:100001-197800000	1.22
C282_E3_P1_G14	4	100001	190800000	4:100001-190800000	0.846
C282_E3_P1_G14	5	100001	180700000	5:100001-180700000	0.846
C282_E3_P1_G14	6	400001	28500000	6:400001-28500000	0.97
C282_E3_P1_G14	6	28500001	33500000	6:28500001-33500000	0.012
C282_E3_P1_G14	6	33500001	170900000	6:33500001-170900000	0.984
C282_E3_P1_G14	7	1	159100000	7:1-159100000	1.223
C282_E3_P1_G14	8	400001	146200000	8:400001-146200000	1.227
C282_E3_P1_G14	9	200001	141000000	9:200001-141000000	0.851
C282_E3_P1_G14	10	100001	135400000	10:100001-135400000	0.856
C282_E3_P1_G14	11	200001	134800000	11:200001-134800000	0.864
C282_E3_P1_G14	12	200001	133800000	12:200001-133800000	1.227
C282_E3_P1_G14	13	19500001	115100000	13:19500001-115100000	1.199
C282_E3_P1_G14	14	20400001	107300000	14:20400001-107300000	0.853
C282_E3_P1_G14	15	22800001	102400000	15:22800001-102400000	0.858
C282_E3_P1_G14	16	100001	90100000	16:100001-90100000	1.215
C282_E3_P1_G14	17	1	81100000	17:1-81100000	0.86
C282_E3_P1_G14	18	200001	78077248	18:200001-78077248	0.481
C282_E3_P1_G14	19	300001	59100000	19:300001-59100000	0.866
C282_E3_P1_G14	20	1	62900000	20:1-62900000	1.602
C282_E3_P1_G14	21	15500001	48100000	21:15500001-48100000	0.851
C282_E3_P1_G14	22	17400001	51200000	22:17400001-51200000	0.885
C282_E3_P1_G23	1	900001	249200000	1:900001-249200000	0.95
C282_E3_P1_G23	2	100001	243000000	2:100001-243000000	1.08
C282_E3_P1_G23	3	100001	197800000	3:100001-197800000	1.058
C282_E3_P1_G23	4	100001	69200000	4:100001-69200000	0.932
C282_E3_P1_G23	4	69200001	69900000	4:69200001-69900000	0.131
C282_E3_P1_G23	4	69900001	190800000	4:69900001-190800000	0.958
C282_E3_P1_G23	5	100001	180700000	5:100001-180700000	0.936
C282_E3_P1_G23	6	400001	28500000	6:400001-28500000	1.099
C282_E3_P1_G23	6	28500001	33400000	6:28500001-33400000	0.015
C282_E3_P1_G23	6	33400001	170900000	6:33400001-170900000	1.083
C282_E3_P1_G23	7	1	159100000	7:1-159100000	1.082
C282_E3_P1_G23	8	400001	146200000	8:400001-146200000	1.083
C282_E3_P1_G23	9	200001	141000000	9:200001-141000000	0.926
C282_E3_P1_G23	10	100001	135400000	10:100001-135400000	0.956
C282_E3_P1_G23	11	200001	134800000	11:200001-134800000	0.921
C282_E3_P1_G23	12	200001	133800000	12:200001-133800000	1.079
C282_E3_P1_G23	13	19500001	115100000	13:19500001-115100000	1.107
C282_E3_P1_G23	14	20400001	107300000	14:20400001-107300000	0.946
C282_E3_P1_G23	15	22800001	102400000	15:22800001-102400000	0.957
C282_E3_P1_G23	16	100001	90100000	16:100001-90100000	1.066
C282_E3_P1_G23	17	1	43300000	17:1-43300000	0.968
C282_E3_P1_G23	17	43300001	44900000	17:43300001-44900000	0.388
C282_E3_P1_G23	17	44900001	81100000	17:44900001-81100000	0.952
C282_E3_P1_G23	18	200001	78077248	18:200001-78077248	0.825
C282_E3_P1_G23	19	300001	59100000	19:300001-59100000	0.937
C282_E3_P1_G23	20	1	62900000	20:1-62900000	1.202
C282_E3_P1_G23	21	15500001	48100000	21:15500001-48100000	0.959
C282_E3_P1_G23	22	17400001	51200000	22:17400001-51200000	0.962
C282_E3_P1_G28	1	900001	249200000	1:900001-249200000	0.96
C282_E3_P1_G28	2	100001	243000000	2:100001-243000000	1.062
C282_E3_P1_G28	3	100001	197800000	3:100001-197800000	1.038
C282_E3_P1_G28	4	100001	69200000	4:100001-69200000	0.946
C282_E3_P1_G28	4	69200001	69900000	4:69200001-69900000	0.138
C282_E3_P1_G28	4	69900001	190800000	4:69900001-190800000	0.963
C282_E3_P1_G28	5	100001	180700000	5:100001-180700000	0.944
C282_E3_P1_G28	6	400001	28500000	6:400001-28500000	1.074
C282_E3_P1_G28	6	28500001	33400000	6:28500001-33400000	0.009
C282_E3_P1_G28	6	33400001	170900000	6:33400001-170900000	1.059
C282_E3_P1_G28	7	1	159100000	7:1-159100000	1.083
C282_E3_P1_G28	8	400001	146200000	8:400001-146200000	1.063
C282_E3_P1_G28	9	200001	141000000	9:200001-141000000	0.94
C282_E3_P1_G28	10	100001	135400000	10:100001-135400000	0.981
C282_E3_P1_G28	11	200001	134800000	11:200001-134800000	0.925
C282_E3_P1_G28	12	200001	133800000	12:200001-133800000	1.056
C282_E3_P1_G28	13	19500001	115100000	13:19500001-115100000	1.097
C282_E3_P1_G28	14	20400001	107300000	14:20400001-107300000	0.955
C282_E3_P1_G28	15	22800001	102400000	15:22800001-102400000	0.971
C282_E3_P1_G28	16	100001	90100000	16:100001-90100000	1.074
C282_E3_P1_G28	17	1	43300000	17:1-43300000	0.991
C282_E3_P1_G28	17	43300001	44300000	17:43300001-44300000	0.436
C282_E3_P1_G28	17	44800001	81100000	17:44800001-81100000	0.967
C282_E3_P1_G28	18	200001	78077248	18:200001-78077248	0.865
C282_E3_P1_G28	19	300001	59100000	19:300001-59100000	0.961
C282_E3_P1_G28	20	1	62900000	20:1-62900000	1.18
C282_E3_P1_G28	21	15500001	48100000	21:15500001-48100000	0.99
C282_E3_P1_G28	22	17400001	51200000	22:17400001-51200000	1.002
C282_E3_P1_G29	1	900001	249200000	1:900001-249200000	0.947
C282_E3_P1_G29	2	100001	4200000	2:100001-4200000	1.478
C282_E3_P1_G29	2	4200001	243000000	2:4200001-243000000	1.131
C282_E3_P1_G29	3	100001	197800000	3:100001-197800000	1.101
C282_E3_P1_G29	4	100001	190800000	4:100001-190800000	0.971
C282_E3_P1_G29	5	100001	180700000	5:100001-180700000	0.948
C282_E3_P1_G29	6	400001	28500000	6:400001-28500000	1.209
C282_E3_P1_G29	6	28500001	33500000	6:28500001-33500000	0.026
C282_E3_P1_G29	6	33500001	161400000	6:33500001-161400000	1.123
C282_E3_P1_G29	6	161400001	170900000	6:161400001-170900000	1.543
C282_E3_P1_G29	7	1	159100000	7:1-159100000	1.137
C282_E3_P1_G29	8	400001	146200000	8:400001-146200000	1.126
C282_E3_P1_G29	9	200001	141000000	9:200001-141000000	0.957
C282_E3_P1_G29	10	100001	3700000	10:100001-3700000	1.444
C282_E3_P1_G29	10	3700001	129900000	10:3700001-129900000	0.947
C282_E3_P1_G29	10	129900001	135400000	10:129900001-135400000	1.317
C282_E3_P1_G29	11	200001	134800000	11:200001-134800000	0.914
C282_E3_P1_G29	12	200001	133800000	12:200001-133800000	1.116
C282_E3_P1_G29	13	19500001	109800000	13:19500001-109800000	1.179
C282_E3_P1_G29	13	109800001	115100000	13:109800001-115100000	1.563
C282_E3_P1_G29	14	20400001	107300000	14:20400001-107300000	0.951
C282_E3_P1_G29	15	22800001	102400000	15:22800001-102400000	1.005
C282_E3_P1_G29	16	100001	90100000	16:100001-90100000	1.049
C282_E3_P1_G29	17	1	81100000	17:1-81100000	0.969
C282_E3_P1_G29	18	200001	72100000	18:200001-72100000	0.813
C282_E3_P1_G29	18	72100001	78077248	18:72100001-78077248	1.263
C282_E3_P1_G29	19	300001	59100000	19:300001-59100000	0.928
C282_E3_P1_G29	20	1	62900000	20:1-62900000	1.227
C282_E3_P1_G29	21	15500001	48100000	21:15500001-48100000	1.07
C282_E3_P1_G29	22	17400001	51200000	22:17400001-51200000	1.012
C282_E3_P2_G44	1	900001	249200000	1:900001-249200000	0.936
C282_E3_P2_G44	2	100001	243000000	2:100001-243000000	1.122
C282_E3_P2_G44	3	100001	197800000	3:100001-197800000	1.089
C282_E3_P2_G44	4	100001	190800000	4:100001-190800000	0.929
C282_E3_P2_G44	5	100001	180700000	5:100001-180700000	0.929
C282_E3_P2_G44	6	400001	28400000	6:400001-28400000	1.167
C282_E3_P2_G44	6	28400001	33400000	6:28400001-33400000	0.024
C282_E3_P2_G44	6	33400001	170900000	6:33400001-170900000	1.113
C282_E3_P2_G44	7	1	159100000	7:1-159100000	1.148
C282_E3_P2_G44	8	400001	146200000	8:400001-146200000	1.12
C282_E3_P2_G44	9	200001	141000000	9:200001-141000000	0.91
C282_E3_P2_G44	10	100001	135400000	10:100001-135400000	0.982
C282_E3_P2_G44	11	200001	134800000	11:200001-134800000	0.897
C282_E3_P2_G44	12	200001	133800000	12:200001-133800000	1.111
C282_E3_P2_G44	13	19500001	115100000	13:19500001-115100000	1.154
C282_E3_P2_G44	14	20400001	107300000	14:20400001-107300000	0.92
C282_E3_P2_G44	15	22800001	102400000	15:22800001-102400000	0.975
C282_E3_P2_G44	16	100001	90100000	16:100001-90100000	1.102
C282_E3_P2_G44	17	1	56700000	17:1-56700000	0.944
C282_E3_P2_G44	17	56700001	62100000	17:56700001-62100000	1.292
C282_E3_P2_G44	17	62100001	81100000	17:62100001-81100000	0.95
C282_E3_P2_G44	18	200001	78077248	18:200001-78077248	0.779
C282_E3_P2_G44	19	300001	59100000	19:300001-59100000	0.932
C282_E3_P2_G44	20	1	62900000	20:1-62900000	1.295
C282_E3_P2_G44	21	15500001	48100000	21:15500001-48100000	0.984
C282_E3_P2_G44	22	17400001	51200000	22:17400001-51200000	0.989
C282_E3_P5_G1	1	900001	249200000	1:900001-249200000	0.933
C282_E3_P5_G1	2	100001	243000000	2:100001-243000000	1.119
C282_E3_P5_G1	3	100001	197800000	3:100001-197800000	1.092
C282_E3_P5_G1	4	100001	69200000	4:100001-69200000	0.91
C282_E3_P5_G1	4	69200001	69900000	4:69200001-69900000	0.065
C282_E3_P5_G1	4	69900001	190800000	4:69900001-190800000	0.951
C282_E3_P5_G1	5	100001	180700000	5:100001-180700000	0.918
C282_E3_P5_G1	6	400001	28500000	6:400001-28500000	1.15
C282_E3_P5_G1	6	28500001	33500000	6:28500001-33500000	0.021
C282_E3_P5_G1	6	33500001	170900000	6:33500001-170900000	1.122
C282_E3_P5_G1	7	1	159100000	7:1-159100000	1.111
C282_E3_P5_G1	8	400001	146200000	8:400001-146200000	1.102
C282_E3_P5_G1	9	200001	141000000	9:200001-141000000	0.911
C282_E3_P5_G1	10	100001	135400000	10:100001-135400000	0.942
C282_E3_P5_G1	11	200001	134800000	11:200001-134800000	0.895
C282_E3_P5_G1	12	200001	133800000	12:200001-133800000	1.114
C282_E3_P5_G1	13	19500001	115100000	13:19500001-115100000	1.163
C282_E3_P5_G1	14	20400001	107300000	14:20400001-107300000	0.924
C282_E3_P5_G1	15	22800001	102400000	15:22800001-102400000	0.96
C282_E3_P5_G1	16	100001	90100000	16:100001-90100000	1.113
C282_E3_P5_G1	17	1	43400000	17:1-43400000	0.943
C282_E3_P5_G1	17	43400001	44900000	17:43400001-44900000	0.425
C282_E3_P5_G1	17	44900001	81100000	17:44900001-81100000	0.952
C282_E3_P5_G1	18	200001	78077248	18:200001-78077248	0.772
C282_E3_P5_G1	19	300001	59100000	19:300001-59100000	0.926
C282_E3_P5_G1	20	1	62900000	20:1-62900000	1.306
C282_E3_P5_G1	21	15500001	48100000	21:15500001-48100000	0.98
C282_E3_P5_G1	22	17400001	51200000	22:17400001-51200000	0.949
C282_E3_P5_G2	1	900001	249200000	1:900001-249200000	0.905
C282_E3_P5_G2	2	100001	243000000	2:100001-243000000	1.144
C282_E3_P5_G2	3	100001	197800000	3:100001-197800000	1.142
C282_E3_P5_G2	4	100001	69200000	4:100001-69200000	0.899
C282_E3_P5_G2	4	69200001	69900000	4:69200001-69900000	0.098
C282_E3_P5_G2	4	69900001	190800000	4:69900001-190800000	0.897
C282_E3_P5_G2	5	100001	180700000	5:100001-180700000	0.89
C282_E3_P5_G2	6	400001	28500000	6:400001-28500000	1.149
C282_E3_P5_G2	6	28500001	33500000	6:28500001-33500000	0.018
C282_E3_P5_G2	6	33500001	170900000	6:33500001-170900000	1.135
C282_E3_P5_G2	7	1	159100000	7:1-159100000	1.147
C282_E3_P5_G2	8	400001	146200000	8:400001-146200000	1.142
C282_E3_P5_G2	9	200001	141000000	9:200001-141000000	0.889
C282_E3_P5_G2	10	100001	135400000	10:100001-135400000	0.897
C282_E3_P5_G2	11	200001	134800000	11:200001-134800000	0.891
C282_E3_P5_G2	12	200001	133800000	12:200001-133800000	1.139
C282_E3_P5_G2	13	19500001	115100000	13:19500001-115100000	1.134
C282_E3_P5_G2	14	20400001	107300000	14:20400001-107300000	0.893
C282_E3_P5_G2	15	22800001	102400000	15:22800001-102400000	0.901
C282_E3_P5_G2	16	100001	90100000	16:100001-90100000	1.16
C282_E3_P5_G2	17	1	43300000	17:1-43300000	0.895
C282_E3_P5_G2	17	43300001	44300000	17:43300001-44300000	0.384
C282_E3_P5_G2	17	44800001	81100000	17:44800001-81100000	0.908
C282_E3_P5_G2	18	200001	78077248	18:200001-78077248	0.652
C282_E3_P5_G2	19	300001	59100000	19:300001-59100000	0.889
C282_E3_P5_G2	20	1	62900000	20:1-62900000	1.421
C282_E3_P5_G2	21	15500001	48100000	21:15500001-48100000	0.883
C282_E3_P5_G2	22	17400001	51200000	22:17400001-51200000	0.908
C282_E3_P5_G3	1	900001	249200000	1:900001-249200000	0.865
C282_E3_P5_G3	2	100001	243000000	2:100001-243000000	1.203
C282_E3_P5_G3	3	100001	197800000	3:100001-197800000	1.189
C282_E3_P5_G3	4	100001	69200000	4:100001-69200000	0.846
C282_E3_P5_G3	4	69200001	69900000	4:69200001-69900000	0.102
C282_E3_P5_G3	4	69900001	190800000	4:69900001-190800000	0.858
C282_E3_P5_G3	5	100001	180700000	5:100001-180700000	0.849
C282_E3_P5_G3	6	400001	28500000	6:400001-28500000	1.235
C282_E3_P5_G3	6	28500001	33400000	6:28500001-33400000	0.011
C282_E3_P5_G3	6	33400001	170900000	6:33400001-170900000	1.186
C282_E3_P5_G3	7	1	159100000	7:1-159100000	1.198
C282_E3_P5_G3	8	400001	146200000	8:400001-146200000	1.197
C282_E3_P5_G3	9	200001	141000000	9:200001-141000000	0.848
C282_E3_P5_G3	10	100001	135400000	10:100001-135400000	0.874
C282_E3_P5_G3	11	200001	134800000	11:200001-134800000	0.845
C282_E3_P5_G3	12	200001	133800000	12:200001-133800000	1.214
C282_E3_P5_G3	13	19500001	115100000	13:19500001-115100000	1.23
C282_E3_P5_G3	14	20400001	107300000	14:20400001-107300000	0.86
C282_E3_P5_G3	15	22800001	102400000	15:22800001-102400000	0.869
C282_E3_P5_G3	16	100001	90100000	16:100001-90100000	1.203
C282_E3_P5_G3	17	1	43400000	17:1-43400000	0.884
C282_E3_P5_G3	17	43400001	44900000	17:43400001-44900000	0.385
C282_E3_P5_G3	17	44900001	50400000	17:44900001-50400000	0.863
C282_E3_P5_G3	17	50400001	51000000	17:50400001-51000000	0.41
C282_E3_P5_G3	17	51000001	81100000	17:51000001-81100000	0.889
C282_E3_P5_G3	18	200001	78077248	18:200001-78077248	0.516
C282_E3_P5_G3	19	300001	59100000	19:300001-59100000	0.865
C282_E3_P5_G3	20	1	62900000	20:1-62900000	1.564
C282_E3_P5_G3	21	15500001	48100000	21:15500001-48100000	0.868
C282_E3_P5_G3	22	17400001	51200000	22:17400001-51200000	0.877
C282_E3_P5_G4	1	900001	4900000	1:900001-4900000	0.869
C282_E3_P5_G4	1	4900001	5900000	1:4900001-5900000	0.484
C282_E3_P5_G4	1	5900001	249200000	1:5900001-249200000	0.864
C282_E3_P5_G4	2	100001	243000000	2:100001-243000000	1.214
C282_E3_P5_G4	3	100001	197800000	3:100001-197800000	1.198
C282_E3_P5_G4	4	100001	69200000	4:100001-69200000	0.845
C282_E3_P5_G4	4	69200001	69900000	4:69200001-69900000	0.139
C282_E3_P5_G4	4	69900001	190800000	4:69900001-190800000	0.859
C282_E3_P5_G4	5	100001	180700000	5:100001-180700000	0.846
C282_E3_P5_G4	6	400001	28500000	6:400001-28500000	1.229
C282_E3_P5_G4	6	28500001	33500000	6:28500001-33500000	0.019
C282_E3_P5_G4	6	33500001	170900000	6:33500001-170900000	1.216
C282_E3_P5_G4	7	1	159100000	7:1-159100000	1.225
C282_E3_P5_G4	8	400001	146200000	8:400001-146200000	1.201
C282_E3_P5_G4	9	200001	141000000	9:200001-141000000	0.847
C282_E3_P5_G4	10	100001	135400000	10:100001-135400000	0.868
C282_E3_P5_G4	11	200001	134800000	11:200001-134800000	0.842
C282_E3_P5_G4	12	200001	133800000	12:200001-133800000	1.221
C282_E3_P5_G4	13	19500001	115100000	13:19500001-115100000	1.237
C282_E3_P5_G4	14	20400001	107300000	14:20400001-107300000	0.862
C282_E3_P5_G4	15	22800001	102400000	15:22800001-102400000	0.869
C282_E3_P5_G4	16	100001	90100000	16:100001-90100000	1.218
C282_E3_P5_G4	17	1	43300000	17:1-43300000	0.878
C282_E3_P5_G4	17	43300001	44900000	17:43300001-44900000	0.385
C282_E3_P5_G4	17	44900001	50200000	17:44900001-50200000	0.872
C282_E3_P5_G4	17	50200001	51100000	17:50200001-51100000	0.489
C282_E3_P5_G4	17	51200001	81100000	17:51200001-81100000	0.896
C282_E3_P5_G4	18	200001	78077248	18:200001-78077248	0.49
C282_E3_P5_G4	19	300001	59100000	19:300001-59100000	0.851
C282_E3_P5_G4	20	1	62900000	20:1-62900000	1.568
C282_E3_P5_G4	21	15500001	48100000	21:15500001-48100000	0.875
C282_E3_P5_G4	22	17400001	51200000	22:17400001-51200000	0.864
C282_E3_P5_G5	1	900001	249200000	1:900001-249200000	0.92
C282_E3_P5_G5	2	100001	243000000	2:100001-243000000	1.107
C282_E3_P5_G5	3	100001	197800000	3:100001-197800000	1.102
C282_E3_P5_G5	4	100001	69200000	4:100001-69200000	0.916
C282_E3_P5_G5	4	69200001	69900000	4:69200001-69900000	0.127
C282_E3_P5_G5	4	69900001	190800000	4:69900001-190800000	0.923
C282_E3_P5_G5	5	100001	180700000	5:100001-180700000	0.92
C282_E3_P5_G5	6	400001	28500000	6:400001-28500000	1.1
C282_E3_P5_G5	6	28500001	33400000	6:28500001-33400000	0.008
C282_E3_P5_G5	6	33400001	170900000	6:33400001-170900000	1.11
C282_E3_P5_G5	7	1	159100000	7:1-159100000	1.109
C282_E3_P5_G5	8	400001	146200000	8:400001-146200000	1.107
C282_E3_P5_G5	9	200001	141000000	9:200001-141000000	0.913
C282_E3_P5_G5	10	100001	135400000	10:100001-135400000	0.917
C282_E3_P5_G5	11	200001	134800000	11:200001-134800000	0.922
C282_E3_P5_G5	12	200001	133800000	12:200001-133800000	1.111
C282_E3_P5_G5	13	19500001	115100000	13:19500001-115100000	1.109
C282_E3_P5_G5	14	20400001	107300000	14:20400001-107300000	0.91
C282_E3_P5_G5	15	22800001	102400000	15:22800001-102400000	0.918
C282_E3_P5_G5	16	100001	90100000	16:100001-90100000	1.106
C282_E3_P5_G5	17	1	43400000	17:1-43400000	0.929
C282_E3_P5_G5	17	43400001	44900000	17:43400001-44900000	0.317
C282_E3_P5_G5	17	44900001	81100000	17:44900001-81100000	0.911
C282_E3_P5_G5	18	200001	78077248	18:200001-78077248	0.728
C282_E3_P5_G5	19	300001	59100000	19:300001-59100000	0.91
C282_E3_P5_G5	20	1	62900000	20:1-62900000	1.293
C282_E3_P5_G5	21	15500001	48100000	21:15500001-48100000	0.931
C282_E3_P5_G5	22	17400001	51200000	22:17400001-51200000	0.92

## Sheet: C288
sampleID	chromosome	start	end	feature	ratio
C288_E1_P1_G21	1	900001	249200000	1:900001-249200000	1.013
C288_E1_P1_G21	2	100001	243000000	2:100001-243000000	1.014
C288_E1_P1_G21	3	100001	197800000	3:100001-197800000	1.012
C288_E1_P1_G21	4	100001	48400000	4:100001-48400000	1.043
C288_E1_P1_G21	4	48400001	69200000	4:48400001-69200000	0.954
C288_E1_P1_G21	4	69200001	69900000	4:69200001-69900000	0.118
C288_E1_P1_G21	4	69900001	190800000	4:69900001-190800000	0.967
C288_E1_P1_G21	5	100001	123500000	5:100001-123500000	1.009
C288_E1_P1_G21	5	123500001	134700000	5:123500001-134700000	0.783
C288_E1_P1_G21	5	134700001	180700000	5:134700001-180700000	1.007
C288_E1_P1_G21	6	400001	28500000	6:400001-28500000	1.004
C288_E1_P1_G21	6	28500001	33500000	6:28500001-33500000	0.016
C288_E1_P1_G21	6	33500001	170900000	6:33500001-170900000	1.011
C288_E1_P1_G21	7	1	56600000	7:1-56600000	1.451
C288_E1_P1_G21	7	64700001	159100000	7:64700001-159100000	1.012
C288_E1_P1_G21	8	400001	28300000	8:400001-28300000	0.772
C288_E1_P1_G21	8	28300001	29800000	8:28300001-29800000	1.03
C288_E1_P1_G21	8	29800001	33600000	8:29800001-33600000	0.867
C288_E1_P1_G21	8	33600001	146200000	8:33600001-146200000	1.029
C288_E1_P1_G21	9	200001	28400000	9:200001-28400000	0.779
C288_E1_P1_G21	9	28400001	141000000	9:28400001-141000000	1.017
C288_E1_P1_G21	10	100001	135400000	10:100001-135400000	1.011
C288_E1_P1_G21	11	200001	134800000	11:200001-134800000	1.014
C288_E1_P1_G21	12	200001	133800000	12:200001-133800000	1.009
C288_E1_P1_G21	13	19500001	82400000	13:19500001-82400000	1.675
C288_E1_P1_G21	13	82400001	91500000	13:82400001-91500000	1.588
C288_E1_P1_G21	13	91500001	106100000	13:91500001-106100000	1.666
C288_E1_P1_G21	13	106100001	115100000	13:106100001-115100000	1.911
C288_E1_P1_G21	14	20400001	107300000	14:20400001-107300000	0.788
C288_E1_P1_G21	15	22800001	102400000	15:22800001-102400000	0.786
C288_E1_P1_G21	16	100001	90100000	16:100001-90100000	1.003
C288_E1_P1_G21	17	1	21200000	17:1-21200000	0.782
C288_E1_P1_G21	17	25600001	43400000	17:25600001-43400000	1.006
C288_E1_P1_G21	17	43400001	44300000	17:43400001-44300000	0.007
C288_E1_P1_G21	17	44800001	81100000	17:44800001-81100000	1.012
C288_E1_P1_G21	18	200001	78077248	18:200001-78077248	0.779
C288_E1_P1_G21	19	300001	59100000	19:300001-59100000	0.999
C288_E1_P1_G21	20	1	14100000	20:1-14100000	0.95
C288_E1_P1_G21	20	14100001	15200000	20:14100001-15200000	1.336
C288_E1_P1_G21	20	15300001	24300000	20:15300001-24300000	1.038
C288_E1_P1_G21	20	24300001	62900000	20:24300001-62900000	1.267
C288_E1_P1_G21	21	15500001	48100000	21:15500001-48100000	1.008
C288_E1_P1_G21	22	17400001	51200000	22:17400001-51200000	0.779
C288_E1_P1_G52	1	900001	249200000	1:900001-249200000	1.007
C288_E1_P1_G52	2	100001	243000000	2:100001-243000000	1.011
C288_E1_P1_G52	3	100001	197800000	3:100001-197800000	1.003
C288_E1_P1_G52	4	100001	69200000	4:100001-69200000	1.023
C288_E1_P1_G52	4	69200001	69900000	4:69200001-69900000	0.136
C288_E1_P1_G52	4	69900001	190800000	4:69900001-190800000	0.979
C288_E1_P1_G52	5	100001	123700000	5:100001-123700000	1.008
C288_E1_P1_G52	5	123700001	134700000	5:123700001-134700000	0.87
C288_E1_P1_G52	5	134700001	180700000	5:134700001-180700000	1.012
C288_E1_P1_G52	6	400001	28500000	6:400001-28500000	0.985
C288_E1_P1_G52	6	28500001	33400000	6:28500001-33400000	0.005
C288_E1_P1_G52	6	33400001	170900000	6:33400001-170900000	0.998
C288_E1_P1_G52	7	1	56600000	7:1-56600000	1.257
C288_E1_P1_G52	7	64700001	159100000	7:64700001-159100000	1.017
C288_E1_P1_G52	8	400001	31000000	8:400001-31000000	0.883
C288_E1_P1_G52	8	31000001	146200000	8:31000001-146200000	1.017
C288_E1_P1_G52	9	200001	28500000	9:200001-28500000	0.882
C288_E1_P1_G52	9	28500001	141000000	9:28500001-141000000	1.011
C288_E1_P1_G52	10	100001	135400000	10:100001-135400000	1.012
C288_E1_P1_G52	11	200001	134800000	11:200001-134800000	1.007
C288_E1_P1_G52	12	200001	133800000	12:200001-133800000	1.008
C288_E1_P1_G52	13	19500001	105900000	13:19500001-105900000	1.383
C288_E1_P1_G52	13	105900001	115100000	13:105900001-115100000	1.53
C288_E1_P1_G52	14	20400001	107300000	14:20400001-107300000	0.88
C288_E1_P1_G52	15	22800001	102400000	15:22800001-102400000	0.877
C288_E1_P1_G52	16	100001	90100000	16:100001-90100000	1.019
C288_E1_P1_G52	17	1	25800000	17:1-25800000	0.881
C288_E1_P1_G52	17	25800001	43400000	17:25800001-43400000	1.004
C288_E1_P1_G52	17	43400001	44300000	17:43400001-44300000	0.008
C288_E1_P1_G52	17	44800001	81100000	17:44800001-81100000	1.003
C288_E1_P1_G52	18	200001	78077248	18:200001-78077248	0.882
C288_E1_P1_G52	19	300001	59100000	19:300001-59100000	1.007
C288_E1_P1_G52	20	1	23600000	20:1-23600000	0.996
C288_E1_P1_G52	20	23800001	62900000	20:23800001-62900000	1.168
C288_E1_P1_G52	21	15500001	48100000	21:15500001-48100000	1.003
C288_E1_P1_G52	22	17400001	51200000	22:17400001-51200000	0.889
C288_E1_P1_G54	1	900001	249200000	1:900001-249200000	1.004
C288_E1_P1_G54	2	100001	243000000	2:100001-243000000	1.009
C288_E1_P1_G54	3	100001	197800000	3:100001-197800000	1.005
C288_E1_P1_G54	4	100001	69200000	4:100001-69200000	1.028
C288_E1_P1_G54	4	69200001	69900000	4:69200001-69900000	0.126
C288_E1_P1_G54	4	69900001	190800000	4:69900001-190800000	0.972
C288_E1_P1_G54	5	100001	123400000	5:100001-123400000	1.012
C288_E1_P1_G54	5	123400001	134800000	5:123400001-134800000	0.883
C288_E1_P1_G54	5	134800001	180700000	5:134800001-180700000	1.02
C288_E1_P1_G54	6	400001	28500000	6:400001-28500000	0.979
C288_E1_P1_G54	6	28500001	33400000	6:28500001-33400000	0.006
C288_E1_P1_G54	6	33400001	170900000	6:33400001-170900000	1.002
C288_E1_P1_G54	7	1	56600000	7:1-56600000	1.259
C288_E1_P1_G54	7	64700001	159100000	7:64700001-159100000	1.01
C288_E1_P1_G54	8	400001	31000000	8:400001-31000000	0.889
C288_E1_P1_G54	8	31000001	144500000	8:31000001-144500000	1.026
C288_E1_P1_G54	8	144500001	146200000	8:144500001-146200000	0.872
C288_E1_P1_G54	9	200001	28500000	9:200001-28500000	0.892
C288_E1_P1_G54	9	28500001	141000000	9:28500001-141000000	1.009
C288_E1_P1_G54	10	100001	135400000	10:100001-135400000	1.008
C288_E1_P1_G54	11	200001	134800000	11:200001-134800000	1.011
C288_E1_P1_G54	12	200001	133800000	12:200001-133800000	1.001
C288_E1_P1_G54	13	19500001	106100000	13:19500001-106100000	1.368
C288_E1_P1_G54	13	106100001	115100000	13:106100001-115100000	1.499
C288_E1_P1_G54	14	20400001	107300000	14:20400001-107300000	0.885
C288_E1_P1_G54	15	22800001	102400000	15:22800001-102400000	0.881
C288_E1_P1_G54	16	100001	90100000	16:100001-90100000	1.018
C288_E1_P1_G54	17	1	21000000	17:1-21000000	0.869
C288_E1_P1_G54	17	21000001	43400000	17:21000001-43400000	1.002
C288_E1_P1_G54	17	43400001	44300000	17:43400001-44300000	0.007
C288_E1_P1_G54	17	44800001	81100000	17:44800001-81100000	0.993
C288_E1_P1_G54	18	200001	78077248	18:200001-78077248	0.884
C288_E1_P1_G54	19	300001	59100000	19:300001-59100000	1.006
C288_E1_P1_G54	20	1	12600000	20:1-12600000	0.958
C288_E1_P1_G54	20	12600001	23500000	20:12600001-23500000	1.058
C288_E1_P1_G54	20	23500001	62900000	20:23500001-62900000	1.16
C288_E1_P1_G54	21	15500001	48100000	21:15500001-48100000	0.988
C288_E1_P1_G54	22	17400001	51200000	22:17400001-51200000	0.878
C288_E1_P1_G56	1	900001	249200000	1:900001-249200000	1.001
C288_E1_P1_G56	2	100001	243000000	2:100001-243000000	1.008
C288_E1_P1_G56	3	100001	197800000	3:100001-197800000	1.004
C288_E1_P1_G56	4	100001	69200000	4:100001-69200000	1.014
C288_E1_P1_G56	4	69200001	69900000	4:69200001-69900000	0.116
C288_E1_P1_G56	4	69900001	190800000	4:69900001-190800000	0.981
C288_E1_P1_G56	5	100001	123900000	5:100001-123900000	1.011
C288_E1_P1_G56	5	123900001	134800000	5:123900001-134800000	0.883
C288_E1_P1_G56	5	134800001	180700000	5:134800001-180700000	1.012
C288_E1_P1_G56	6	400001	28500000	6:400001-28500000	0.985
C288_E1_P1_G56	6	28500001	33500000	6:28500001-33500000	0.018
C288_E1_P1_G56	6	33500001	170900000	6:33500001-170900000	1.003
C288_E1_P1_G56	7	1	64800000	7:1-64800000	1.23
C288_E1_P1_G56	7	64800001	76000000	7:64800001-76000000	1.097
C288_E1_P1_G56	7	76800001	159100000	7:76800001-159100000	1.006
C288_E1_P1_G56	8	400001	30200000	8:400001-30200000	0.908
C288_E1_P1_G56	8	30200001	144600000	8:30200001-144600000	1.018
C288_E1_P1_G56	8	144600001	146200000	8:144600001-146200000	0.913
C288_E1_P1_G56	9	200001	29100000	9:200001-29100000	0.893
C288_E1_P1_G56	9	29100001	141000000	9:29100001-141000000	1.01
C288_E1_P1_G56	10	100001	135400000	10:100001-135400000	1.013
C288_E1_P1_G56	11	200001	134800000	11:200001-134800000	1
C288_E1_P1_G56	12	200001	133800000	12:200001-133800000	1.002
C288_E1_P1_G56	13	19500001	106100000	13:19500001-106100000	1.34
C288_E1_P1_G56	13	106100001	115100000	13:106100001-115100000	1.462
C288_E1_P1_G56	14	20400001	107300000	14:20400001-107300000	0.894
C288_E1_P1_G56	15	22800001	102400000	15:22800001-102400000	0.888
C288_E1_P1_G56	16	100001	90100000	16:100001-90100000	1.021
C288_E1_P1_G56	17	1	21200000	17:1-21200000	0.894
C288_E1_P1_G56	17	25600001	43400000	17:25600001-43400000	0.995
C288_E1_P1_G56	17	43400001	44300000	17:43400001-44300000	0.005
C288_E1_P1_G56	17	44800001	81100000	17:44800001-81100000	1.003
C288_E1_P1_G56	18	200001	78077248	18:200001-78077248	0.898
C288_E1_P1_G56	19	300001	59100000	19:300001-59100000	1.016
C288_E1_P1_G56	20	1	24300000	20:1-24300000	0.994
C288_E1_P1_G56	20	24300001	62900000	20:24300001-62900000	1.152
C288_E1_P1_G56	21	15500001	48100000	21:15500001-48100000	1
C288_E1_P1_G56	22	17400001	51200000	22:17400001-51200000	0.898
C288_E1_P1_G61	1	900001	249200000	1:900001-249200000	1.005
C288_E1_P1_G61	2	100001	243000000	2:100001-243000000	1.005
C288_E1_P1_G61	3	100001	197800000	3:100001-197800000	1.006
C288_E1_P1_G61	4	100001	69200000	4:100001-69200000	1.023
C288_E1_P1_G61	4	69200001	69900000	4:69200001-69900000	0.127
C288_E1_P1_G61	4	69900001	190800000	4:69900001-190800000	0.976
C288_E1_P1_G61	5	100001	123800000	5:100001-123800000	1.008
C288_E1_P1_G61	5	123800001	134900000	5:123800001-134900000	0.88
C288_E1_P1_G61	5	134900001	180700000	5:134900001-180700000	1.015
C288_E1_P1_G61	6	400001	28500000	6:400001-28500000	0.986
C288_E1_P1_G61	6	28500001	33400000	6:28500001-33400000	0.003
C288_E1_P1_G61	6	33400001	170900000	6:33400001-170900000	1.001
C288_E1_P1_G61	7	1	68000000	7:1-68000000	1.236
C288_E1_P1_G61	7	68000001	159100000	7:68000001-159100000	1.015
C288_E1_P1_G61	8	400001	31100000	8:400001-31100000	0.897
C288_E1_P1_G61	8	31100001	144600000	8:31100001-144600000	1.021
C288_E1_P1_G61	8	144600001	146200000	8:144600001-146200000	0.893
C288_E1_P1_G61	9	200001	28400000	9:200001-28400000	0.903
C288_E1_P1_G61	9	28400001	141000000	9:28400001-141000000	1.005
C288_E1_P1_G61	10	100001	135400000	10:100001-135400000	1.012
C288_E1_P1_G61	11	200001	134800000	11:200001-134800000	1.01
C288_E1_P1_G61	12	200001	133800000	12:200001-133800000	1.007
C288_E1_P1_G61	13	19500001	106200000	13:19500001-106200000	1.336
C288_E1_P1_G61	13	106200001	115100000	13:106200001-115100000	1.463
C288_E1_P1_G61	14	20400001	107300000	14:20400001-107300000	0.89
C288_E1_P1_G61	15	22800001	102400000	15:22800001-102400000	0.887
C288_E1_P1_G61	16	100001	90100000	16:100001-90100000	1.015
C288_E1_P1_G61	17	1	21100000	17:1-21100000	0.886
C288_E1_P1_G61	17	21100001	43400000	17:21100001-43400000	0.996
C288_E1_P1_G61	17	43400001	44300000	17:43400001-44300000	0.006
C288_E1_P1_G61	17	44800001	81100000	17:44800001-81100000	0.997
C288_E1_P1_G61	18	200001	78077248	18:200001-78077248	0.895
C288_E1_P1_G61	19	300001	59100000	19:300001-59100000	1.008
C288_E1_P1_G61	20	1	23600000	20:1-23600000	0.993
C288_E1_P1_G61	20	23800001	62900000	20:23800001-62900000	1.148
C288_E1_P1_G61	21	15500001	48100000	21:15500001-48100000	0.994
C288_E1_P1_G61	22	17400001	51200000	22:17400001-51200000	0.889
C288_E1_P1_G62	1	900001	249200000	1:900001-249200000	1.004
C288_E1_P1_G62	2	100001	243000000	2:100001-243000000	1.006
C288_E1_P1_G62	3	100001	197800000	3:100001-197800000	1.005
C288_E1_P1_G62	4	100001	69200000	4:100001-69200000	1.023
C288_E1_P1_G62	4	69200001	69900000	4:69200001-69900000	0.129
C288_E1_P1_G62	4	69900001	190800000	4:69900001-190800000	0.978
C288_E1_P1_G62	5	100001	123500000	5:100001-123500000	1.008
C288_E1_P1_G62	5	123500001	134800000	5:123500001-134800000	0.874
C288_E1_P1_G62	5	134800001	180700000	5:134800001-180700000	1.026
C288_E1_P1_G62	6	400001	28500000	6:400001-28500000	0.981
C288_E1_P1_G62	6	28500001	33500000	6:28500001-33500000	0.017
C288_E1_P1_G62	6	33500001	170900000	6:33500001-170900000	1.003
C288_E1_P1_G62	7	1	56600000	7:1-56600000	1.235
C288_E1_P1_G62	7	64700001	72000000	7:64700001-72000000	1.099
C288_E1_P1_G62	7	72700001	159100000	7:72700001-159100000	1.005
C288_E1_P1_G62	8	400001	30800000	8:400001-30800000	0.897
C288_E1_P1_G62	8	30800001	146200000	8:30800001-146200000	1.019
C288_E1_P1_G62	9	200001	28400000	9:200001-28400000	0.9
C288_E1_P1_G62	9	28400001	141000000	9:28400001-141000000	1.012
C288_E1_P1_G62	10	100001	135400000	10:100001-135400000	1.011
C288_E1_P1_G62	11	200001	134800000	11:200001-134800000	1.013
C288_E1_P1_G62	12	200001	133800000	12:200001-133800000	1.005
C288_E1_P1_G62	13	19500001	106100000	13:19500001-106100000	1.337
C288_E1_P1_G62	13	106100001	115100000	13:106100001-115100000	1.465
C288_E1_P1_G62	14	20400001	107300000	14:20400001-107300000	0.884
C288_E1_P1_G62	15	22800001	102400000	15:22800001-102400000	0.886
C288_E1_P1_G62	16	100001	90100000	16:100001-90100000	1.014
C288_E1_P1_G62	17	1	25700000	17:1-25700000	0.89
C288_E1_P1_G62	17	25700001	43400000	17:25700001-43400000	0.997
C288_E1_P1_G62	17	43400001	44300000	17:43400001-44300000	0.005
C288_E1_P1_G62	17	44800001	81100000	17:44800001-81100000	1.004
C288_E1_P1_G62	18	200001	78077248	18:200001-78077248	0.891
C288_E1_P1_G62	19	300001	59100000	19:300001-59100000	1.009
C288_E1_P1_G62	20	1	24300000	20:1-24300000	1.006
C288_E1_P1_G62	20	24300001	62900000	20:24300001-62900000	1.148
C288_E1_P1_G62	21	15500001	48100000	21:15500001-48100000	0.995
C288_E1_P1_G62	22	17400001	51200000	22:17400001-51200000	0.898
C288_E1_P1_G64	1	900001	249200000	1:900001-249200000	1.005
C288_E1_P1_G64	2	100001	243000000	2:100001-243000000	1.004
C288_E1_P1_G64	3	100001	197800000	3:100001-197800000	1.007
C288_E1_P1_G64	4	100001	69100000	4:100001-69100000	1.021
C288_E1_P1_G64	4	69100001	69900000	4:69100001-69900000	0.192
C288_E1_P1_G64	4	69900001	190800000	4:69900001-190800000	0.981
C288_E1_P1_G64	5	100001	122700000	5:100001-122700000	1.01
C288_E1_P1_G64	5	122700001	134900000	5:122700001-134900000	0.894
C288_E1_P1_G64	5	134900001	180700000	5:134900001-180700000	1.015
C288_E1_P1_G64	6	400001	28500000	6:400001-28500000	0.991
C288_E1_P1_G64	6	28500001	33400000	6:28500001-33400000	0.004
C288_E1_P1_G64	6	33400001	170900000	6:33400001-170900000	1.003
C288_E1_P1_G64	7	1	56600000	7:1-56600000	1.228
C288_E1_P1_G64	7	64700001	159100000	7:64700001-159100000	1.008
C288_E1_P1_G64	8	400001	28400000	8:400001-28400000	0.894
C288_E1_P1_G64	8	28400001	144400000	8:28400001-144400000	1.02
C288_E1_P1_G64	8	144400001	146200000	8:144400001-146200000	0.9
C288_E1_P1_G64	9	200001	28400000	9:200001-28400000	0.896
C288_E1_P1_G64	9	28400001	141000000	9:28400001-141000000	1.007
C288_E1_P1_G64	10	100001	135400000	10:100001-135400000	1.012
C288_E1_P1_G64	11	200001	134800000	11:200001-134800000	1.007
C288_E1_P1_G64	12	200001	133800000	12:200001-133800000	1.004
C288_E1_P1_G64	13	19500001	100300000	13:19500001-100300000	1.326
C288_E1_P1_G64	13	100300001	115100000	13:100300001-115100000	1.417
C288_E1_P1_G64	14	20400001	107300000	14:20400001-107300000	0.89
C288_E1_P1_G64	15	22800001	102400000	15:22800001-102400000	0.896
C288_E1_P1_G64	16	100001	90100000	16:100001-90100000	1.015
C288_E1_P1_G64	17	1	25700000	17:1-25700000	0.895
C288_E1_P1_G64	17	25700001	43400000	17:25700001-43400000	1
C288_E1_P1_G64	17	43400001	44300000	17:43400001-44300000	0.005
C288_E1_P1_G64	17	44800001	81100000	17:44800001-81100000	0.998
C288_E1_P1_G64	18	200001	78077248	18:200001-78077248	0.903
C288_E1_P1_G64	19	300001	59100000	19:300001-59100000	1.01
C288_E1_P1_G64	20	1	24300000	20:1-24300000	1.012
C288_E1_P1_G64	20	24300001	62900000	20:24300001-62900000	1.154
C288_E1_P1_G64	21	15500001	48100000	21:15500001-48100000	0.99
C288_E1_P1_G64	22	17400001	51200000	22:17400001-51200000	0.897
C288_E1_P2_G1	1	900001	249200000	1:900001-249200000	1.014
C288_E1_P2_G1	2	100001	243000000	2:100001-243000000	1.01
C288_E1_P2_G1	3	100001	197800000	3:100001-197800000	1.007
C288_E1_P2_G1	4	100001	30200000	4:100001-30200000	1.007
C288_E1_P2_G1	4	30200001	34900000	4:30200001-34900000	0.918
C288_E1_P2_G1	4	34900001	58600000	4:34900001-58600000	1.014
C288_E1_P2_G1	4	58600001	69200000	4:58600001-69200000	0.93
C288_E1_P2_G1	4	69200001	69900000	4:69200001-69900000	0.14
C288_E1_P2_G1	4	69900001	91100000	4:69900001-91100000	1.018
C288_E1_P2_G1	4	91100001	91600000	4:91100001-91600000	0.576
C288_E1_P2_G1	4	91600001	130600000	4:91600001-130600000	1.007
C288_E1_P2_G1	4	130600001	138000000	4:130600001-138000000	0.931
C288_E1_P2_G1	4	138000001	152200000	4:138000001-152200000	1.023
C288_E1_P2_G1	4	152200001	152900000	4:152200001-152900000	0.597
C288_E1_P2_G1	4	152900001	190800000	4:152900001-190800000	0.991
C288_E1_P2_G1	5	100001	123500000	5:100001-123500000	1.002
C288_E1_P2_G1	5	123500001	134700000	5:123500001-134700000	0.555
C288_E1_P2_G1	5	134700001	180700000	5:134700001-180700000	1.001
C288_E1_P2_G1	6	400001	18900000	6:400001-18900000	1.029
C288_E1_P2_G1	6	18900001	19600000	6:18900001-19600000	0.567
C288_E1_P2_G1	6	19600001	28500000	6:19600001-28500000	1.015
C288_E1_P2_G1	6	28500001	33500000	6:28500001-33500000	0.016
C288_E1_P2_G1	6	33500001	162900000	6:33500001-162900000	1.014
C288_E1_P2_G1	6	162900001	163200000	6:162900001-163200000	0.563
C288_E1_P2_G1	6	163200001	170900000	6:163200001-170900000	0.983
C288_E1_P2_G1	7	1	56600000	7:1-56600000	1.937
C288_E1_P2_G1	7	64700001	159100000	7:64700001-159100000	1.003
C288_E1_P2_G1	8	400001	28300000	8:400001-28300000	0.536
C288_E1_P2_G1	8	28300001	146200000	8:28300001-146200000	1.041
C288_E1_P2_G1	9	200001	28400000	9:200001-28400000	0.534
C288_E1_P2_G1	9	28400001	141000000	9:28400001-141000000	1.016
C288_E1_P2_G1	10	100001	124600000	10:100001-124600000	1.012
C288_E1_P2_G1	10	124600001	125100000	10:124600001-125100000	0.576
C288_E1_P2_G1	10	125100001	135400000	10:125100001-135400000	0.989
C288_E1_P2_G1	11	200001	134800000	11:200001-134800000	1.002
C288_E1_P2_G1	12	200001	133800000	12:200001-133800000	1.014
C288_E1_P2_G1	13	19500001	54000000	13:19500001-54000000	2.436
C288_E1_P2_G1	13	54000001	60000000	13:54000001-60000000	2.253
C288_E1_P2_G1	13	60000001	61900000	13:60000001-61900000	2.45
C288_E1_P2_G1	13	61900001	71800000	13:61900001-71800000	2.228
C288_E1_P2_G1	13	71800001	73000000	13:71800001-73000000	2.394
C288_E1_P2_G1	13	73000001	74600000	13:73000001-74600000	2.646
C288_E1_P2_G1	13	74600001	82100000	13:74600001-82100000	2.424
C288_E1_P2_G1	13	82100001	96400000	13:82100001-96400000	2.268
C288_E1_P2_G1	13	96400001	99000000	13:96400001-99000000	2.412
C288_E1_P2_G1	13	99000001	101300000	13:99000001-101300000	2.546
C288_E1_P2_G1	13	101300001	105700000	13:101300001-105700000	2.372
C288_E1_P2_G1	13	105700001	115100000	13:105700001-115100000	2.835
C288_E1_P2_G1	14	20400001	107300000	14:20400001-107300000	0.542
C288_E1_P2_G1	15	22800001	102400000	15:22800001-102400000	0.544
C288_E1_P2_G1	16	100001	90100000	16:100001-90100000	1
C288_E1_P2_G1	17	1	21200000	17:1-21200000	0.542
C288_E1_P2_G1	17	25600001	43400000	17:25600001-43400000	1.032
C288_E1_P2_G1	17	43400001	44300000	17:43400001-44300000	0.006
C288_E1_P2_G1	17	44800001	81100000	17:44800001-81100000	1.022
C288_E1_P2_G1	18	200001	78077248	18:200001-78077248	0.529
C288_E1_P2_G1	19	300001	59100000	19:300001-59100000	0.986
C288_E1_P2_G1	20	1	2300000	20:1-2300000	0.737
C288_E1_P2_G1	20	2300001	4500000	20:2300001-4500000	1.02
C288_E1_P2_G1	20	4500001	6400000	20:4500001-6400000	0.576
C288_E1_P2_G1	20	6500001	11400000	20:6500001-11400000	1.04
C288_E1_P2_G1	20	11400001	12700000	20:11400001-12700000	0.56
C288_E1_P2_G1	20	12700001	14100000	20:12700001-14100000	0.992
C288_E1_P2_G1	20	14100001	15400000	20:14100001-15400000	1.782
C288_E1_P2_G1	20	15400001	24400000	20:15400001-24400000	1.026
C288_E1_P2_G1	20	24400001	62900000	20:24400001-62900000	1.522
C288_E1_P2_G1	21	15500001	48100000	21:15500001-48100000	1
C288_E1_P2_G1	22	17400001	51200000	22:17400001-51200000	0.54
C288_E1_P2_G2	1	900001	186500000	1:900001-186500000	1.022
C288_E1_P2_G2	1	186500001	191900000	1:186500001-191900000	0.932
C288_E1_P2_G2	1	191900001	249200000	1:191900001-249200000	1.015
C288_E1_P2_G2	2	100001	243000000	2:100001-243000000	1.015
C288_E1_P2_G2	3	100001	197800000	3:100001-197800000	1.014
C288_E1_P2_G2	4	100001	49000000	4:100001-49000000	1.401
C288_E1_P2_G2	4	52700001	69200000	4:52700001-69200000	0.586
C288_E1_P2_G2	4	69200001	69900000	4:69200001-69900000	0.084
C288_E1_P2_G2	4	69900001	190800000	4:69900001-190800000	0.604
C288_E1_P2_G2	5	100001	123500000	5:100001-123500000	1.01
C288_E1_P2_G2	5	123500001	134700000	5:123500001-134700000	0.594
C288_E1_P2_G2	5	134700001	180700000	5:134700001-180700000	1.008
C288_E1_P2_G2	6	400001	18900000	6:400001-18900000	1.019
C288_E1_P2_G2	6	18900001	19600000	6:18900001-19600000	0.636
C288_E1_P2_G2	6	19600001	28500000	6:19600001-28500000	1.028
C288_E1_P2_G2	6	28500001	33500000	6:28500001-33500000	0.017
C288_E1_P2_G2	6	33500001	170900000	6:33500001-170900000	1.02
C288_E1_P2_G2	7	1	56600000	7:1-56600000	1.902
C288_E1_P2_G2	7	64700001	159100000	7:64700001-159100000	1.008
C288_E1_P2_G2	8	400001	28400000	8:400001-28400000	0.557
C288_E1_P2_G2	8	28400001	35500000	8:28400001-35500000	0.882
C288_E1_P2_G2	8	35500001	145200000	8:35500001-145200000	1.037
C288_E1_P2_G2	8	145200001	146200000	8:145200001-146200000	0.616
C288_E1_P2_G2	9	200001	28400000	9:200001-28400000	0.57
C288_E1_P2_G2	9	28400001	141000000	9:28400001-141000000	1.017
C288_E1_P2_G2	10	100001	135400000	10:100001-135400000	1.017
C288_E1_P2_G2	11	200001	134800000	11:200001-134800000	1.006
C288_E1_P2_G2	12	200001	133800000	12:200001-133800000	1.015
C288_E1_P2_G2	13	19500001	53400000	13:19500001-53400000	2.371
C288_E1_P2_G2	13	53400001	70700000	13:53400001-70700000	2.193
C288_E1_P2_G2	13	70700001	82100000	13:70700001-82100000	2.365
C288_E1_P2_G2	13	82100001	95400000	13:82100001-95400000	2.211
C288_E1_P2_G2	13	95400001	106100000	13:95400001-106100000	2.359
C288_E1_P2_G2	13	106100001	115100000	13:106100001-115100000	2.743
C288_E1_P2_G2	14	20400001	107300000	14:20400001-107300000	0.568
C288_E1_P2_G2	15	22800001	102400000	15:22800001-102400000	0.575
C288_E1_P2_G2	16	100001	90100000	16:100001-90100000	1.006
C288_E1_P2_G2	17	1	21200000	17:1-21200000	0.57
C288_E1_P2_G2	17	25600001	43400000	17:25600001-43400000	1.032
C288_E1_P2_G2	17	43400001	44300000	17:43400001-44300000	0.005
C288_E1_P2_G2	17	44800001	81100000	17:44800001-81100000	1.022
C288_E1_P2_G2	18	200001	78077248	18:200001-78077248	0.564
C288_E1_P2_G2	19	300001	59100000	19:300001-59100000	0.989
C288_E1_P2_G2	20	1	900000	20:1-900000	1.02
C288_E1_P2_G2	20	1000001	2300000	20:1000001-2300000	0.579
C288_E1_P2_G2	20	2300001	4500000	20:2300001-4500000	0.982
C288_E1_P2_G2	20	4500001	6400000	20:4500001-6400000	0.588
C288_E1_P2_G2	20	6500001	11500000	20:6500001-11500000	1.017
C288_E1_P2_G2	20	11500001	12700000	20:11500001-12700000	0.577
C288_E1_P2_G2	20	12700001	14100000	20:12700001-14100000	0.995
C288_E1_P2_G2	20	14100001	15200000	20:14100001-15200000	1.564
C288_E1_P2_G2	20	15300001	24400000	20:15300001-24400000	1.031
C288_E1_P2_G2	20	24400001	62900000	20:24400001-62900000	1.48
C288_E1_P2_G2	21	15500001	48100000	21:15500001-48100000	1.017
C288_E1_P2_G2	22	17400001	51200000	22:17400001-51200000	0.572
C288_E1_P2_G3	1	900001	249200000	1:900001-249200000	1.025
C288_E1_P2_G3	2	100001	243000000	2:100001-243000000	1.017
C288_E1_P2_G3	3	100001	197800000	3:100001-197800000	1.015
C288_E1_P2_G3	4	100001	49000000	4:100001-49000000	1.29
C288_E1_P2_G3	4	52700001	69200000	4:52700001-69200000	0.696
C288_E1_P2_G3	4	69200001	69900000	4:69200001-69900000	0.104
C288_E1_P2_G3	4	69900001	190800000	4:69900001-190800000	0.719
C288_E1_P2_G3	5	100001	123500000	5:100001-123500000	1.01
C288_E1_P2_G3	5	123500001	134700000	5:123500001-134700000	0.647
C288_E1_P2_G3	5	134700001	180700000	5:134700001-180700000	1.006
C288_E1_P2_G3	6	400001	18900000	6:400001-18900000	1.035
C288_E1_P2_G3	6	18900001	19600000	6:18900001-19600000	0.687
C288_E1_P2_G3	6	19600001	28500000	6:19600001-28500000	1.027
C288_E1_P2_G3	6	28500001	33400000	6:28500001-33400000	0.004
C288_E1_P2_G3	6	33400001	170900000	6:33400001-170900000	1.019
C288_E1_P2_G3	7	1	56600000	7:1-56600000	1.776
C288_E1_P2_G3	7	64700001	159100000	7:64700001-159100000	1.013
C288_E1_P2_G3	8	400001	28300000	8:400001-28300000	0.63
C288_E1_P2_G3	8	28300001	31600000	8:28300001-31600000	1.063
C288_E1_P2_G3	8	31600001	38400000	8:31600001-38400000	0.878
C288_E1_P2_G3	8	38400001	145200000	8:38400001-145200000	1.041
C288_E1_P2_G3	8	145200001	146200000	8:145200001-146200000	0.732
C288_E1_P2_G3	9	200001	28400000	9:200001-28400000	0.624
C288_E1_P2_G3	9	28400001	141000000	9:28400001-141000000	1.019
C288_E1_P2_G3	10	100001	135400000	10:100001-135400000	1.02
C288_E1_P2_G3	11	200001	134800000	11:200001-134800000	1.004
C288_E1_P2_G3	12	200001	133800000	12:200001-133800000	1.023
C288_E1_P2_G3	13	19500001	53300000	13:19500001-53300000	2.244
C288_E1_P2_G3	13	53300001	71800000	13:53300001-71800000	2.11
C288_E1_P2_G3	13	71800001	82500000	13:71800001-82500000	2.246
C288_E1_P2_G3	13	82500001	105700000	13:82500001-105700000	2.006
C288_E1_P2_G3	13	105700001	115100000	13:105700001-115100000	2.401
C288_E1_P2_G3	14	20400001	107300000	14:20400001-107300000	0.635
C288_E1_P2_G3	15	22800001	102400000	15:22800001-102400000	0.646
C288_E1_P2_G3	16	100001	90100000	16:100001-90100000	1.007
C288_E1_P2_G3	17	1	21200000	17:1-21200000	0.638
C288_E1_P2_G3	17	25600001	43400000	17:25600001-43400000	1.036
C288_E1_P2_G3	17	43400001	44300000	17:43400001-44300000	0.004
C288_E1_P2_G3	17	44800001	81100000	17:44800001-81100000	1.03
C288_E1_P2_G3	18	200001	78077248	18:200001-78077248	0.634
C288_E1_P2_G3	19	300001	59100000	19:300001-59100000	0.98
C288_E1_P2_G3	20	1	900000	20:1-900000	1.021
C288_E1_P2_G3	20	1000001	2300000	20:1000001-2300000	0.61
C288_E1_P2_G3	20	2300001	4500000	20:2300001-4500000	1.002
C288_E1_P2_G3	20	4500001	6400000	20:4500001-6400000	0.642
C288_E1_P2_G3	20	6500001	11500000	20:6500001-11500000	1.025
C288_E1_P2_G3	20	11500001	12700000	20:11500001-12700000	0.583
C288_E1_P2_G3	20	12700001	14100000	20:12700001-14100000	1.067
C288_E1_P2_G3	20	14100001	15400000	20:14100001-15400000	1.599
C288_E1_P2_G3	20	15400001	24400000	20:15400001-24400000	1.017
C288_E1_P2_G3	20	24400001	62900000	20:24400001-62900000	1.416
C288_E1_P2_G3	21	15500001	48100000	21:15500001-48100000	1.018
C288_E1_P2_G3	22	17400001	51200000	22:17400001-51200000	0.637
C288_E1_P3_G1	1	900001	186700000	1:900001-186700000	1.023
C288_E1_P3_G1	1	186700001	192100000	1:186700001-192100000	0.933
C288_E1_P3_G1	1	192100001	249200000	1:192100001-249200000	1.011
C288_E1_P3_G1	2	100001	243000000	2:100001-243000000	1.012
C288_E1_P3_G1	3	100001	197800000	3:100001-197800000	1.01
C288_E1_P3_G1	4	100001	69200000	4:100001-69200000	0.985
C288_E1_P3_G1	4	69200001	69900000	4:69200001-69900000	0.138
C288_E1_P3_G1	4	69900001	152200000	4:69900001-152200000	1.008
C288_E1_P3_G1	4	152200001	152800000	4:152200001-152800000	0.63
C288_E1_P3_G1	4	152800001	190800000	4:152800001-190800000	0.99
C288_E1_P3_G1	5	100001	123500000	5:100001-123500000	1.005
C288_E1_P3_G1	5	123500001	134800000	5:123500001-134800000	0.631
C288_E1_P3_G1	5	134800001	180700000	5:134800001-180700000	1.004
C288_E1_P3_G1	6	400001	18900000	6:400001-18900000	1.032
C288_E1_P3_G1	6	18900001	19600000	6:18900001-19600000	0.631
C288_E1_P3_G1	6	19600001	28500000	6:19600001-28500000	1.019
C288_E1_P3_G1	6	28500001	33400000	6:28500001-33400000	0.006
C288_E1_P3_G1	6	33400001	170900000	6:33400001-170900000	1.016
C288_E1_P3_G1	7	1	56600000	7:1-56600000	1.807
C288_E1_P3_G1	7	64700001	146100000	7:64700001-146100000	0.999
C288_E1_P3_G1	7	146100001	146400000	7:146100001-146400000	0.58
C288_E1_P3_G1	7	146400001	159100000	7:146400001-159100000	1.012
C288_E1_P3_G1	8	400001	28300000	8:400001-28300000	0.61
C288_E1_P3_G1	8	28300001	31500000	8:28300001-31500000	0.891
C288_E1_P3_G1	8	31500001	37800000	8:31500001-37800000	0.747
C288_E1_P3_G1	8	37800001	146200000	8:37800001-146200000	1.021
C288_E1_P3_G1	9	200001	28400000	9:200001-28400000	0.608
C288_E1_P3_G1	9	28400001	141000000	9:28400001-141000000	1.016
C288_E1_P3_G1	10	100001	124600000	10:100001-124600000	1.016
C288_E1_P3_G1	10	124600001	125100000	10:124600001-125100000	0.607
C288_E1_P3_G1	10	125100001	135400000	10:125100001-135400000	0.991
C288_E1_P3_G1	11	200001	134800000	11:200001-134800000	1.005
C288_E1_P3_G1	12	200001	133800000	12:200001-133800000	1.018
C288_E1_P3_G1	13	19500001	53500000	13:19500001-53500000	2.216
C288_E1_P3_G1	13	53500001	71500000	13:53500001-71500000	2.036
C288_E1_P3_G1	13	71500001	82500000	13:71500001-82500000	2.197
C288_E1_P3_G1	13	82500001	95000000	13:82500001-95000000	2.042
C288_E1_P3_G1	13	95000001	106200000	13:95000001-106200000	2.19
C288_E1_P3_G1	13	106200001	115100000	13:106200001-115100000	2.601
C288_E1_P3_G1	14	20400001	107300000	14:20400001-107300000	0.606
C288_E1_P3_G1	15	22800001	102400000	15:22800001-102400000	0.616
C288_E1_P3_G1	16	100001	6200000	16:100001-6200000	1.012
C288_E1_P3_G1	16	6200001	7400000	16:6200001-7400000	0.801
C288_E1_P3_G1	16	7400001	90100000	16:7400001-90100000	1.006
C288_E1_P3_G1	17	1	21200000	17:1-21200000	0.612
C288_E1_P3_G1	17	25600001	43400000	17:25600001-43400000	1.04
C288_E1_P3_G1	17	43400001	44300000	17:43400001-44300000	0.01
C288_E1_P3_G1	17	44800001	81100000	17:44800001-81100000	1.029
C288_E1_P3_G1	18	200001	78077248	18:200001-78077248	0.603
C288_E1_P3_G1	19	300001	59100000	19:300001-59100000	0.983
C288_E1_P3_G1	20	1	900000	20:1-900000	1.009
C288_E1_P3_G1	20	1000001	2300000	20:1000001-2300000	0.631
C288_E1_P3_G1	20	2300001	4500000	20:2300001-4500000	1.005
C288_E1_P3_G1	20	4500001	6400000	20:4500001-6400000	0.595
C288_E1_P3_G1	20	6500001	11400000	20:6500001-11400000	1
C288_E1_P3_G1	20	11400001	12700000	20:11400001-12700000	0.628
C288_E1_P3_G1	20	12700001	14100000	20:12700001-14100000	1.032
C288_E1_P3_G1	20	14100001	15400000	20:14100001-15400000	1.354
C288_E1_P3_G1	20	15400001	24300000	20:15400001-24300000	1.026
C288_E1_P3_G1	20	24300001	62900000	20:24300001-62900000	1.419
C288_E1_P3_G1	21	15500001	48100000	21:15500001-48100000	1.004
C288_E1_P3_G1	22	17400001	51200000	22:17400001-51200000	0.621
C288_E1_P3_G2	1	900001	249200000	1:900001-249200000	1.025
C288_E1_P3_G2	2	100001	243000000	2:100001-243000000	1.014
C288_E1_P3_G2	3	100001	197800000	3:100001-197800000	1.016
C288_E1_P3_G2	4	100001	69200000	4:100001-69200000	0.992
C288_E1_P3_G2	4	69200001	69900000	4:69200001-69900000	0.133
C288_E1_P3_G2	4	69900001	152200000	4:69900001-152200000	1.009
C288_E1_P3_G2	4	152200001	152800000	4:152200001-152800000	0.634
C288_E1_P3_G2	4	152800001	190800000	4:152800001-190800000	0.987
C288_E1_P3_G2	5	100001	123500000	5:100001-123500000	1.002
C288_E1_P3_G2	5	123500001	134800000	5:123500001-134800000	0.632
C288_E1_P3_G2	5	134800001	180700000	5:134800001-180700000	1.004
C288_E1_P3_G2	6	400001	18900000	6:400001-18900000	1.019
C288_E1_P3_G2	6	18900001	19600000	6:18900001-19600000	0.655
C288_E1_P3_G2	6	19600001	28500000	6:19600001-28500000	1.019
C288_E1_P3_G2	6	28500001	33400000	6:28500001-33400000	0.004
C288_E1_P3_G2	6	33400001	170900000	6:33400001-170900000	1.011
C288_E1_P3_G2	7	1	56600000	7:1-56600000	1.804
C288_E1_P3_G2	7	64700001	159100000	7:64700001-159100000	1.002
C288_E1_P3_G2	8	400001	28400000	8:400001-28400000	0.601
C288_E1_P3_G2	8	28400001	31600000	8:28400001-31600000	1.044
C288_E1_P3_G2	8	31600001	37800000	8:31600001-37800000	0.677
C288_E1_P3_G2	8	37800001	109100000	8:37800001-109100000	1.043
C288_E1_P3_G2	8	109100001	117600000	8:109100001-117600000	0.958
C288_E1_P3_G2	8	117700001	146200000	8:117700001-146200000	1.04
C288_E1_P3_G2	9	200001	28400000	9:200001-28400000	0.6
C288_E1_P3_G2	9	28400001	141000000	9:28400001-141000000	1.016
C288_E1_P3_G2	10	100001	124600000	10:100001-124600000	1.019
C288_E1_P3_G2	10	124600001	125100000	10:124600001-125100000	0.649
C288_E1_P3_G2	10	125100001	135400000	10:125100001-135400000	1
C288_E1_P3_G2	11	200001	134800000	11:200001-134800000	1.006
C288_E1_P3_G2	12	200001	133800000	12:200001-133800000	1.019
C288_E1_P3_G2	13	19500001	54000000	13:19500001-54000000	2.215
C288_E1_P3_G2	13	54000001	71700000	13:54000001-71700000	2.004
C288_E1_P3_G2	13	71700001	82100000	13:71700001-82100000	2.186
C288_E1_P3_G2	13	82100001	90800000	13:82100001-90800000	1.965
C288_E1_P3_G2	13	90800001	94800000	13:90800001-94800000	2.089
C288_E1_P3_G2	13	94800001	106100000	13:94800001-106100000	2.171
C288_E1_P3_G2	13	106100001	115100000	13:106100001-115100000	2.558
C288_E1_P3_G2	14	20400001	107300000	14:20400001-107300000	0.608
C288_E1_P3_G2	15	22800001	102400000	15:22800001-102400000	0.618
C288_E1_P3_G2	16	100001	90100000	16:100001-90100000	1.007
C288_E1_P3_G2	17	1	21200000	17:1-21200000	0.604
C288_E1_P3_G2	17	25600001	43400000	17:25600001-43400000	1.018
C288_E1_P3_G2	17	43400001	44300000	17:43400001-44300000	0.005
C288_E1_P3_G2	17	44800001	81100000	17:44800001-81100000	1.034
C288_E1_P3_G2	18	200001	78077248	18:200001-78077248	0.602
C288_E1_P3_G2	19	300001	59100000	19:300001-59100000	0.978
C288_E1_P3_G2	20	1	900000	20:1-900000	0.985
C288_E1_P3_G2	20	1000001	2300000	20:1000001-2300000	0.602
C288_E1_P3_G2	20	2300001	4600000	20:2300001-4600000	0.979
C288_E1_P3_G2	20	4600001	6400000	20:4600001-6400000	0.587
C288_E1_P3_G2	20	6500001	11400000	20:6500001-11400000	0.985
C288_E1_P3_G2	20	11400001	12600000	20:11400001-12600000	0.623
C288_E1_P3_G2	20	12600001	14100000	20:12600001-14100000	1.013
C288_E1_P3_G2	20	14100001	15400000	20:14100001-15400000	1.623
C288_E1_P3_G2	20	15400001	24400000	20:15400001-24400000	1.028
C288_E1_P3_G2	20	24400001	62900000	20:24400001-62900000	1.454
C288_E1_P3_G2	21	15500001	48100000	21:15500001-48100000	1.002
C288_E1_P3_G2	22	17400001	51200000	22:17400001-51200000	0.616
C288_E1_P3_G3	1	900001	249200000	1:900001-249200000	1.025
C288_E1_P3_G3	2	100001	243000000	2:100001-243000000	1.015
C288_E1_P3_G3	3	100001	197800000	3:100001-197800000	1.02
C288_E1_P3_G3	4	100001	48500000	4:100001-48500000	1.045
C288_E1_P3_G3	4	48500001	69200000	4:48500001-69200000	0.931
C288_E1_P3_G3	4	69200001	69900000	4:69200001-69900000	0.167
C288_E1_P3_G3	4	69900001	152200000	4:69900001-152200000	0.959
C288_E1_P3_G3	4	152200001	152800000	4:152200001-152800000	0.6
C288_E1_P3_G3	4	152800001	190800000	4:152800001-190800000	0.937
C288_E1_P3_G3	5	100001	123500000	5:100001-123500000	1.014
C288_E1_P3_G3	5	123500001	134800000	5:123500001-134800000	0.556
C288_E1_P3_G3	5	134800001	180700000	5:134800001-180700000	1.019
C288_E1_P3_G3	6	400001	18900000	6:400001-18900000	1.03
C288_E1_P3_G3	6	18900001	19600000	6:18900001-19600000	0.588
C288_E1_P3_G3	6	19600001	28500000	6:19600001-28500000	1.025
C288_E1_P3_G3	6	28500001	33400000	6:28500001-33400000	0.003
C288_E1_P3_G3	6	33400001	170900000	6:33400001-170900000	1.017
C288_E1_P3_G3	7	1	56600000	7:1-56600000	1.959
C288_E1_P3_G3	7	64700001	159100000	7:64700001-159100000	1.015
C288_E1_P3_G3	8	400001	31700000	8:400001-31700000	0.542
C288_E1_P3_G3	8	31700001	36600000	8:31700001-36600000	0.898
C288_E1_P3_G3	8	36600001	146200000	8:36600001-146200000	1.018
C288_E1_P3_G3	9	200001	28400000	9:200001-28400000	0.552
C288_E1_P3_G3	9	28400001	141000000	9:28400001-141000000	1.024
C288_E1_P3_G3	10	100001	124600000	10:100001-124600000	1.018
C288_E1_P3_G3	10	124600001	125100000	10:124600001-125100000	0.56
C288_E1_P3_G3	10	125100001	135400000	10:125100001-135400000	0.996
C288_E1_P3_G3	11	200001	134800000	11:200001-134800000	1.012
C288_E1_P3_G3	12	200001	133800000	12:200001-133800000	1.025
C288_E1_P3_G3	13	19500001	53500000	13:19500001-53500000	2.454
C288_E1_P3_G3	13	53500001	70500000	13:53500001-70500000	2.277
C288_E1_P3_G3	13	70500001	81800000	13:70500001-81800000	2.44
C288_E1_P3_G3	13	81800001	96700000	13:81800001-96700000	2.28
C288_E1_P3_G3	13	96700001	106100000	13:96700001-106100000	2.419
C288_E1_P3_G3	13	106100001	115100000	13:106100001-115100000	2.881
C288_E1_P3_G3	14	20400001	107300000	14:20400001-107300000	0.548
C288_E1_P3_G3	15	22800001	102400000	15:22800001-102400000	0.552
C288_E1_P3_G3	16	100001	6600000	16:100001-6600000	1.043
C288_E1_P3_G3	16	6600001	6900000	16:6600001-6900000	0.567
C288_E1_P3_G3	16	6900001	90100000	16:6900001-90100000	1.017
C288_E1_P3_G3	17	1	21200000	17:1-21200000	0.553
C288_E1_P3_G3	17	25600001	43400000	17:25600001-43400000	1.048
C288_E1_P3_G3	17	43400001	44300000	17:43400001-44300000	0.005
C288_E1_P3_G3	17	44800001	81100000	17:44800001-81100000	1.03
C288_E1_P3_G3	18	200001	78077248	18:200001-78077248	0.539
C288_E1_P3_G3	19	300001	59100000	19:300001-59100000	0.997
C288_E1_P3_G3	20	1	900000	20:1-900000	1.033
C288_E1_P3_G3	20	1000001	2300000	20:1000001-2300000	0.56
C288_E1_P3_G3	20	2300001	4500000	20:2300001-4500000	1.033
C288_E1_P3_G3	20	4500001	6400000	20:4500001-6400000	0.569
C288_E1_P3_G3	20	6500001	11500000	20:6500001-11500000	1.025
C288_E1_P3_G3	20	11500001	12700000	20:11500001-12700000	0.573
C288_E1_P3_G3	20	12700001	26200000	20:12700001-26200000	1.045
C288_E1_P3_G3	20	29900001	62900000	20:29900001-62900000	1.485
C288_E1_P3_G3	21	15500001	48100000	21:15500001-48100000	0.996
C288_E1_P3_G3	22	17400001	51200000	22:17400001-51200000	0.556
C288_E1_P3_G4	1	900001	249200000	1:900001-249200000	1.014
C288_E1_P3_G4	2	100001	243000000	2:100001-243000000	1.008
C288_E1_P3_G4	3	100001	197800000	3:100001-197800000	1.011
C288_E1_P3_G4	4	100001	69200000	4:100001-69200000	0.997
C288_E1_P3_G4	4	69200001	69900000	4:69200001-69900000	0.15
C288_E1_P3_G4	4	69900001	152200000	4:69900001-152200000	1.009
C288_E1_P3_G4	4	152200001	152800000	4:152200001-152800000	0.596
C288_E1_P3_G4	4	152800001	190800000	4:152800001-190800000	0.998
C288_E1_P3_G4	5	100001	123500000	5:100001-123500000	1.004
C288_E1_P3_G4	5	123500001	134700000	5:123500001-134700000	0.591
C288_E1_P3_G4	5	134700001	180700000	5:134700001-180700000	1.009
C288_E1_P3_G4	6	400001	18900000	6:400001-18900000	1.01
C288_E1_P3_G4	6	18900001	19600000	6:18900001-19600000	0.636
C288_E1_P3_G4	6	19600001	28500000	6:19600001-28500000	1.008
C288_E1_P3_G4	6	28500001	33400000	6:28500001-33400000	0.004
C288_E1_P3_G4	6	33400001	162000000	6:33400001-162000000	1.006
C288_E1_P3_G4	6	162000001	163000000	6:162000001-163000000	0.646
C288_E1_P3_G4	6	163000001	170900000	6:163000001-170900000	0.989
C288_E1_P3_G4	7	1	56600000	7:1-56600000	1.866
C288_E1_P3_G4	7	64700001	159100000	7:64700001-159100000	1.005
C288_E1_P3_G4	8	400001	28300000	8:400001-28300000	0.567
C288_E1_P3_G4	8	28300001	36200000	8:28300001-36200000	0.996
C288_E1_P3_G4	8	36200001	37800000	8:36200001-37800000	0.608
C288_E1_P3_G4	8	37800001	146200000	8:37800001-146200000	1.038
C288_E1_P3_G4	9	200001	28400000	9:200001-28400000	0.579
C288_E1_P3_G4	9	28400001	141000000	9:28400001-141000000	1.007
C288_E1_P3_G4	10	100001	124600000	10:100001-124600000	1.009
C288_E1_P3_G4	10	124600001	125100000	10:124600001-125100000	0.548
C288_E1_P3_G4	10	125100001	135400000	10:125100001-135400000	1.006
C288_E1_P3_G4	11	200001	134800000	11:200001-134800000	1.008
C288_E1_P3_G4	12	200001	133800000	12:200001-133800000	1.006
C288_E1_P3_G4	13	19500001	105700000	13:19500001-105700000	1.923
C288_E1_P3_G4	13	105700001	115100000	13:105700001-115100000	2.359
C288_E1_P3_G4	14	20400001	107300000	14:20400001-107300000	0.579
C288_E1_P3_G4	15	22800001	102400000	15:22800001-102400000	0.578
C288_E1_P3_G4	16	100001	6500000	16:100001-6500000	1.034
C288_E1_P3_G4	16	6500001	6900000	16:6500001-6900000	0.648
C288_E1_P3_G4	16	6900001	90100000	16:6900001-90100000	1.005
C288_E1_P3_G4	17	1	21200000	17:1-21200000	0.568
C288_E1_P3_G4	17	25600001	43400000	17:25600001-43400000	1.014
C288_E1_P3_G4	17	43400001	44300000	17:43400001-44300000	0.007
C288_E1_P3_G4	17	44800001	58600000	17:44800001-58600000	1.017
C288_E1_P3_G4	17	58700001	59200000	17:58700001-59200000	0.631
C288_E1_P3_G4	17	59200001	81100000	17:59200001-81100000	1.017
C288_E1_P3_G4	18	200001	78077248	18:200001-78077248	0.569
C288_E1_P3_G4	19	300001	59100000	19:300001-59100000	0.998
C288_E1_P3_G4	20	1	900000	20:1-900000	0.981
C288_E1_P3_G4	20	1000001	2300000	20:1000001-2300000	0.565
C288_E1_P3_G4	20	2300001	4600000	20:2300001-4600000	0.997
C288_E1_P3_G4	20	4600001	6400000	20:4600001-6400000	0.57
C288_E1_P3_G4	20	6500001	11500000	20:6500001-11500000	1.023
C288_E1_P3_G4	20	11500001	12700000	20:11500001-12700000	0.568
C288_E1_P3_G4	20	12700001	14100000	20:12700001-14100000	1.025
C288_E1_P3_G4	20	14100001	15400000	20:14100001-15400000	1.586
C288_E1_P3_G4	20	15400001	24300000	20:15400001-24300000	1.014
C288_E1_P3_G4	20	24300001	62900000	20:24300001-62900000	1.475
C288_E1_P3_G4	21	15500001	48100000	21:15500001-48100000	0.997
C288_E1_P3_G4	22	17400001	51200000	22:17400001-51200000	0.572
C288_E1_P5_G1	1	900001	159400000	1:900001-159400000	1.016
C288_E1_P5_G1	1	159400001	249200000	1:159400001-249200000	1.272
C288_E1_P5_G1	2	100001	243000000	2:100001-243000000	1.007
C288_E1_P5_G1	3	100001	197800000	3:100001-197800000	1
C288_E1_P5_G1	4	100001	37000000	4:100001-37000000	0.976
C288_E1_P5_G1	4	37000001	42700000	4:37000001-42700000	1.083
C288_E1_P5_G1	4	42700001	69200000	4:42700001-69200000	0.958
C288_E1_P5_G1	4	69200001	69900000	4:69200001-69900000	0.148
C288_E1_P5_G1	4	69900001	152200000	4:69900001-152200000	0.998
C288_E1_P5_G1	4	152200001	152900000	4:152200001-152900000	0.634
C288_E1_P5_G1	4	152900001	190800000	4:152900001-190800000	1.007
C288_E1_P5_G1	5	100001	123400000	5:100001-123400000	0.986
C288_E1_P5_G1	5	123400001	134700000	5:123400001-134700000	0.577
C288_E1_P5_G1	5	134700001	180700000	5:134700001-180700000	1
C288_E1_P5_G1	6	400001	18900000	6:400001-18900000	1.024
C288_E1_P5_G1	6	18900001	19600000	6:18900001-19600000	0.615
C288_E1_P5_G1	6	19600001	28500000	6:19600001-28500000	1.035
C288_E1_P5_G1	6	28500001	33400000	6:28500001-33400000	0.005
C288_E1_P5_G1	6	33400001	170900000	6:33400001-170900000	1.012
C288_E1_P5_G1	7	1	56600000	7:1-56600000	1.874
C288_E1_P5_G1	7	64700001	159100000	7:64700001-159100000	0.995
C288_E1_P5_G1	8	400001	28300000	8:400001-28300000	0.56
C288_E1_P5_G1	8	28300001	32600000	8:28300001-32600000	1.069
C288_E1_P5_G1	8	32700001	38400000	8:32700001-38400000	0.66
C288_E1_P5_G1	8	38400001	146200000	8:38400001-146200000	1.118
C288_E1_P5_G1	9	200001	28400000	9:200001-28400000	0.546
C288_E1_P5_G1	9	28400001	141000000	9:28400001-141000000	1.011
C288_E1_P5_G1	10	100001	124600000	10:100001-124600000	1.002
C288_E1_P5_G1	10	124600001	125100000	10:124600001-125100000	0.569
C288_E1_P5_G1	10	125100001	135400000	10:125100001-135400000	0.992
C288_E1_P5_G1	11	200001	134800000	11:200001-134800000	0.99
C288_E1_P5_G1	12	200001	133800000	12:200001-133800000	1.002
C288_E1_P5_G1	13	19500001	53300000	13:19500001-53300000	2.356
C288_E1_P5_G1	13	53300001	73300000	13:53300001-73300000	2.157
C288_E1_P5_G1	13	73300001	74700000	13:73300001-74700000	2.536
C288_E1_P5_G1	13	74700001	96100000	13:74700001-96100000	2.187
C288_E1_P5_G1	13	96100001	106100000	13:96100001-106100000	2.304
C288_E1_P5_G1	13	106100001	115100000	13:106100001-115100000	2.781
C288_E1_P5_G1	14	20400001	107300000	14:20400001-107300000	0.568
C288_E1_P5_G1	15	22800001	102400000	15:22800001-102400000	0.565
C288_E1_P5_G1	16	100001	90100000	16:100001-90100000	1.001
C288_E1_P5_G1	17	1	21200000	17:1-21200000	0.57
C288_E1_P5_G1	17	25600001	43400000	17:25600001-43400000	1.031
C288_E1_P5_G1	17	43400001	44300000	17:43400001-44300000	0.006
C288_E1_P5_G1	17	44800001	81100000	17:44800001-81100000	1.034
C288_E1_P5_G1	18	200001	78077248	18:200001-78077248	0.559
C288_E1_P5_G1	19	300001	44200000	19:300001-44200000	0.988
C288_E1_P5_G1	19	44200001	46500000	19:44200001-46500000	1.683
C288_E1_P5_G1	19	46600001	59100000	19:46600001-59100000	0.716
C288_E1_P5_G1	20	1	900000	20:1-900000	1.031
C288_E1_P5_G1	20	1000001	2300000	20:1000001-2300000	0.576
C288_E1_P5_G1	20	2300001	4500000	20:2300001-4500000	1.009
C288_E1_P5_G1	20	4500001	6400000	20:4500001-6400000	0.56
C288_E1_P5_G1	20	6500001	11500000	20:6500001-11500000	0.965
C288_E1_P5_G1	20	11500001	12600000	20:11500001-12600000	0.518
C288_E1_P5_G1	20	12600001	14200000	20:12600001-14200000	0.992
C288_E1_P5_G1	20	14200001	15400000	20:14200001-15400000	1.733
C288_E1_P5_G1	20	15400001	24400000	20:15400001-24400000	1.006
C288_E1_P5_G1	20	24400001	62900000	20:24400001-62900000	1.551
C288_E1_P5_G1	21	15500001	48100000	21:15500001-48100000	1.018
C288_E1_P5_G1	22	17400001	51200000	22:17400001-51200000	0.568
C288_E1_P5_G10	1	900001	79300000	1:900001-79300000	1.027
C288_E1_P5_G10	1	79300001	84400000	1:79300001-84400000	0.922
C288_E1_P5_G10	1	84400001	187500000	1:84400001-187500000	1.023
C288_E1_P5_G10	1	187500001	191800000	1:187500001-191800000	0.928
C288_E1_P5_G10	1	191800001	249200000	1:191800001-249200000	1.024
C288_E1_P5_G10	2	100001	243000000	2:100001-243000000	1.01
C288_E1_P5_G10	3	100001	197800000	3:100001-197800000	1.009
C288_E1_P5_G10	4	100001	69200000	4:100001-69200000	0.984
C288_E1_P5_G10	4	69200001	69900000	4:69200001-69900000	0.158
C288_E1_P5_G10	4	69900001	152200000	4:69900001-152200000	1.008
C288_E1_P5_G10	4	152200001	152800000	4:152200001-152800000	0.594
C288_E1_P5_G10	4	152800001	190800000	4:152800001-190800000	0.998
C288_E1_P5_G10	5	100001	123500000	5:100001-123500000	1.006
C288_E1_P5_G10	5	123500001	134700000	5:123500001-134700000	0.571
C288_E1_P5_G10	5	134700001	180700000	5:134700001-180700000	1.009
C288_E1_P5_G10	6	400001	18900000	6:400001-18900000	1.023
C288_E1_P5_G10	6	18900001	19600000	6:18900001-19600000	0.602
C288_E1_P5_G10	6	19600001	28500000	6:19600001-28500000	1.02
C288_E1_P5_G10	6	28500001	33400000	6:28500001-33400000	0.005
C288_E1_P5_G10	6	33400001	170900000	6:33400001-170900000	1.012
C288_E1_P5_G10	7	1	56600000	7:1-56600000	1.925
C288_E1_P5_G10	7	64700001	159100000	7:64700001-159100000	1.009
C288_E1_P5_G10	8	400001	28300000	8:400001-28300000	0.548
C288_E1_P5_G10	8	28300001	36200000	8:28300001-36200000	0.957
C288_E1_P5_G10	8	36200001	37800000	8:36200001-37800000	0.577
C288_E1_P5_G10	8	37800001	146200000	8:37800001-146200000	1.009
C288_E1_P5_G10	9	200001	28500000	9:200001-28500000	0.55
C288_E1_P5_G10	9	28500001	141000000	9:28500001-141000000	1.016
C288_E1_P5_G10	10	100001	124600000	10:100001-124600000	1.017
C288_E1_P5_G10	10	124600001	125100000	10:124600001-125100000	0.542
C288_E1_P5_G10	10	125100001	135400000	10:125100001-135400000	1.009
C288_E1_P5_G10	11	200001	134800000	11:200001-134800000	1.001
C288_E1_P5_G10	12	200001	133800000	12:200001-133800000	1.011
C288_E1_P5_G10	13	19500001	53900000	13:19500001-53900000	2.413
C288_E1_P5_G10	13	53900001	70800000	13:53900001-70800000	2.219
C288_E1_P5_G10	13	70800001	82900000	13:70800001-82900000	2.383
C288_E1_P5_G10	13	83000001	94800000	13:83000001-94800000	2.229
C288_E1_P5_G10	13	94800001	106100000	13:94800001-106100000	2.399
C288_E1_P5_G10	13	106100001	115100000	13:106100001-115100000	2.825
C288_E1_P5_G10	14	20400001	107300000	14:20400001-107300000	0.553
C288_E1_P5_G10	15	22800001	102400000	15:22800001-102400000	0.557
C288_E1_P5_G10	16	100001	90100000	16:100001-90100000	1.009
C288_E1_P5_G10	17	1	21200000	17:1-21200000	0.546
C288_E1_P5_G10	17	25600001	43400000	17:25600001-43400000	1.026
C288_E1_P5_G10	17	43400001	44300000	17:43400001-44300000	0.004
C288_E1_P5_G10	17	44800001	81100000	17:44800001-81100000	1.023
C288_E1_P5_G10	18	200001	78077248	18:200001-78077248	0.548
C288_E1_P5_G10	19	300001	59100000	19:300001-59100000	0.997
C288_E1_P5_G10	20	1	900000	20:1-900000	0.998
C288_E1_P5_G10	20	1000001	2300000	20:1000001-2300000	0.548
C288_E1_P5_G10	20	2300001	4500000	20:2300001-4500000	1.032
C288_E1_P5_G10	20	4500001	6400000	20:4500001-6400000	0.586
C288_E1_P5_G10	20	6500001	11500000	20:6500001-11500000	1.026
C288_E1_P5_G10	20	11500001	12600000	20:11500001-12600000	0.534
C288_E1_P5_G10	20	12600001	14100000	20:12600001-14100000	1.033
C288_E1_P5_G10	20	14100001	15400000	20:14100001-15400000	1.626
C288_E1_P5_G10	20	15400001	24400000	20:15400001-24400000	1.038
C288_E1_P5_G10	20	24400001	62900000	20:24400001-62900000	1.487
C288_E1_P5_G10	21	15500001	48100000	21:15500001-48100000	0.999
C288_E1_P5_G10	22	17400001	51200000	22:17400001-51200000	0.556
C288_E1_P5_G11	1	900001	249200000	1:900001-249200000	1.014
C288_E1_P5_G11	2	100001	243000000	2:100001-243000000	1.013
C288_E1_P5_G11	3	100001	197800000	3:100001-197800000	1.009
C288_E1_P5_G11	4	100001	69200000	4:100001-69200000	0.986
C288_E1_P5_G11	4	69200001	69900000	4:69200001-69900000	0.15
C288_E1_P5_G11	4	69900001	152200000	4:69900001-152200000	1.011
C288_E1_P5_G11	4	152200001	152900000	4:152200001-152900000	0.626
C288_E1_P5_G11	4	152900001	190800000	4:152900001-190800000	0.996
C288_E1_P5_G11	5	100001	123500000	5:100001-123500000	1.003
C288_E1_P5_G11	5	123500001	134700000	5:123500001-134700000	0.549
C288_E1_P5_G11	5	134700001	180700000	5:134700001-180700000	1.006
C288_E1_P5_G11	6	400001	18900000	6:400001-18900000	1.022
C288_E1_P5_G11	6	18900001	19700000	6:18900001-19700000	0.64
C288_E1_P5_G11	6	19700001	28500000	6:19700001-28500000	1.026
C288_E1_P5_G11	6	28500001	33400000	6:28500001-33400000	0.003
C288_E1_P5_G11	6	33400001	162000000	6:33400001-162000000	1.014
C288_E1_P5_G11	6	162000001	163000000	6:162000001-163000000	0.673
C288_E1_P5_G11	6	163000001	170900000	6:163000001-170900000	1.015
C288_E1_P5_G11	7	1	56600000	7:1-56600000	1.949
C288_E1_P5_G11	7	64700001	159100000	7:64700001-159100000	1.008
C288_E1_P5_G11	8	400001	28300000	8:400001-28300000	0.532
C288_E1_P5_G11	8	28300001	31000000	8:28300001-31000000	1.033
C288_E1_P5_G11	8	31000001	36200000	8:31000001-36200000	0.88
C288_E1_P5_G11	8	36200001	37800000	8:36200001-37800000	0.573
C288_E1_P5_G11	8	37800001	146200000	8:37800001-146200000	1.021
C288_E1_P5_G11	9	200001	28400000	9:200001-28400000	0.53
C288_E1_P5_G11	9	28400001	141000000	9:28400001-141000000	1.014
C288_E1_P5_G11	10	100001	124600000	10:100001-124600000	1.012
C288_E1_P5_G11	10	124600001	125100000	10:124600001-125100000	0.522
C288_E1_P5_G11	10	125100001	135400000	10:125100001-135400000	1.003
C288_E1_P5_G11	11	200001	134800000	11:200001-134800000	1.001
C288_E1_P5_G11	12	200001	133800000	12:200001-133800000	1.014
C288_E1_P5_G11	13	19500001	34800000	13:19500001-34800000	2.456
C288_E1_P5_G11	13	34800001	41100000	13:34800001-41100000	2.339
C288_E1_P5_G11	13	41100001	53600000	13:41100001-53600000	2.502
C288_E1_P5_G11	13	53600001	71700000	13:53600001-71700000	2.262
C288_E1_P5_G11	13	71700001	82000000	13:71700001-82000000	2.415
C288_E1_P5_G11	13	82000001	95400000	13:82000001-95400000	2.279
C288_E1_P5_G11	13	95400001	106100000	13:95400001-106100000	2.412
C288_E1_P5_G11	13	106100001	115100000	13:106100001-115100000	2.898
C288_E1_P5_G11	14	20400001	107300000	14:20400001-107300000	0.537
C288_E1_P5_G11	15	22800001	102400000	15:22800001-102400000	0.545
C288_E1_P5_G11	16	100001	90100000	16:100001-90100000	1.007
C288_E1_P5_G11	17	1	21200000	17:1-21200000	0.537
C288_E1_P5_G11	17	25600001	43400000	17:25600001-43400000	1.014
C288_E1_P5_G11	17	43400001	44300000	17:43400001-44300000	0.007
C288_E1_P5_G11	17	44800001	58600000	17:44800001-58600000	1.026
C288_E1_P5_G11	17	58700001	59300000	17:58700001-59300000	0.724
C288_E1_P5_G11	17	59300001	81100000	17:59300001-81100000	1.03
C288_E1_P5_G11	18	200001	78077248	18:200001-78077248	0.535
C288_E1_P5_G11	19	300001	59100000	19:300001-59100000	0.992
C288_E1_P5_G11	20	1	900000	20:1-900000	0.988
C288_E1_P5_G11	20	1000001	2300000	20:1000001-2300000	0.523
C288_E1_P5_G11	20	2300001	4500000	20:2300001-4500000	0.971
C288_E1_P5_G11	20	4500001	6400000	20:4500001-6400000	0.557
C288_E1_P5_G11	20	6500001	11500000	20:6500001-11500000	0.999
C288_E1_P5_G11	20	11500001	12700000	20:11500001-12700000	0.543
C288_E1_P5_G11	20	12700001	14100000	20:12700001-14100000	1.042
C288_E1_P5_G11	20	14100001	15400000	20:14100001-15400000	1.618
C288_E1_P5_G11	20	15400001	24300000	20:15400001-24300000	1.026
C288_E1_P5_G11	20	24300001	62900000	20:24300001-62900000	1.513
C288_E1_P5_G11	21	15500001	48100000	21:15500001-48100000	0.999
C288_E1_P5_G11	22	17400001	51200000	22:17400001-51200000	0.546
C288_E1_P5_G4	1	900001	249200000	1:900001-249200000	1.028
C288_E1_P5_G4	2	100001	243000000	2:100001-243000000	1.026
C288_E1_P5_G4	3	100001	197800000	3:100001-197800000	1.029
C288_E1_P5_G4	4	100001	69200000	4:100001-69200000	1.012
C288_E1_P5_G4	4	69200001	69900000	4:69200001-69900000	0.145
C288_E1_P5_G4	4	69900001	152200000	4:69900001-152200000	0.998
C288_E1_P5_G4	4	152200001	152800000	4:152200001-152800000	0.519
C288_E1_P5_G4	4	152800001	190800000	4:152800001-190800000	0.991
C288_E1_P5_G4	5	100001	123500000	5:100001-123500000	1.002
C288_E1_P5_G4	5	123500001	134800000	5:123500001-134800000	0.566
C288_E1_P5_G4	5	134800001	180700000	5:134800001-180700000	0.991
C288_E1_P5_G4	6	400001	18900000	6:400001-18900000	1.054
C288_E1_P5_G4	6	18900001	19600000	6:18900001-19600000	0.523
C288_E1_P5_G4	6	19600001	28500000	6:19600001-28500000	1.041
C288_E1_P5_G4	6	28500001	33400000	6:28500001-33400000	0.004
C288_E1_P5_G4	6	33400001	170900000	6:33400001-170900000	1.025
C288_E1_P5_G4	7	1	19900000	7:1-19900000	1.91
C288_E1_P5_G4	7	20000001	32200000	7:20000001-32200000	2.035
C288_E1_P5_G4	7	32200001	56600000	7:32200001-56600000	1.897
C288_E1_P5_G4	7	64700001	159100000	7:64700001-159100000	1
C288_E1_P5_G4	8	400001	28300000	8:400001-28300000	0.546
C288_E1_P5_G4	8	28300001	30200000	8:28300001-30200000	1.018
C288_E1_P5_G4	8	30200001	40200000	8:30200001-40200000	0.576
C288_E1_P5_G4	8	40200001	146200000	8:40200001-146200000	0.991
C288_E1_P5_G4	9	200001	28500000	9:200001-28500000	0.542
C288_E1_P5_G4	9	28500001	141000000	9:28500001-141000000	1.024
C288_E1_P5_G4	10	100001	124600000	10:100001-124600000	1.016
C288_E1_P5_G4	10	124600001	125100000	10:124600001-125100000	0.568
C288_E1_P5_G4	10	125100001	135400000	10:125100001-135400000	0.975
C288_E1_P5_G4	11	200001	134800000	11:200001-134800000	1.015
C288_E1_P5_G4	12	200001	133800000	12:200001-133800000	1.02
C288_E1_P5_G4	13	19500001	54200000	13:19500001-54200000	2.412
C288_E1_P5_G4	13	54200001	71400000	13:54200001-71400000	2.207
C288_E1_P5_G4	13	71400001	82500000	13:71400001-82500000	2.447
C288_E1_P5_G4	13	82500001	95500000	13:82500001-95500000	2.272
C288_E1_P5_G4	13	95500001	106100000	13:95500001-106100000	2.466
C288_E1_P5_G4	13	106100001	115100000	13:106100001-115100000	2.91
C288_E1_P5_G4	14	20400001	107300000	14:20400001-107300000	0.542
C288_E1_P5_G4	15	22800001	102400000	15:22800001-102400000	0.553
C288_E1_P5_G4	16	100001	90100000	16:100001-90100000	0.998
C288_E1_P5_G4	17	1	21200000	17:1-21200000	0.543
C288_E1_P5_G4	17	25600001	43400000	17:25600001-43400000	1.05
C288_E1_P5_G4	17	43400001	44300000	17:43400001-44300000	0.008
C288_E1_P5_G4	17	44800001	81100000	17:44800001-81100000	1.053
C288_E1_P5_G4	18	200001	78077248	18:200001-78077248	0.552
C288_E1_P5_G4	19	300001	59100000	19:300001-59100000	0.995
C288_E1_P5_G4	20	1	900000	20:1-900000	1.006
C288_E1_P5_G4	20	1000001	2300000	20:1000001-2300000	0.558
C288_E1_P5_G4	20	2300001	4600000	20:2300001-4600000	0.999
C288_E1_P5_G4	20	4600001	6300000	20:4600001-6300000	0.544
C288_E1_P5_G4	20	6300001	11500000	20:6300001-11500000	0.997
C288_E1_P5_G4	20	11500001	12600000	20:11500001-12600000	0.51
C288_E1_P5_G4	20	12600001	14100000	20:12600001-14100000	0.991
C288_E1_P5_G4	20	14100001	15200000	20:14100001-15200000	1.732
C288_E1_P5_G4	20	15300001	24400000	20:15300001-24400000	1.004
C288_E1_P5_G4	20	24400001	62900000	20:24400001-62900000	1.476
C288_E1_P5_G4	21	15500001	48100000	21:15500001-48100000	1.022
C288_E1_P5_G4	22	17400001	51200000	22:17400001-51200000	0.55
C288_E1_P5_G5	1	900001	97100000	1:900001-97100000	1.025
C288_E1_P5_G5	1	97100001	99100000	1:97100001-99100000	0.932
C288_E1_P5_G5	1	99100001	102400000	1:99100001-102400000	1.042
C288_E1_P5_G5	1	102400001	107000000	1:102400001-107000000	0.916
C288_E1_P5_G5	1	107000001	187200000	1:107000001-187200000	1.036
C288_E1_P5_G5	1	187200001	192300000	1:187200001-192300000	0.936
C288_E1_P5_G5	1	192300001	249200000	1:192300001-249200000	1.023
C288_E1_P5_G5	2	100001	243000000	2:100001-243000000	1.005
C288_E1_P5_G5	3	100001	197800000	3:100001-197800000	1.012
C288_E1_P5_G5	4	100001	69200000	4:100001-69200000	0.988
C288_E1_P5_G5	4	69200001	69900000	4:69200001-69900000	0.146
C288_E1_P5_G5	4	69900001	130900000	4:69900001-130900000	1.014
C288_E1_P5_G5	4	130900001	138600000	4:130900001-138600000	0.927
C288_E1_P5_G5	4	138600001	152200000	4:138600001-152200000	1.025
C288_E1_P5_G5	4	152200001	152800000	4:152200001-152800000	0.562
C288_E1_P5_G5	4	152800001	190800000	4:152800001-190800000	0.987
C288_E1_P5_G5	5	100001	123500000	5:100001-123500000	1.002
C288_E1_P5_G5	5	123500001	134700000	5:123500001-134700000	0.558
C288_E1_P5_G5	5	134700001	180700000	5:134700001-180700000	1.012
C288_E1_P5_G5	6	400001	18900000	6:400001-18900000	1.019
C288_E1_P5_G5	6	18900001	19600000	6:18900001-19600000	0.576
C288_E1_P5_G5	6	19600001	28500000	6:19600001-28500000	1.017
C288_E1_P5_G5	6	28500001	33400000	6:28500001-33400000	0.004
C288_E1_P5_G5	6	33400001	170900000	6:33400001-170900000	1.014
C288_E1_P5_G5	7	1	56600000	7:1-56600000	1.948
C288_E1_P5_G5	7	64700001	159100000	7:64700001-159100000	0.999
C288_E1_P5_G5	8	400001	28300000	8:400001-28300000	0.531
C288_E1_P5_G5	8	28300001	36200000	8:28300001-36200000	0.986
C288_E1_P5_G5	8	36200001	37800000	8:36200001-37800000	0.572
C288_E1_P5_G5	8	37800001	146200000	8:37800001-146200000	1.037
C288_E1_P5_G5	9	200001	28500000	9:200001-28500000	0.546
C288_E1_P5_G5	9	28500001	141000000	9:28500001-141000000	1.014
C288_E1_P5_G5	10	100001	54700000	10:100001-54700000	1.012
C288_E1_P5_G5	10	54700001	59700000	10:54700001-59700000	0.924
C288_E1_P5_G5	10	59700001	124600000	10:59700001-124600000	1.018
C288_E1_P5_G5	10	124600001	125100000	10:124600001-125100000	0.556
C288_E1_P5_G5	10	125100001	135400000	10:125100001-135400000	0.983
C288_E1_P5_G5	11	200001	134800000	11:200001-134800000	0.998
C288_E1_P5_G5	12	200001	133800000	12:200001-133800000	1.011
C288_E1_P5_G5	13	19500001	54000000	13:19500001-54000000	2.445
C288_E1_P5_G5	13	54000001	71700000	13:54000001-71700000	2.23
C288_E1_P5_G5	13	71700001	81900000	13:71700001-81900000	2.446
C288_E1_P5_G5	13	81900001	95100000	13:81900001-95100000	2.241
C288_E1_P5_G5	13	95100001	106100000	13:95100001-106100000	2.425
C288_E1_P5_G5	13	106100001	115100000	13:106100001-115100000	2.853
C288_E1_P5_G5	14	20400001	107300000	14:20400001-107300000	0.536
C288_E1_P5_G5	15	22800001	102400000	15:22800001-102400000	0.546
C288_E1_P5_G5	16	100001	90100000	16:100001-90100000	1.005
C288_E1_P5_G5	17	1	21200000	17:1-21200000	0.539
C288_E1_P5_G5	17	25600001	43400000	17:25600001-43400000	1.028
C288_E1_P5_G5	17	43400001	44300000	17:43400001-44300000	0.01
C288_E1_P5_G5	17	44800001	81100000	17:44800001-81100000	1.034
C288_E1_P5_G5	18	200001	78077248	18:200001-78077248	0.529
C288_E1_P5_G5	19	300001	51000000	19:300001-51000000	1
C288_E1_P5_G5	19	51200001	59100000	19:51200001-59100000	0.564
C288_E1_P5_G5	20	1	900000	20:1-900000	1.032
C288_E1_P5_G5	20	1000001	2300000	20:1000001-2300000	0.53
C288_E1_P5_G5	20	2300001	4600000	20:2300001-4600000	1.014
C288_E1_P5_G5	20	4600001	6400000	20:4600001-6400000	0.552
C288_E1_P5_G5	20	6500001	11500000	20:6500001-11500000	1
C288_E1_P5_G5	20	11500001	12700000	20:11500001-12700000	0.515
C288_E1_P5_G5	20	12700001	14100000	20:12700001-14100000	0.957
C288_E1_P5_G5	20	14100001	15200000	20:14100001-15200000	1.702
C288_E1_P5_G5	20	15300001	24300000	20:15300001-24300000	1.052
C288_E1_P5_G5	20	24300001	62900000	20:24300001-62900000	1.498
C288_E1_P5_G5	21	15500001	48100000	21:15500001-48100000	1.003
C288_E1_P5_G5	22	17400001	51200000	22:17400001-51200000	0.537
C288_E1_P5_G6	1	900001	102700000	1:900001-102700000	1.021
C288_E1_P5_G6	1	102700001	106900000	1:102700001-106900000	0.919
C288_E1_P5_G6	1	106900001	249200000	1:106900001-249200000	1.018
C288_E1_P5_G6	2	100001	243000000	2:100001-243000000	1.011
C288_E1_P5_G6	3	100001	197800000	3:100001-197800000	1.016
C288_E1_P5_G6	4	100001	69200000	4:100001-69200000	0.986
C288_E1_P5_G6	4	69200001	69900000	4:69200001-69900000	0.157
C288_E1_P5_G6	4	69900001	152200000	4:69900001-152200000	1.017
C288_E1_P5_G6	4	152200001	152800000	4:152200001-152800000	0.552
C288_E1_P5_G6	4	152800001	190800000	4:152800001-190800000	0.99
C288_E1_P5_G6	5	100001	123500000	5:100001-123500000	1.003
C288_E1_P5_G6	5	123500001	134700000	5:123500001-134700000	0.549
C288_E1_P5_G6	5	134700001	180700000	5:134700001-180700000	1.014
C288_E1_P5_G6	6	400001	18900000	6:400001-18900000	1.042
C288_E1_P5_G6	6	18900001	19700000	6:18900001-19700000	0.625
C288_E1_P5_G6	6	19700001	28500000	6:19700001-28500000	1.03
C288_E1_P5_G6	6	28500001	33400000	6:28500001-33400000	0.005
C288_E1_P5_G6	6	33400001	162000000	6:33400001-162000000	1.014
C288_E1_P5_G6	6	162000001	163000000	6:162000001-163000000	0.523
C288_E1_P5_G6	6	163000001	170900000	6:163000001-170900000	0.968
C288_E1_P5_G6	7	1	56600000	7:1-56600000	1.977
C288_E1_P5_G6	7	64700001	159100000	7:64700001-159100000	1.004
C288_E1_P5_G6	8	400001	28300000	8:400001-28300000	0.516
C288_E1_P5_G6	8	28300001	29300000	8:28300001-29300000	1.002
C288_E1_P5_G6	8	29400001	35800000	8:29400001-35800000	0.658
C288_E1_P5_G6	8	35800001	36200000	8:35800001-36200000	1.047
C288_E1_P5_G6	8	36200001	37800000	8:36200001-37800000	0.536
C288_E1_P5_G6	8	37800001	146200000	8:37800001-146200000	1.011
C288_E1_P5_G6	9	200001	28400000	9:200001-28400000	0.522
C288_E1_P5_G6	9	28400001	141000000	9:28400001-141000000	1.018
C288_E1_P5_G6	10	100001	124600000	10:100001-124600000	1.017
C288_E1_P5_G6	10	124600001	125100000	10:124600001-125100000	0.566
C288_E1_P5_G6	10	125100001	135400000	10:125100001-135400000	0.978
C288_E1_P5_G6	11	200001	134800000	11:200001-134800000	1.006
C288_E1_P5_G6	12	200001	133800000	12:200001-133800000	1.013
C288_E1_P5_G6	13	19500001	53700000	13:19500001-53700000	2.464
C288_E1_P5_G6	13	53700001	70700000	13:53700001-70700000	2.263
C288_E1_P5_G6	13	70700001	82000000	13:70700001-82000000	2.444
C288_E1_P5_G6	13	82000001	95900000	13:82000001-95900000	2.281
C288_E1_P5_G6	13	95900001	101800000	13:95900001-101800000	2.463
C288_E1_P5_G6	13	101800001	106000000	13:101800001-106000000	2.356
C288_E1_P5_G6	13	106000001	115100000	13:106000001-115100000	2.903
C288_E1_P5_G6	14	20400001	107300000	14:20400001-107300000	0.522
C288_E1_P5_G6	15	22800001	102400000	15:22800001-102400000	0.535
C288_E1_P5_G6	16	100001	6500000	16:100001-6500000	1.001
C288_E1_P5_G6	16	6500001	6900000	16:6500001-6900000	0.619
C288_E1_P5_G6	16	6900001	90100000	16:6900001-90100000	1.007
C288_E1_P5_G6	17	1	21200000	17:1-21200000	0.532
C288_E1_P5_G6	17	25600001	43400000	17:25600001-43400000	1.03
C288_E1_P5_G6	17	43400001	44300000	17:43400001-44300000	0.003
C288_E1_P5_G6	17	44800001	58600000	17:44800001-58600000	1.024
C288_E1_P5_G6	17	58700001	59300000	17:58700001-59300000	0.619
C288_E1_P5_G6	17	59300001	81100000	17:59300001-81100000	1.023
C288_E1_P5_G6	18	200001	78077248	18:200001-78077248	0.52
C288_E1_P5_G6	19	300001	59100000	19:300001-59100000	0.991
C288_E1_P5_G6	20	1	900000	20:1-900000	1.054
C288_E1_P5_G6	20	1000001	2300000	20:1000001-2300000	0.519
C288_E1_P5_G6	20	2300001	4500000	20:2300001-4500000	1.014
C288_E1_P5_G6	20	4500001	6400000	20:4500001-6400000	0.549
C288_E1_P5_G6	20	6500001	11500000	20:6500001-11500000	1.046
C288_E1_P5_G6	20	11500001	12700000	20:11500001-12700000	0.495
C288_E1_P5_G6	20	12700001	14100000	20:12700001-14100000	1.034
C288_E1_P5_G6	20	14100001	15400000	20:14100001-15400000	1.696
C288_E1_P5_G6	20	15400001	24400000	20:15400001-24400000	1.027
C288_E1_P5_G6	20	24400001	62900000	20:24400001-62900000	1.52
C288_E1_P5_G6	21	15500001	48100000	21:15500001-48100000	0.994
C288_E1_P5_G6	22	17400001	51200000	22:17400001-51200000	0.532
C288_E1_P5_G9	1	900001	69100000	1:900001-69100000	1.022
C288_E1_P5_G9	1	69100001	77500000	1:69100001-77500000	0.953
C288_E1_P5_G9	1	77500001	79600000	1:77500001-79600000	1.028
C288_E1_P5_G9	1	79600001	83600000	1:79600001-83600000	0.951
C288_E1_P5_G9	1	84000001	96300000	1:84000001-96300000	1.046
C288_E1_P5_G9	1	96300001	100000000	1:96300001-100000000	0.969
C288_E1_P5_G9	1	100000001	101900000	1:100000001-101900000	1.053
C288_E1_P5_G9	1	101900001	106300000	1:101900001-106300000	0.944
C288_E1_P5_G9	1	106300001	187300000	1:106300001-187300000	1.02
C288_E1_P5_G9	1	187300001	192300000	1:187300001-192300000	0.934
C288_E1_P5_G9	1	192300001	249200000	1:192300001-249200000	1.016
C288_E1_P5_G9	2	100001	75800000	2:100001-75800000	1.01
C288_E1_P5_G9	2	75800001	84100000	2:75800001-84100000	0.96
C288_E1_P5_G9	2	84100001	139500000	2:84100001-139500000	1.008
C288_E1_P5_G9	2	139500001	148700000	2:139500001-148700000	0.938
C288_E1_P5_G9	2	148700001	243000000	2:148700001-243000000	1.014
C288_E1_P5_G9	3	100001	76000000	3:100001-76000000	1.009
C288_E1_P5_G9	3	76000001	99300000	3:76000001-99300000	0.958
C288_E1_P5_G9	3	99300001	145700000	3:99300001-145700000	1.013
C288_E1_P5_G9	3	145700001	161300000	3:145700001-161300000	1.091
C288_E1_P5_G9	3	161300001	166500000	3:161300001-166500000	1.005
C288_E1_P5_G9	3	166500001	197800000	3:166500001-197800000	1.087
C288_E1_P5_G9	4	100001	27200000	4:100001-27200000	0.998
C288_E1_P5_G9	4	27200001	36300000	4:27200001-36300000	0.935
C288_E1_P5_G9	4	36300001	42300000	4:36300001-42300000	1.051
C288_E1_P5_G9	4	42300001	47500000	4:42300001-47500000	0.953
C288_E1_P5_G9	4	47500001	58000000	4:47500001-58000000	1.007
C288_E1_P5_G9	4	58000001	69200000	4:58000001-69200000	0.932
C288_E1_P5_G9	4	69200001	69900000	4:69200001-69900000	0.136
C288_E1_P5_G9	4	69900001	138300000	4:69900001-138300000	0.967
C288_E1_P5_G9	4	138300001	152200000	4:138300001-152200000	1.04
C288_E1_P5_G9	4	152200001	152900000	4:152200001-152900000	0.666
C288_E1_P5_G9	4	152900001	190800000	4:152900001-190800000	1.004
C288_E1_P5_G9	5	100001	13600000	5:100001-13600000	0.982
C288_E1_P5_G9	5	13600001	18500000	5:13600001-18500000	1.036
C288_E1_P5_G9	5	18500001	31000000	5:18500001-31000000	0.952
C288_E1_P5_G9	5	31000001	123500000	5:31000001-123500000	1.007
C288_E1_P5_G9	5	123500001	134700000	5:123500001-134700000	0.587
C288_E1_P5_G9	5	134700001	180700000	5:134700001-180700000	1.004
C288_E1_P5_G9	6	400001	18900000	6:400001-18900000	1.022
C288_E1_P5_G9	6	18900001	19600000	6:18900001-19600000	0.667
C288_E1_P5_G9	6	19600001	28500000	6:19600001-28500000	1.003
C288_E1_P5_G9	6	28500001	33400000	6:28500001-33400000	0.004
C288_E1_P5_G9	6	33400001	64700000	6:33400001-64700000	1.02
C288_E1_P5_G9	6	64700001	69400000	6:64700001-69400000	0.945
C288_E1_P5_G9	6	69400001	91000000	6:69400001-91000000	1.014
C288_E1_P5_G9	6	91000001	105200000	6:91000001-105200000	0.956
C288_E1_P5_G9	6	105200001	162100000	6:105200001-162100000	1.02
C288_E1_P5_G9	6	162100001	163000000	6:162100001-163000000	0.823
C288_E1_P5_G9	6	163000001	170900000	6:163000001-170900000	0.981
C288_E1_P5_G9	7	1	56600000	7:1-56600000	1.867
C288_E1_P5_G9	7	64700001	159100000	7:64700001-159100000	1.003
C288_E1_P5_G9	8	400001	28300000	8:400001-28300000	0.568
C288_E1_P5_G9	8	28300001	33400000	8:28300001-33400000	0.942
C288_E1_P5_G9	8	33400001	36200000	8:33400001-36200000	0.835
C288_E1_P5_G9	8	36200001	38400000	8:36200001-38400000	0.67
C288_E1_P5_G9	8	38400001	146200000	8:38400001-146200000	1.021
C288_E1_P5_G9	9	200001	28500000	9:200001-28500000	0.57
C288_E1_P5_G9	9	28500001	141000000	9:28500001-141000000	1.01
C288_E1_P5_G9	10	100001	107000000	10:100001-107000000	1.014
C288_E1_P5_G9	10	107000001	110300000	10:107000001-110300000	0.94
C288_E1_P5_G9	10	110300001	124600000	10:110300001-124600000	1.018
C288_E1_P5_G9	10	124600001	125100000	10:124600001-125100000	0.606
C288_E1_P5_G9	10	125100001	135400000	10:125100001-135400000	0.996
C288_E1_P5_G9	11	200001	20400000	11:200001-20400000	1.017
C288_E1_P5_G9	11	20400001	26100000	11:20400001-26100000	0.956
C288_E1_P5_G9	11	26100001	28600000	11:26100001-28600000	1.019
C288_E1_P5_G9	11	28600001	31400000	11:28600001-31400000	0.941
C288_E1_P5_G9	11	31400001	37000000	11:31400001-37000000	1.039
C288_E1_P5_G9	11	37000001	43400000	11:37000001-43400000	0.949
C288_E1_P5_G9	11	43400001	131000000	11:43400001-131000000	1.003
C288_E1_P5_G9	11	131000001	134800000	11:131000001-134800000	0.927
C288_E1_P5_G9	12	200001	133800000	12:200001-133800000	1.012
C288_E1_P5_G9	13	19500001	53600000	13:19500001-53600000	2.315
C288_E1_P5_G9	13	53600001	71000000	13:53600001-71000000	2.126
C288_E1_P5_G9	13	71000001	73200000	13:71000001-73200000	2.235
C288_E1_P5_G9	13	73200001	74600000	13:73200001-74600000	2.436
C288_E1_P5_G9	13	74600001	82500000	13:74600001-82500000	2.273
C288_E1_P5_G9	13	82500001	96000000	13:82500001-96000000	2.152
C288_E1_P5_G9	13	96000001	106100000	13:96000001-106100000	2.291
C288_E1_P5_G9	13	106100001	115100000	13:106100001-115100000	2.685
C288_E1_P5_G9	14	20400001	107300000	14:20400001-107300000	0.574
C288_E1_P5_G9	15	22800001	102400000	15:22800001-102400000	0.578
C288_E1_P5_G9	16	100001	6600000	16:100001-6600000	1.012
C288_E1_P5_G9	16	6600001	6900000	16:6600001-6900000	0.639
C288_E1_P5_G9	16	6900001	59300000	16:6900001-59300000	1.011
C288_E1_P5_G9	16	59300001	65700000	16:59300001-65700000	0.934
C288_E1_P5_G9	16	65700001	90100000	16:65700001-90100000	1.017
C288_E1_P5_G9	17	1	21200000	17:1-21200000	0.582
C288_E1_P5_G9	17	25600001	43400000	17:25600001-43400000	1.014
C288_E1_P5_G9	17	43400001	44300000	17:43400001-44300000	0.007
C288_E1_P5_G9	17	44800001	81100000	17:44800001-81100000	1.022
C288_E1_P5_G9	18	200001	78077248	18:200001-78077248	0.573
C288_E1_P5_G9	19	300001	52900000	19:300001-52900000	0.99
C288_E1_P5_G9	19	52900001	59100000	19:52900001-59100000	0.92
C288_E1_P5_G9	20	1	900000	20:1-900000	0.987
C288_E1_P5_G9	20	1000001	2300000	20:1000001-2300000	0.563
C288_E1_P5_G9	20	2300001	4600000	20:2300001-4600000	1.016
C288_E1_P5_G9	20	4600001	6400000	20:4600001-6400000	0.582
C288_E1_P5_G9	20	6500001	11500000	20:6500001-11500000	1.008
C288_E1_P5_G9	20	11500001	12700000	20:11500001-12700000	0.57
C288_E1_P5_G9	20	12700001	14100000	20:12700001-14100000	1.035
C288_E1_P5_G9	20	14100001	15400000	20:14100001-15400000	1.53
C288_E1_P5_G9	20	15400001	24400000	20:15400001-24400000	1.012
C288_E1_P5_G9	20	24400001	62900000	20:24400001-62900000	1.469
C288_E1_P5_G9	21	15500001	48100000	21:15500001-48100000	0.999
C288_E1_P5_G9	22	17400001	51200000	22:17400001-51200000	0.581
C288_E1_P7_G1	1	900001	71400000	1:900001-71400000	1.021
C288_E1_P7_G1	1	71400001	77600000	1:71400001-77600000	0.963
C288_E1_P7_G1	1	77600001	79200000	1:77600001-79200000	1.041
C288_E1_P7_G1	1	79200001	83600000	1:79200001-83600000	0.946
C288_E1_P7_G1	1	84000001	97200000	1:84000001-97200000	1.031
C288_E1_P7_G1	1	97200001	99000000	1:97200001-99000000	0.962
C288_E1_P7_G1	1	99000001	102300000	1:99000001-102300000	1.024
C288_E1_P7_G1	1	102300001	106600000	1:102300001-106600000	0.938
C288_E1_P7_G1	1	106600001	187200000	1:106600001-187200000	1.022
C288_E1_P7_G1	1	187200001	191700000	1:187200001-191700000	0.932
C288_E1_P7_G1	1	191700001	249200000	1:191700001-249200000	1.015
C288_E1_P7_G1	2	100001	5300000	2:100001-5300000	0.944
C288_E1_P7_G1	2	5300001	76300000	2:5300001-76300000	1.01
C288_E1_P7_G1	2	76300001	83800000	2:76300001-83800000	0.956
C288_E1_P7_G1	2	83900001	243000000	2:83900001-243000000	1.003
C288_E1_P7_G1	3	100001	76500000	3:100001-76500000	1.009
C288_E1_P7_G1	3	76500001	96000000	3:76500001-96000000	0.953
C288_E1_P7_G1	3	96000001	161400000	3:96000001-161400000	1.008
C288_E1_P7_G1	3	161400001	166700000	3:161400001-166700000	0.952
C288_E1_P7_G1	3	166700001	197800000	3:166700001-197800000	1.023
C288_E1_P7_G1	4	100001	28000000	4:100001-28000000	1
C288_E1_P7_G1	4	28000001	36200000	4:28000001-36200000	0.947
C288_E1_P7_G1	4	36200001	41800000	4:36200001-41800000	1.045
C288_E1_P7_G1	4	41800001	46400000	4:41800001-46400000	0.957
C288_E1_P7_G1	4	46400001	58100000	4:46400001-58100000	1.01
C288_E1_P7_G1	4	58200001	69200000	4:58200001-69200000	0.947
C288_E1_P7_G1	4	69200001	69900000	4:69200001-69900000	0.133
C288_E1_P7_G1	4	69900001	130800000	4:69900001-130800000	1.006
C288_E1_P7_G1	4	130800001	138800000	4:130800001-138800000	0.946
C288_E1_P7_G1	4	138800001	152200000	4:138800001-152200000	1.027
C288_E1_P7_G1	4	152200001	152800000	4:152200001-152800000	0.549
C288_E1_P7_G1	4	152800001	190800000	4:152800001-190800000	0.991
C288_E1_P7_G1	5	100001	6900000	5:100001-6900000	0.959
C288_E1_P7_G1	5	6900001	18900000	5:6900001-18900000	1.013
C288_E1_P7_G1	5	18900001	31100000	5:18900001-31100000	0.952
C288_E1_P7_G1	5	31100001	123500000	5:31100001-123500000	1.005
C288_E1_P7_G1	5	123500001	134700000	5:123500001-134700000	0.534
C288_E1_P7_G1	5	134700001	180700000	5:134700001-180700000	1.007
C288_E1_P7_G1	6	400001	18900000	6:400001-18900000	1.025
C288_E1_P7_G1	6	18900001	19600000	6:18900001-19600000	0.584
C288_E1_P7_G1	6	19600001	28500000	6:19600001-28500000	1.012
C288_E1_P7_G1	6	28500001	33400000	6:28500001-33400000	0.004
C288_E1_P7_G1	6	33400001	91500000	6:33400001-91500000	1.008
C288_E1_P7_G1	6	91500001	96700000	6:91500001-96700000	0.937
C288_E1_P7_G1	6	96700001	102000000	6:96700001-102000000	1.001
C288_E1_P7_G1	6	102000001	105000000	6:102000001-105000000	0.936
C288_E1_P7_G1	6	105000001	161500000	6:105000001-161500000	1.02
C288_E1_P7_G1	6	161500001	170900000	6:161500001-170900000	0.964
C288_E1_P7_G1	7	1	15800000	7:1-15800000	1.925
C288_E1_P7_G1	7	15800001	47900000	7:15800001-47900000	1.987
C288_E1_P7_G1	7	47900001	56600000	7:47900001-56600000	1.92
C288_E1_P7_G1	7	64700001	159100000	7:64700001-159100000	1.004
C288_E1_P7_G1	8	400001	28300000	8:400001-28300000	0.519
C288_E1_P7_G1	8	28300001	32500000	8:28300001-32500000	1.017
C288_E1_P7_G1	8	32500001	36200000	8:32500001-36200000	0.821
C288_E1_P7_G1	8	36200001	37800000	8:36200001-37800000	0.54
C288_E1_P7_G1	8	37800001	38400000	8:37800001-38400000	0.832
C288_E1_P7_G1	8	38400001	146200000	8:38400001-146200000	1.03
C288_E1_P7_G1	9	200001	28400000	9:200001-28400000	0.526
C288_E1_P7_G1	9	28400001	141000000	9:28400001-141000000	1.009
C288_E1_P7_G1	10	100001	54300000	10:100001-54300000	1
C288_E1_P7_G1	10	54300001	59100000	10:54300001-59100000	0.936
C288_E1_P7_G1	10	59100001	124600000	10:59100001-124600000	1.01
C288_E1_P7_G1	10	124600001	125100000	10:124600001-125100000	0.526
C288_E1_P7_G1	10	125100001	135400000	10:125100001-135400000	0.987
C288_E1_P7_G1	11	200001	134800000	11:200001-134800000	1
C288_E1_P7_G1	12	200001	133800000	12:200001-133800000	1.009
C288_E1_P7_G1	13	19500001	54000000	13:19500001-54000000	2.458
C288_E1_P7_G1	13	54000001	71400000	13:54000001-71400000	2.283
C288_E1_P7_G1	13	71400001	82100000	13:71400001-82100000	2.452
C288_E1_P7_G1	13	82100001	95400000	13:82100001-95400000	2.293
C288_E1_P7_G1	13	95400001	106100000	13:95400001-106100000	2.441
C288_E1_P7_G1	13	106100001	115100000	13:106100001-115100000	2.901
C288_E1_P7_G1	14	20400001	107300000	14:20400001-107300000	0.524
C288_E1_P7_G1	15	22800001	102400000	15:22800001-102400000	0.529
C288_E1_P7_G1	16	100001	6600000	16:100001-6600000	1.016
C288_E1_P7_G1	16	6600001	6900000	16:6600001-6900000	0.594
C288_E1_P7_G1	16	6900001	59500000	16:6900001-59500000	1.005
C288_E1_P7_G1	16	59500001	65700000	16:59500001-65700000	0.944
C288_E1_P7_G1	16	65700001	90100000	16:65700001-90100000	1.012
C288_E1_P7_G1	17	1	21200000	17:1-21200000	0.528
C288_E1_P7_G1	17	25600001	43400000	17:25600001-43400000	1.023
C288_E1_P7_G1	17	43400001	44300000	17:43400001-44300000	0.004
C288_E1_P7_G1	17	44800001	81100000	17:44800001-81100000	1.023
C288_E1_P7_G1	18	200001	78077248	18:200001-78077248	0.52
C288_E1_P7_G1	19	300001	19800000	19:300001-19800000	1.01
C288_E1_P7_G1	19	19800001	32500000	19:19800001-32500000	0.951
C288_E1_P7_G1	19	32500001	45400000	19:32500001-45400000	1.017
C288_E1_P7_G1	19	45400001	50900000	19:45400001-50900000	0.857
C288_E1_P7_G1	19	50900001	59100000	19:50900001-59100000	0.713
C288_E1_P7_G1	20	1	900000	20:1-900000	0.989
C288_E1_P7_G1	20	1000001	2300000	20:1000001-2300000	0.52
C288_E1_P7_G1	20	2300001	4500000	20:2300001-4500000	1.018
C288_E1_P7_G1	20	4500001	6400000	20:4500001-6400000	0.553
C288_E1_P7_G1	20	6500001	11500000	20:6500001-11500000	1.017
C288_E1_P7_G1	20	11500001	12700000	20:11500001-12700000	0.52
C288_E1_P7_G1	20	12700001	14100000	20:12700001-14100000	1.025
C288_E1_P7_G1	20	14100001	15400000	20:14100001-15400000	1.681
C288_E1_P7_G1	20	15400001	24400000	20:15400001-24400000	1.019
C288_E1_P7_G1	20	24400001	62900000	20:24400001-62900000	1.521
C288_E1_P7_G1	21	15500001	48100000	21:15500001-48100000	0.994
C288_E1_P7_G1	22	17400001	51200000	22:17400001-51200000	0.53
C288_E1_P7_G2	1	900001	249200000	1:900001-249200000	1.018
C288_E1_P7_G2	2	100001	140800000	2:100001-140800000	1.003
C288_E1_P7_G2	2	140800001	147500000	2:140800001-147500000	0.916
C288_E1_P7_G2	2	147500001	243000000	2:147500001-243000000	1.02
C288_E1_P7_G2	3	100001	197800000	3:100001-197800000	1.008
C288_E1_P7_G2	4	100001	69200000	4:100001-69200000	0.986
C288_E1_P7_G2	4	69200001	69900000	4:69200001-69900000	0.155
C288_E1_P7_G2	4	69900001	129200000	4:69900001-129200000	1.015
C288_E1_P7_G2	4	129200001	129800000	4:129200001-129800000	0.537
C288_E1_P7_G2	4	129800001	152200000	4:129800001-152200000	1.004
C288_E1_P7_G2	4	152200001	152900000	4:152200001-152900000	0.563
C288_E1_P7_G2	4	152900001	190800000	4:152900001-190800000	1
C288_E1_P7_G2	5	100001	123500000	5:100001-123500000	1.002
C288_E1_P7_G2	5	123500001	134700000	5:123500001-134700000	0.525
C288_E1_P7_G2	5	134700001	180700000	5:134700001-180700000	1
C288_E1_P7_G2	6	400001	18900000	6:400001-18900000	1.027
C288_E1_P7_G2	6	18900001	19600000	6:18900001-19600000	0.616
C288_E1_P7_G2	6	19600001	28500000	6:19600001-28500000	0.999
C288_E1_P7_G2	6	28500001	33400000	6:28500001-33400000	0.005
C288_E1_P7_G2	6	33400001	170900000	6:33400001-170900000	1.007
C288_E1_P7_G2	7	1	56600000	7:1-56600000	2
C288_E1_P7_G2	7	64700001	146100000	7:64700001-146100000	1.004
C288_E1_P7_G2	7	146100001	146400000	7:146100001-146400000	0.583
C288_E1_P7_G2	7	146400001	159100000	7:146400001-159100000	1.014
C288_E1_P7_G2	8	400001	34200000	8:400001-34200000	0.518
C288_E1_P7_G2	8	34200001	146200000	8:34200001-146200000	1.033
C288_E1_P7_G2	9	200001	28400000	9:200001-28400000	0.507
C288_E1_P7_G2	9	28400001	141000000	9:28400001-141000000	1.018
C288_E1_P7_G2	10	100001	124600000	10:100001-124600000	1.014
C288_E1_P7_G2	10	124600001	125100000	10:124600001-125100000	0.518
C288_E1_P7_G2	10	125100001	135400000	10:125100001-135400000	0.986
C288_E1_P7_G2	11	200001	134800000	11:200001-134800000	1.006
C288_E1_P7_G2	12	200001	133800000	12:200001-133800000	1.013
C288_E1_P7_G2	13	19500001	54200000	13:19500001-54200000	2.543
C288_E1_P7_G2	13	54200001	71400000	13:54200001-71400000	2.355
C288_E1_P7_G2	13	71400001	82500000	13:71400001-82500000	2.494
C288_E1_P7_G2	13	82500001	96400000	13:82500001-96400000	2.38
C288_E1_P7_G2	13	96400001	106200000	13:96400001-106200000	2.507
C288_E1_P7_G2	13	106200001	115100000	13:106200001-115100000	2.995
C288_E1_P7_G2	14	20400001	107300000	14:20400001-107300000	0.511
C288_E1_P7_G2	15	22800001	102400000	15:22800001-102400000	0.514
C288_E1_P7_G2	16	100001	90100000	16:100001-90100000	1.006
C288_E1_P7_G2	17	1	21200000	17:1-21200000	0.511
C288_E1_P7_G2	17	25600001	43400000	17:25600001-43400000	1.015
C288_E1_P7_G2	17	43400001	44300000	17:43400001-44300000	0.007
C288_E1_P7_G2	17	44800001	81100000	17:44800001-81100000	1.023
C288_E1_P7_G2	18	200001	78077248	18:200001-78077248	0.503
C288_E1_P7_G2	19	300001	59100000	19:300001-59100000	1.002
C288_E1_P7_G2	20	1	900000	20:1-900000	1.017
C288_E1_P7_G2	20	1000001	2300000	20:1000001-2300000	0.493
C288_E1_P7_G2	20	2300001	4600000	20:2300001-4600000	0.997
C288_E1_P7_G2	20	4600001	6400000	20:4600001-6400000	0.527
C288_E1_P7_G2	20	6500001	11500000	20:6500001-11500000	1.001
C288_E1_P7_G2	20	11500001	12700000	20:11500001-12700000	0.482
C288_E1_P7_G2	20	12700001	24900000	20:12700001-24900000	1.019
C288_E1_P7_G2	20	24900001	62900000	20:24900001-62900000	1.554
C288_E1_P7_G2	21	15500001	48100000	21:15500001-48100000	1.006
C288_E1_P7_G2	22	17400001	51200000	22:17400001-51200000	0.516
C288_E1_P7_G3	1	900001	249200000	1:900001-249200000	1.022
C288_E1_P7_G3	2	100001	243000000	2:100001-243000000	1.01
C288_E1_P7_G3	3	100001	197800000	3:100001-197800000	1.013
C288_E1_P7_G3	4	100001	69200000	4:100001-69200000	0.989
C288_E1_P7_G3	4	69200001	69900000	4:69200001-69900000	0.14
C288_E1_P7_G3	4	69900001	152200000	4:69900001-152200000	1.006
C288_E1_P7_G3	4	152200001	152800000	4:152200001-152800000	0.551
C288_E1_P7_G3	4	152800001	190800000	4:152800001-190800000	0.992
C288_E1_P7_G3	5	100001	123500000	5:100001-123500000	1.003
C288_E1_P7_G3	5	123500001	134700000	5:123500001-134700000	0.565
C288_E1_P7_G3	5	134700001	180700000	5:134700001-180700000	1.003
C288_E1_P7_G3	6	400001	18900000	6:400001-18900000	1.025
C288_E1_P7_G3	6	18900001	19600000	6:18900001-19600000	0.638
C288_E1_P7_G3	6	19600001	28500000	6:19600001-28500000	1.019
C288_E1_P7_G3	6	28500001	33400000	6:28500001-33400000	0.004
C288_E1_P7_G3	6	33400001	170900000	6:33400001-170900000	1.006
C288_E1_P7_G3	7	1	56600000	7:1-56600000	1.903
C288_E1_P7_G3	7	64700001	159100000	7:64700001-159100000	1.004
C288_E1_P7_G3	8	400001	28300000	8:400001-28300000	0.541
C288_E1_P7_G3	8	28300001	32500000	8:28300001-32500000	1.013
C288_E1_P7_G3	8	32500001	38400000	8:32500001-38400000	0.552
C288_E1_P7_G3	8	38400001	146200000	8:38400001-146200000	1.056
C288_E1_P7_G3	9	200001	28500000	9:200001-28500000	0.543
C288_E1_P7_G3	9	28500001	141000000	9:28500001-141000000	1.01
C288_E1_P7_G3	10	100001	124600000	10:100001-124600000	1.006
C288_E1_P7_G3	10	124600001	125100000	10:124600001-125100000	0.586
C288_E1_P7_G3	10	125100001	135400000	10:125100001-135400000	0.992
C288_E1_P7_G3	11	200001	134800000	11:200001-134800000	1.002
C288_E1_P7_G3	12	200001	133800000	12:200001-133800000	1.01
C288_E1_P7_G3	13	19500001	54200000	13:19500001-54200000	2.388
C288_E1_P7_G3	13	54200001	70800000	13:54200001-70800000	2.219
C288_E1_P7_G3	13	70800001	83100000	13:70800001-83100000	2.377
C288_E1_P7_G3	13	83100001	95100000	13:83100001-95100000	2.252
C288_E1_P7_G3	13	95100001	106100000	13:95100001-106100000	2.377
C288_E1_P7_G3	13	106100001	115100000	13:106100001-115100000	2.864
C288_E1_P7_G3	14	20400001	107300000	14:20400001-107300000	0.542
C288_E1_P7_G3	15	22800001	102400000	15:22800001-102400000	0.551
C288_E1_P7_G3	16	100001	90100000	16:100001-90100000	1.012
C288_E1_P7_G3	17	1	21200000	17:1-21200000	0.556
C288_E1_P7_G3	17	25600001	43400000	17:25600001-43400000	1.014
C288_E1_P7_G3	17	43400001	44300000	17:43400001-44300000	0.007
C288_E1_P7_G3	17	44800001	81100000	17:44800001-81100000	1.027
C288_E1_P7_G3	18	200001	78077248	18:200001-78077248	0.54
C288_E1_P7_G3	19	300001	45300000	19:300001-45300000	1.007
C288_E1_P7_G3	19	45300001	59100000	19:45300001-59100000	0.659
C288_E1_P7_G3	20	1	900000	20:1-900000	1.011
C288_E1_P7_G3	20	1000001	2300000	20:1000001-2300000	0.552
C288_E1_P7_G3	20	2300001	4600000	20:2300001-4600000	1.012
C288_E1_P7_G3	20	4600001	6400000	20:4600001-6400000	0.573
C288_E1_P7_G3	20	6500001	11500000	20:6500001-11500000	0.988
C288_E1_P7_G3	20	11500001	12700000	20:11500001-12700000	0.559
C288_E1_P7_G3	20	12700001	14200000	20:12700001-14200000	1.039
C288_E1_P7_G3	20	14200001	15400000	20:14200001-15400000	1.669
C288_E1_P7_G3	20	15400001	24400000	20:15400001-24400000	1.02
C288_E1_P7_G3	20	24400001	62900000	20:24400001-62900000	1.524
C288_E1_P7_G3	21	15500001	48100000	21:15500001-48100000	0.994
C288_E1_P7_G3	22	17400001	51200000	22:17400001-51200000	0.556
C288_E1_P7_G4	1	900001	249200000	1:900001-249200000	1.01
C288_E1_P7_G4	2	100001	243000000	2:100001-243000000	1.008
C288_E1_P7_G4	3	100001	197800000	3:100001-197800000	1.006
C288_E1_P7_G4	4	100001	69200000	4:100001-69200000	0.992
C288_E1_P7_G4	4	69200001	69900000	4:69200001-69900000	0.148
C288_E1_P7_G4	4	69900001	91500000	4:69900001-91500000	1.018
C288_E1_P7_G4	4	91500001	91800000	4:91500001-91800000	0.634
C288_E1_P7_G4	4	91800001	152200000	4:91800001-152200000	1.002
C288_E1_P7_G4	4	152200001	152800000	4:152200001-152800000	0.554
C288_E1_P7_G4	4	152800001	190800000	4:152800001-190800000	0.991
C288_E1_P7_G4	5	100001	123500000	5:100001-123500000	1.006
C288_E1_P7_G4	5	123500001	134700000	5:123500001-134700000	0.52
C288_E1_P7_G4	5	134700001	180700000	5:134700001-180700000	1.014
C288_E1_P7_G4	6	400001	18900000	6:400001-18900000	1.019
C288_E1_P7_G4	6	18900001	19600000	6:18900001-19600000	0.565
C288_E1_P7_G4	6	19600001	28500000	6:19600001-28500000	1.006
C288_E1_P7_G4	6	28500001	33400000	6:28500001-33400000	0.004
C288_E1_P7_G4	6	33400001	170900000	6:33400001-170900000	1.007
C288_E1_P7_G4	7	1	56600000	7:1-56600000	1.974
C288_E1_P7_G4	7	64700001	159100000	7:64700001-159100000	1.004
C288_E1_P7_G4	8	400001	28300000	8:400001-28300000	0.512
C288_E1_P7_G4	8	28300001	32500000	8:28300001-32500000	1.062
C288_E1_P7_G4	8	32500001	38400000	8:32500001-38400000	0.515
C288_E1_P7_G4	8	38400001	146200000	8:38400001-146200000	1.064
C288_E1_P7_G4	9	200001	28400000	9:200001-28400000	0.512
C288_E1_P7_G4	9	28400001	141000000	9:28400001-141000000	1.011
C288_E1_P7_G4	10	100001	124600000	10:100001-124600000	1.01
C288_E1_P7_G4	10	124600001	125100000	10:124600001-125100000	0.557
C288_E1_P7_G4	10	125100001	135400000	10:125100001-135400000	0.987
C288_E1_P7_G4	11	200001	134800000	11:200001-134800000	1.006
C288_E1_P7_G4	12	200001	133800000	12:200001-133800000	1.011
C288_E1_P7_G4	13	19500001	54000000	13:19500001-54000000	2.502
C288_E1_P7_G4	13	54000001	72500000	13:54000001-72500000	2.324
C288_E1_P7_G4	13	72500001	81600000	13:72500001-81600000	2.495
C288_E1_P7_G4	13	81600001	96900000	13:81600001-96900000	2.34
C288_E1_P7_G4	13	96900001	106100000	13:96900001-106100000	2.487
C288_E1_P7_G4	13	106100001	115100000	13:106100001-115100000	2.983
C288_E1_P7_G4	14	20400001	107300000	14:20400001-107300000	0.517
C288_E1_P7_G4	15	22800001	102400000	15:22800001-102400000	0.522
C288_E1_P7_G4	16	100001	6600000	16:100001-6600000	1.023
C288_E1_P7_G4	16	6600001	6900000	16:6600001-6900000	0.585
C288_E1_P7_G4	16	6900001	90100000	16:6900001-90100000	1.004
C288_E1_P7_G4	17	1	21200000	17:1-21200000	0.517
C288_E1_P7_G4	17	25600001	43400000	17:25600001-43400000	1.024
C288_E1_P7_G4	17	43400001	44300000	17:43400001-44300000	0.006
C288_E1_P7_G4	17	44800001	81100000	17:44800001-81100000	1.026
C288_E1_P7_G4	18	200001	78077248	18:200001-78077248	0.513
C288_E1_P7_G4	19	300001	45400000	19:300001-45400000	1.012
C288_E1_P7_G4	19	45400001	59100000	19:45400001-59100000	0.607
C288_E1_P7_G4	20	1	900000	20:1-900000	1.032
C288_E1_P7_G4	20	1000001	2300000	20:1000001-2300000	0.532
C288_E1_P7_G4	20	2300001	4500000	20:2300001-4500000	1.017
C288_E1_P7_G4	20	4500001	6400000	20:4500001-6400000	0.507
C288_E1_P7_G4	20	6500001	11500000	20:6500001-11500000	1.017
C288_E1_P7_G4	20	11500001	12700000	20:11500001-12700000	0.517
C288_E1_P7_G4	20	12700001	14200000	20:12700001-14200000	1.026
C288_E1_P7_G4	20	14200001	15400000	20:14200001-15400000	1.769
C288_E1_P7_G4	20	15400001	24300000	20:15400001-24300000	0.998
C288_E1_P7_G4	20	24300001	62900000	20:24300001-62900000	1.575
C288_E1_P7_G4	21	15500001	48100000	21:15500001-48100000	1.002
C288_E1_P7_G4	22	17400001	51200000	22:17400001-51200000	0.522
C288_E1_P7_G5	1	900001	249200000	1:900001-249200000	1.023
C288_E1_P7_G5	2	100001	243000000	2:100001-243000000	1.007
C288_E1_P7_G5	3	100001	197800000	3:100001-197800000	1.008
C288_E1_P7_G5	4	100001	69200000	4:100001-69200000	0.986
C288_E1_P7_G5	4	69200001	69900000	4:69200001-69900000	0.148
C288_E1_P7_G5	4	69900001	129200000	4:69900001-129200000	1.012
C288_E1_P7_G5	4	129200001	129800000	4:129200001-129800000	0.73
C288_E1_P7_G5	4	129800001	137000000	4:129800001-137000000	0.952
C288_E1_P7_G5	4	137000001	137700000	4:137000001-137700000	0.732
C288_E1_P7_G5	4	137700001	152200000	4:137700001-152200000	1.019
C288_E1_P7_G5	4	152200001	152800000	4:152200001-152800000	0.587
C288_E1_P7_G5	4	152800001	190800000	4:152800001-190800000	1
C288_E1_P7_G5	5	100001	123500000	5:100001-123500000	1.002
C288_E1_P7_G5	5	123500001	134700000	5:123500001-134700000	0.57
C288_E1_P7_G5	5	134700001	180700000	5:134700001-180700000	1.005
C288_E1_P7_G5	6	400001	18900000	6:400001-18900000	1.024
C288_E1_P7_G5	6	18900001	19600000	6:18900001-19600000	0.627
C288_E1_P7_G5	6	19600001	28500000	6:19600001-28500000	1.012
C288_E1_P7_G5	6	28500001	33400000	6:28500001-33400000	0.003
C288_E1_P7_G5	6	33400001	162400000	6:33400001-162400000	1.014
C288_E1_P7_G5	6	162400001	165800000	6:162400001-165800000	0.881
C288_E1_P7_G5	6	165800001	170900000	6:165800001-170900000	0.989
C288_E1_P7_G5	7	1	56600000	7:1-56600000	1.887
C288_E1_P7_G5	7	64700001	159100000	7:64700001-159100000	1.005
C288_E1_P7_G5	8	400001	28300000	8:400001-28300000	0.56
C288_E1_P7_G5	8	28300001	31900000	8:28300001-31900000	1.016
C288_E1_P7_G5	8	31900001	38400000	8:31900001-38400000	0.589
C288_E1_P7_G5	8	38400001	146200000	8:38400001-146200000	1.021
C288_E1_P7_G5	9	200001	28400000	9:200001-28400000	0.563
C288_E1_P7_G5	9	28400001	141000000	9:28400001-141000000	1.016
C288_E1_P7_G5	10	100001	124600000	10:100001-124600000	1.017
C288_E1_P7_G5	10	124600001	125100000	10:124600001-125100000	0.562
C288_E1_P7_G5	10	125100001	135400000	10:125100001-135400000	0.994
C288_E1_P7_G5	11	200001	134800000	11:200001-134800000	1.002
C288_E1_P7_G5	12	200001	133800000	12:200001-133800000	1.018
C288_E1_P7_G5	13	19500001	54100000	13:19500001-54100000	2.36
C288_E1_P7_G5	13	54100001	71500000	13:54100001-71500000	2.208
C288_E1_P7_G5	13	71500001	82500000	13:71500001-82500000	2.349
C288_E1_P7_G5	13	82500001	96000000	13:82500001-96000000	2.223
C288_E1_P7_G5	13	96000001	106100000	13:96000001-106100000	2.355
C288_E1_P7_G5	13	106100001	115100000	13:106100001-115100000	2.768
C288_E1_P7_G5	14	20400001	107300000	14:20400001-107300000	0.563
C288_E1_P7_G5	15	22800001	102400000	15:22800001-102400000	0.572
C288_E1_P7_G5	16	100001	6500000	16:100001-6500000	1.029
C288_E1_P7_G5	16	6500001	6900000	16:6500001-6900000	0.503
C288_E1_P7_G5	16	6900001	90100000	16:6900001-90100000	1.006
C288_E1_P7_G5	17	1	21200000	17:1-21200000	0.567
C288_E1_P7_G5	17	25600001	43400000	17:25600001-43400000	1.026
C288_E1_P7_G5	17	43400001	44300000	17:43400001-44300000	0.006
C288_E1_P7_G5	17	44800001	81100000	17:44800001-81100000	1.036
C288_E1_P7_G5	18	200001	78077248	18:200001-78077248	0.561
C288_E1_P7_G5	19	300001	59100000	19:300001-59100000	0.983
C288_E1_P7_G5	20	1	900000	20:1-900000	1.032
C288_E1_P7_G5	20	1000001	2300000	20:1000001-2300000	0.574
C288_E1_P7_G5	20	2300001	4500000	20:2300001-4500000	0.994
C288_E1_P7_G5	20	4500001	6400000	20:4500001-6400000	0.57
C288_E1_P7_G5	20	6500001	11500000	20:6500001-11500000	1.022
C288_E1_P7_G5	20	11500001	12700000	20:11500001-12700000	0.603
C288_E1_P7_G5	20	12700001	14200000	20:12700001-14200000	1.046
[truncated: 427 more rows]

## Sheet: C319
sampleID	chromosome	start	end	feature	ratio
[truncated: 1,902 more rows]
