# Supplementary material for: Negative Selection Maintains Grossly Altered but Broadly Stable Karyotypes in Metastatic Colorectal Cancer
Source: Cancer Discov. 2026 Jan 21;16(2):218–34. doi: 10.1158/2159-8290.CD-24-0813 (PMC12877747; doi:10.1158/2159-8290.CD-24-0813)
Supplement: Supplementary Table 9 — Cohort information per sample for the longitudinal metastasis cohort (Figure 4), including description of organ, timepoint sampled, tumour stage at diagnosis, whether the sample is treatment naïve, if the sample was treated in the prior interval, the number of days and months elapsing since the first timepoint, in addition to per sample genomic metrics such as PGA, number of segments, patient ploidy, per sample GD classification and overall patient GD classification. [file cd-24-0813_supplementary_table_9_suppst9.csv]

Sample_Name	Patient	Desc	Organ	TP	PGA	nSegs	Ploidy	WGD_class_sample	WGD_patient	Stage_diagnosis	Treatment_naive	Treatment_in_previous_interval	Days	Month
Liv-A-R1	LM0001	Metastasis	Liver	1	0.707491082045184	39	3	TRUE	WGD	IV	TRUE	FALSE	0	0
Liv-A-R2	LM0001	Metastasis	Liver	1	0.618311533888228	42	3	TRUE	WGD	IV	TRUE	FALSE	0	0
Liv-A-R3	LM0001	Metastasis	Liver	1	0.61474435196195	41	3	TRUE	WGD	IV	TRUE	FALSE	0	0
Rec-B-B2	LM0001	Primary	Colorectal	1	0.616726119698771	33	3	TRUE	WGD	IV	TRUE	FALSE	0	0
Rec-B-B3	LM0001	Primary	Colorectal	1	0.514665081252477	35	3	TRUE	WGD	IV	TRUE	FALSE	0	0
Liv-A-R1	LM0018	Metastasis	Liver	1	0.246730083234245	53	4	FALSE	subclonal_WGD	IV	TRUE	FALSE	0	0
Liv-A-R2	LM0018	Metastasis	Liver	1	0.274673008323425	52	4	FALSE	subclonal_WGD	IV	TRUE	FALSE	0	0
Liv-A-R3	LM0018	Metastasis	Liver	1	0.285374554102259	52	4	FALSE	subclonal_WGD	IV	TRUE	FALSE	0	0
Col-B-B2	LM0018	Primary	Colorectal	1	0.243361078081649	52	4	FALSE	subclonal_WGD	IV	TRUE	FALSE	0	0
Col-B-B3	LM0018	Primary	Colorectal	1	0.3059849385652	52	4	FALSE	subclonal_WGD	IV	TRUE	FALSE	0	0
Lym-C-B1	LM0018	Primary	Lymph	1	0.202140309155767	53	4	FALSE	subclonal_WGD	IV	TRUE	FALSE	0	0
Col-A-B2	LM0024	Primary	Colorectal	1	0.704518430439952	58	3	TRUE	WGD	IV	TRUE	FALSE	0	0
Col-A-B3	LM0024	Primary	Colorectal	1	0.647443519619501	52	3	TRUE	WGD	IV	TRUE	FALSE	0	0
Liv-B-R1	LM0024	Metastasis	Liver	2	0.657946888624653	56	3	TRUE	WGD	IV	FALSE	TRUE	344	12
Liv-B-R2	LM0024	Metastasis	Liver	2	0.678557273087594	59	3	TRUE	WGD	IV	FALSE	TRUE	344	12
Liv-C-R1	LM0024	Metastasis	Liver	2	0.685889813713833	58	3	TRUE	WGD	IV	FALSE	TRUE	344	12
Liv-C-R2	LM0024	Metastasis	Liver	2	0.69678953626635	59	3	TRUE	WGD	IV	FALSE	TRUE	344	12
Liv-C-R3	LM0024	Metastasis	Liver	2	0.653785176377329	61	3	TRUE	WGD	IV	FALSE	TRUE	344	12
Liv-C-R4	LM0024	Metastasis	Liver	2	0.549544193420531	58	3	TRUE	WGD	IV	FALSE	TRUE	344	12
Lym-D-B1	LM0024	Metastasis	Lymph	2	0.664288545382481	61	3	TRUE	WGD	IV	FALSE	TRUE	344	12
Col-A-B2	LM0073	Primary	Colorectal	1	0.589774078478002	39	3	TRUE	WGD	IV	TRUE	FALSE	0	0
Col-A-B3	LM0073	Primary	Colorectal	1	0.593143083630599	41	3	TRUE	WGD	IV	TRUE	FALSE	0	0
Liv-B-R1	LM0073	Metastasis	Liver	2	0.555885850178359	40	3	TRUE	WGD	IV	FALSE	TRUE	183	7
Liv-B-R2	LM0073	Metastasis	Liver	2	0.613951644867222	42	3	TRUE	WGD	IV	FALSE	TRUE	183	7
Col-A-B2	LM0085	Primary	Colorectal	1	0.459175584621482	37	3	TRUE	WGD	IV	FALSE	TRUE	0	0
Col-A-B3	LM0085	Primary	Colorectal	1	0.497621878715814	36	3	TRUE	WGD	IV	FALSE	TRUE	0	0
Liv-B-R1	LM0085	Metastasis	Liver	2	0.465319064605628	43	3	TRUE	WGD	IV	FALSE	FALSE	116	4
Liv-B-R2	LM0085	Metastasis	Liver	2	0.4589774078478	39	3	TRUE	WGD	IV	FALSE	FALSE	116	4
Liv-B-R3	LM0085	Metastasis	Liver	2	0.483749504558066	39	3	TRUE	WGD	IV	FALSE	FALSE	116	4
Liv-C-R1	LM0085	Metastasis	Liver	2	0.492271105826397	40	3	TRUE	WGD	IV	FALSE	FALSE	116	4
Liv-C-R2	LM0085	Metastasis	Liver	2	0.499207292905271	39	3	TRUE	WGD	IV	FALSE	FALSE	116	4
Liv-C-R3	LM0085	Metastasis	Liver	2	0.445699564011098	39	3	TRUE	WGD	IV	FALSE	FALSE	116	4
Liv-D-R1	LM0085	Metastasis	Liver	2	0.524375743162901	40	3	TRUE	WGD	IV	FALSE	FALSE	116	4
Liv-D-R2	LM0085	Metastasis	Liver	2	0.514466904478795	41	3	TRUE	WGD	IV	FALSE	FALSE	116	4
Col-A-B2	LM0095	Primary	Colorectal	1	0.127427665477606	28	2	FALSE	non_WGD	IV	TRUE	FALSE	0	0
Col-A-B3	LM0095	Primary	Colorectal	1	0.131787554498613	28	2	FALSE	non_WGD	IV	TRUE	FALSE	0	0
Liv-B-B1	LM0095	Metastasis	Liver	2	0.209274673008323	29	2	FALSE	non_WGD	IV	FALSE	TRUE	159	6
Col-A-B1	LM0007	Primary	Colorectal	1	0.362068965517241	24	2	FALSE	non_WGD	IV	TRUE	FALSE	0	0
Col-A-B2	LM0007	Primary	Colorectal	1	0.358699960364645	25	2	FALSE	non_WGD	IV	TRUE	FALSE	0	0
Liv-B-B1	LM0007	Metastasis	Liver	2	0.394173602853746	29	2	FALSE	non_WGD	IV	FALSE	TRUE	243	8
Liv-C-B1	LM0007	Metastasis	Liver	2	0.278042013476021	30	2	FALSE	non_WGD	IV	FALSE	TRUE	243	8
Col-A-R1	LM0011	Primary	Colorectal	1	0.698573127229489	31	3	TRUE	WGD	II	TRUE	FALSE	0	0
Col-A-R2	LM0011	Primary	Colorectal	1	0.70055489496631	31	3	TRUE	WGD	II	TRUE	FALSE	0	0
Liv-B-R1	LM0011	Metastasis	Liver	2	0.560245739199366	36	3	TRUE	WGD	II	TRUE	FALSE	467	16
Liv-B-R2	LM0011	Metastasis	Liver	2	0.480975029726516	41	3	TRUE	WGD	II	TRUE	FALSE	467	16
Liv-C-R1	LM0011	Metastasis	Liver	2	0.482956797463337	38	3	TRUE	WGD	II	TRUE	FALSE	467	16
Liv-C-R2	LM0011	Metastasis	Liver	2	0.421125644074514	35	3	TRUE	WGD	II	TRUE	FALSE	467	16
Liv-D-R1	LM0011	Metastasis	Liver	2	0.489496630994847	33	3	TRUE	WGD	II	TRUE	FALSE	467	16
Liv-D-R2	LM0011	Metastasis	Liver	2	0.511890606420927	30	3	TRUE	WGD	II	TRUE	FALSE	467	16
Rec-A-B1	LM0019	Primary	Colorectal	1	0.32560443915973	37	3	FALSE	subclonal_WGD	III	TRUE	FALSE	0	0
Rec-A-B2	LM0019	Primary	Colorectal	1	0.330360681728101	37	3	FALSE	subclonal_WGD	III	TRUE	FALSE	0	0
Liv-B-R1	LM0019	Metastasis	Liver	2	0.635751089972255	39	3	TRUE	subclonal_WGD	III	TRUE	FALSE	377	13
Liv-B-R2	LM0019	Metastasis	Liver	2	0.327784383670234	36	3	FALSE	subclonal_WGD	III	TRUE	FALSE	377	13
Liv-B-R3	LM0019	Metastasis	Liver	2	0.328180737217598	38	3	FALSE	subclonal_WGD	III	TRUE	FALSE	377	13
Col-A-B1	LM0020	Primary	Colorectal	1	0.46551724137931	29	2	TRUE	WGD	IV	TRUE	FALSE	0	0
Col-A-B2	LM0020	Primary	Colorectal	1	0.454419342053111	32	2	TRUE	WGD	IV	TRUE	FALSE	0	0
Liv-B-B1	LM0020	Metastasis	Liver	2	0.462544589774078	32	2	TRUE	WGD	IV	FALSE	TRUE	215	8
Liv-C-B1	LM0020	Metastasis	Liver	2	0.461553705905668	31	2	TRUE	WGD	IV	FALSE	TRUE	215	8
Liv-D-B1	LM0020	Metastasis	Liver	2	0.497820055489497	28	2	TRUE	WGD	IV	FALSE	TRUE	215	8
Liv-E-R1	LM0020	Metastasis	Liver	2	0.412405866032501	27	2	TRUE	WGD	IV	FALSE	TRUE	215	8
Liv-E-R2	LM0020	Metastasis	Liver	2	0.412405866032501	27	2	TRUE	WGD	IV	FALSE	TRUE	215	8
Liv-F-B1	LM0020	Metastasis	Liver	2	0.46551724137931	29	2	TRUE	WGD	IV	FALSE	TRUE	215	8
Liv-G-R1	LM0020	Metastasis	Liver	2	0.452239397542608	31	2	TRUE	WGD	IV	FALSE	TRUE	215	8
Liv-G-R2	LM0020	Metastasis	Liver	2	0.452239397542608	31	2	TRUE	WGD	IV	FALSE	TRUE	215	8
Col-A-B1	LM0027	Primary	Colorectal	1	0.301426872770511	35	2	FALSE	non_WGD	II	TRUE	FALSE	0	0
Col-A-B2	LM0027	Primary	Colorectal	1	0.286563614744352	36	2	FALSE	non_WGD	II	TRUE	FALSE	0	0
Liv-B-R1	LM0027	Metastasis	Liver	2	0.239199365834324	33	2	FALSE	non_WGD	II	TRUE	FALSE	360	12
Liv-B-R2	LM0027	Metastasis	Liver	2	0.237217598097503	34	2	FALSE	non_WGD	II	TRUE	FALSE	360	12
Liv-C-R1	LM0027	Metastasis	Liver	2	0.347998414585811	37	2	FALSE	non_WGD	II	TRUE	FALSE	360	12
Liv-C-R2	LM0027	Metastasis	Liver	2	0.346016646848989	38	2	FALSE	non_WGD	II	TRUE	FALSE	360	12
Liv-C-R3	LM0027	Metastasis	Liver	2	0.34423305588585	36	2	FALSE	non_WGD	II	TRUE	FALSE	360	12
Col-A-B1	LM0029	Primary	Colorectal	2	0.462544589774078	39	3	TRUE	subclonal_WGD	IV	FALSE	TRUE	181	6
Col-A-B2	LM0029	Primary	Colorectal	2	0.55410225921522	46	3	TRUE	subclonal_WGD	IV	FALSE	TRUE	181	6
Col-B-B1	LM0029	Primary	Colorectal	1	0.492469282600079	41	3	TRUE	subclonal_WGD	IV	FALSE	FALSE	0	0
Liv-C-R1	LM0029	Metastasis	Liver	3	0.506738010305192	39	3	TRUE	subclonal_WGD	IV	FALSE	FALSE	257	9
Liv-C-R2	LM0029	Metastasis	Liver	3	0.48038049940547	42	3	TRUE	subclonal_WGD	IV	FALSE	FALSE	257	9
Liv-D-R1	LM0029	Metastasis	Liver	3	0.522592152199762	44	3	TRUE	subclonal_WGD	IV	FALSE	FALSE	257	9
Liv-D-R2	LM0029	Metastasis	Liver	3	0.50277447483155	41	3	TRUE	subclonal_WGD	IV	FALSE	FALSE	257	9
Liv-D-R3	LM0029	Metastasis	Liver	3	0.540229885057471	45	3	TRUE	subclonal_WGD	IV	FALSE	FALSE	257	9
Liv-E-R1	LM0029	Metastasis	Liver	3	0.523186682520809	42	3	TRUE	subclonal_WGD	IV	FALSE	FALSE	257	9
Liv-E-R2	LM0029	Metastasis	Liver	3	0.482560443915973	42	3	TRUE	subclonal_WGD	IV	FALSE	FALSE	257	9
Liv-F-B1	LM0029	Metastasis	Liver	3	0.3414585810543	42	3	FALSE	subclonal_WGD	IV	FALSE	FALSE	257	9
Liv-G-R1	LM0029	Metastasis	Liver	3	0.449266745937376	43	3	TRUE	subclonal_WGD	IV	FALSE	FALSE	257	9
Liv-G-R2	LM0029	Metastasis	Liver	3	0.451050336900515	44	3	TRUE	subclonal_WGD	IV	FALSE	FALSE	257	9
Liv-G-R3	LM0029	Metastasis	Liver	3	0.472453428458185	45	3	TRUE	subclonal_WGD	IV	FALSE	FALSE	257	9
Liv-H-R1	LM0029	Metastasis	Liver	3	0.508125247720967	40	3	TRUE	subclonal_WGD	IV	FALSE	FALSE	257	9
Liv-H-R2	LM0029	Metastasis	Liver	3	0.424098295679746	40	3	TRUE	subclonal_WGD	IV	FALSE	FALSE	257	9
Liv-H-R3	LM0029	Metastasis	Liver	3	0.438168846611177	45	3	TRUE	subclonal_WGD	IV	FALSE	FALSE	257	9
Rec-A-R1	LM0032	Primary	Colorectal	1	0.511692429647245	29	4	TRUE	subclonal_WGD	II	FALSE	TRUE	0	0
Rec-A-R2	LM0032	Primary	Colorectal	1	0.21918351169243	33	4	FALSE	subclonal_WGD	II	FALSE	TRUE	0	0
Liv-B-B1	LM0032	Metastasis	Liver	2	0.423305588585018	30	4	TRUE	subclonal_WGD	II	FALSE	TRUE	265	9
Liv-C-B1	LM0032	Metastasis	Liver	2	0.77982560443916	31	4	TRUE	subclonal_WGD	II	FALSE	TRUE	265	9
Col-A-B1	LM0056	Primary	Colorectal	1	0.345818470075307	39	4	FALSE	subclonal_WGD	III	TRUE	FALSE	0	0
Col-A-B2	LM0056	Primary	Colorectal	1	0.344827586206897	38	4	FALSE	subclonal_WGD	III	TRUE	FALSE	0	0
Liv-B-R1	LM0056	Metastasis	Liver	2	0.745541022592152	53	4	TRUE	subclonal_WGD	III	FALSE	TRUE	1111	37
Liv-B-R2	LM0056	Metastasis	Liver	2	0.835711454617519	50	4	TRUE	subclonal_WGD	III	FALSE	TRUE	1111	37
Liv-B-R3	LM0056	Metastasis	Liver	2	0.449464922711058	48	4	TRUE	subclonal_WGD	III	FALSE	TRUE	1111	37
Liv-B-R4	LM0056	Metastasis	Liver	2	0.374554102259215	57	4	TRUE	subclonal_WGD	III	FALSE	TRUE	1111	37
Liv-C-R1	LM0056	Metastasis	Liver	2	0.662108600871978	37	4	TRUE	subclonal_WGD	III	FALSE	TRUE	1111	37
Liv-C-R2	LM0056	Metastasis	Liver	2	0.615735235830361	41	4	TRUE	subclonal_WGD	III	FALSE	TRUE	1111	37
Liv-C-R3	LM0056	Metastasis	Liver	2	0.708481965913595	38	4	TRUE	subclonal_WGD	III	FALSE	TRUE	1111	37
Lun-D-B1	LM0056	Metastasis	Lung	3	0.909631391200951	40	4	TRUE	subclonal_WGD	III	FALSE	FALSE	3347	111
Lym-E-B1	LM0056	Metastasis	Lymph	3	0.960364645263575	40	4	TRUE	subclonal_WGD	III	FALSE	FALSE	3347	111
Rec-A-B1	LM0058	Primary	Colorectal	1	0.396155370590567	61	2	TRUE	WGD	III	TRUE	FALSE	0	0
Rec-A-B2	LM0058	Primary	Colorectal	1	0.484740388426476	56	2	TRUE	WGD	III	TRUE	FALSE	0	0
Liv-B-B1	LM0058	Metastasis	Liver	2	0.478795085216013	57	2	TRUE	WGD	III	TRUE	FALSE	473	16
Col-A-B1	LM0070	Primary	Colorectal	1	0.661117717003567	37	4	TRUE	WGD	IV	TRUE	FALSE	0	0
Col-B-B1	LM0070	Primary	Colorectal	2	0.687078874355926	39	4	TRUE	WGD	IV	FALSE	TRUE	179	6
Liv-C-B1	LM0070	Metastasis	Liver	2	0.571343638525565	35	4	TRUE	WGD	IV	FALSE	TRUE	179	6
Liv-D-R1	LM0070	Metastasis	Liver	2	0.628220372572335	40	4	TRUE	WGD	IV	FALSE	TRUE	179	6
Liv-D-R2	LM0070	Metastasis	Liver	2	0.608799048751486	35	4	TRUE	WGD	IV	FALSE	TRUE	179	6
Liv-E-B1	LM0070	Metastasis	Liver	2	0.672215616329766	33	4	TRUE	WGD	IV	FALSE	TRUE	179	6
Per-F-B1	LM0070	Metastasis	Peritoneum	3	0.683115338882283	42	4	TRUE	WGD	IV	FALSE	TRUE	2174	72
Liv-G-B1	LM0070	Metastasis	Liver	3	0.549346016646849	35	4	TRUE	WGD	IV	FALSE	TRUE	2174	72
Col-A-B1	LM0071	Primary	Colorectal	1	0.195600475624257	38	2	FALSE	non_WGD	II	TRUE	FALSE	0	0
Col-A-B2	LM0071	Primary	Colorectal	1	0.184502576298058	35	2	FALSE	non_WGD	II	TRUE	FALSE	0	0
Liv-B-B1	LM0071	Metastasis	Liver	2	0.174197384066587	33	2	FALSE	non_WGD	II	FALSE	TRUE	675	23
Liv-C-B1	LM0071	Metastasis	Liver	2	0.194213238208482	34	2	FALSE	non_WGD	II	FALSE	TRUE	675	23
Liv-D-B1	LM0071	Metastasis	Liver	2	0.170035671819263	38	2	FALSE	non_WGD	II	FALSE	TRUE	675	23
Liv-E-B1	LM0071	Metastasis	Liver	2	0.175188267934998	33	2	FALSE	non_WGD	II	FALSE	TRUE	675	23
Liv-F-B1	LM0071	Metastasis	Liver	2	0.167855727308759	34	2	FALSE	non_WGD	II	FALSE	TRUE	675	23
Liv-G-B1	LM0071	Metastasis	Liver	2	0.16884661117717	36	2	FALSE	non_WGD	II	FALSE	TRUE	675	23
Liv-H-R1	LM0071	Metastasis	Liver	2	0.176575505350773	35	2	FALSE	non_WGD	II	FALSE	TRUE	675	23
Liv-H-R2	LM0071	Metastasis	Liver	2	0.176575505350773	35	2	FALSE	non_WGD	II	FALSE	TRUE	675	23
Rec-A-R1	LM0082	Primary	Colorectal	1	0.482560443915973	40	4	TRUE	WGD	III	TRUE	FALSE	0	0
Rec-A-R2	LM0082	Primary	Colorectal	1	0.561632976615141	38	4	TRUE	WGD	III	TRUE	FALSE	0	0
Liv-B-R1	LM0082	Metastasis	Liver	2	0.694609591755846	40	4	TRUE	WGD	III	FALSE	TRUE	914	31
Liv-B-R2	LM0082	Metastasis	Liver	2	0.705707491082045	41	4	TRUE	WGD	III	FALSE	TRUE	914	31
Liv-C-R1	LM0082	Metastasis	Liver	2	0.66884661117717	43	4	TRUE	WGD	III	FALSE	TRUE	914	31
Liv-C-R2	LM0082	Metastasis	Liver	2	0.598493856520016	43	4	TRUE	WGD	III	FALSE	TRUE	914	31
Rec-A-B1	LM0089	Primary	Colorectal	1	0.594332144272691	27	4	TRUE	WGD	III	TRUE	FALSE	0	0
Rec-A-B2	LM0089	Primary	Colorectal	1	0.559056678557273	34	4	TRUE	WGD	III	TRUE	FALSE	0	0
Liv-B-R1	LM0089	Metastasis	Liver	2	0.804399524375743	38	4	TRUE	WGD	III	FALSE	TRUE	701	24
Liv-B-R2	LM0089	Metastasis	Liver	2	0.625445897740785	38	4	TRUE	WGD	III	FALSE	TRUE	701	24
Liv-A-R1	LM0124	Metastasis	Liver	1	0.41973840665874	40	3	TRUE	subclonal_WGD	IV	FALSE	TRUE	0	0
Liv-A-R2	LM0124	Metastasis	Liver	1	0.5	43	3	TRUE	subclonal_WGD	IV	FALSE	TRUE	0	0
Liv-B-R1	LM0124	Metastasis	Liver	1	0.564803804994055	38	3	TRUE	subclonal_WGD	IV	FALSE	TRUE	0	0
Liv-B-R2	LM0124	Metastasis	Liver	1	0.437574316290131	47	3	TRUE	subclonal_WGD	IV	FALSE	TRUE	0	0
Liv-B-R3	LM0124	Metastasis	Liver	1	0.52794292508918	45	3	TRUE	subclonal_WGD	IV	FALSE	TRUE	0	0
Liv-C-B1	LM0124	Metastasis	Liver	1	0.28636543797067	46	3	FALSE	subclonal_WGD	IV	FALSE	TRUE	0	0
Rec-D-B1	LM0124	Primary	Colorectal	2	0.268529528339279	45	3	FALSE	subclonal_WGD	IV	FALSE	FALSE	83	3
Rec-D-B2	LM0124	Primary	Colorectal	2	0.331747919143876	51	3	FALSE	subclonal_WGD	IV	FALSE	FALSE	83	3
Rec-A-B1	LM0131	Primary	Colorectal	1	0.810543004359889	29	4	TRUE	WGD	I	FALSE	TRUE	0	0
Rec-A-B2	LM0131	Primary	Colorectal	1	0.411018628616726	28	4	TRUE	WGD	I	FALSE	TRUE	0	0
Liv-B-R1	LM0131	Metastasis	Liver	2	0.525366627031312	34	4	TRUE	WGD	I	FALSE	FALSE	668	22
Liv-B-R2	LM0131	Metastasis	Liver	2	0.632382084819659	43	4	TRUE	WGD	I	FALSE	FALSE	668	22
Liv-C-R1	LM0131	Metastasis	Liver	2	0.798850574712644	40	4	TRUE	WGD	I	FALSE	FALSE	668	22
Liv-C-R2	LM0131	Metastasis	Liver	2	0.469678953626635	40	4	TRUE	WGD	I	FALSE	FALSE	668	22
Liv-D-B1	LM0131	Metastasis	Liver	2	0.514466904478795	27	4	TRUE	WGD	I	FALSE	FALSE	668	22
Liv-E-R1	LM0131	Metastasis	Liver	2	0.592152199762188	33	4	TRUE	WGD	I	FALSE	FALSE	668	22
Liv-E-R2	LM0131	Metastasis	Liver	2	0.610186286167261	30	4	TRUE	WGD	I	FALSE	FALSE	668	22
Liv-E-R3	LM0131	Metastasis	Liver	2	0.606619104240983	32	4	TRUE	WGD	I	FALSE	FALSE	668	22
Liv-F-R1	LM0131	Metastasis	Liver	3	0.479389615537059	28	4	TRUE	WGD	I	FALSE	FALSE	1322	44
Liv-F-R2	LM0131	Metastasis	Liver	3	0.542211652794293	27	4	TRUE	WGD	I	FALSE	FALSE	1322	44
Liv-G-R1	LM0131	Metastasis	Liver	4	0.650019817677368	28	4	TRUE	WGD	I	FALSE	FALSE	1697	56
Liv-G-R2	LM0131	Metastasis	Liver	4	0.79290527150218	28	4	TRUE	WGD	I	FALSE	FALSE	1697	56
Liv-G-R3	LM0131	Metastasis	Liver	4	0.685889813713833	32	4	TRUE	WGD	I	FALSE	FALSE	1697	56
Liv-A-R1	LM0139	Metastasis	Liver	2	0.524970273483948	47	3	TRUE	WGD	III	FALSE	TRUE	692	23
Liv-A-R2	LM0139	Metastasis	Liver	2	0.558858501783591	43	3	TRUE	WGD	III	FALSE	TRUE	692	23
Liv-A-R3	LM0139	Metastasis	Liver	2	0.435196195005945	47	3	TRUE	WGD	III	FALSE	TRUE	692	23
Lun-B-B1	LM0139	Metastasis	Lung	3	0.507927070947285	37	3	TRUE	WGD	III	FALSE	FALSE	2185	72
Lun-C-B1	LM0139	Metastasis	Lung	3	0.420927467300832	46	3	TRUE	WGD	III	FALSE	FALSE	2185	72
Rec-D-B1	LM0139	Primary	Colorectal	1	0.579072532699168	47	3	TRUE	WGD	III	TRUE	FALSE	0	0
Rec-D-B2	LM0139	Primary	Colorectal	1	0.587197780420135	47	3	TRUE	WGD	III	TRUE	FALSE	0	0
Ova-D-B1	LM0018	Metastasis	Peritoneum	2	0.535077288941736	53	4	TRUE	subclonal_WGD	IV	FALSE	TRUE	187	7
Ome-E-B1	LM0018	Metastasis	Peritoneum	2	0.525961157352358	49	4	TRUE	subclonal_WGD	IV	FALSE	TRUE	187	7
Liv-I-B1	LM0029	Metastasis	Liver	4	0.535671819262782	47	3	TRUE	subclonal_WGD	IV	FALSE	TRUE	803	27
Lun-J-B1	LM0029	Metastasis	Lung	5	0.356123662306778	39	3	FALSE	subclonal_WGD	IV	FALSE	FALSE	862	29
